# Supplementary material for: Exosomes from Human Adipose Tissue-Derived Mesenchymal Stem Cells Promote Epidermal Barrier Repair by Inducing de Novo Synthesis of Ceramides in Atopic Dermatitis
Source: Cells. 2020 Mar 10;9(3):680. doi: 10.3390/cells9030680 (PMC7140723; doi:10.3390/cells9030680)
Supplement: Supplementary file 1 [file cells-09-00680-s001.zip]

Archive with 2 entries (2 files):
- Supplementary File 1.xlsx
- Supplementary File 2.xlsx
