# Supplementary material for: Exosomes from Human Adipose Tissue-Derived Mesenchymal Stem Cells Promote Epidermal Barrier Repair by Inducing de Novo Synthesis of Ceramides in Atopic Dermatitis
Source: Cells. 2020 Mar 10;9(3):680. doi: 10.3390/cells9030680 (PMC7140723; doi:10.3390/cells9030680)
Supplement: Supplementary file 1 [file cells-09-00680-s001.zip › Supplementary File 1.xlsx]

## Sheet: Batch #1
Uniprot ID	Full name	Gene name	Spectrum count	Sequence coverage
P02751	Fibronectin	FN1	378	0.65
Q09666	Neuroblast differentiation-associated protein AHNAK	AHNAK	212	0.5
P35555	Fibrillin-1	FBN1	161	0.406
P35527	Keratin, type I cytkeletal 9	KRT9	151	0.737
P04264	Keratin, type II cytkeletal 1	KRT1	148	0.581
P15144	Aminopeptidase N	ANPEP	131	0.557
Q14764	Major vault protein	MVP	118	0.735
P07355	Annexin A2	ANXA2	116	0.729
P22105	Tenascin-X	TNXB	115	0.358
Q9NZM1	Myoferlin	MYOF	110	0.498
Q99715	Collagen alpha-1(XII) chain	COL12A1	110	0.364
P08758	Annexin A5	ANXA5	100	0.688
P12111	Collagen alpha-3(VI) chain	COL6A3	82	0.321
P02452	Collagen alpha-1(I) chain	COL1A1	77	0.514
P08133	Annexin A6	ANXA6	75	0.654
P07996	Thrombpondin-1	THBS1	73	0.525
P21333	Filamin-A	FLNA	71	0.335
Q07954	Prolow-density lipoprotein receptor-related protein 1	LRP1	68	0.186
P08123	Collagen alpha-2(I) chain	COL1A2	67	0.461
Q08380	Galectin-3-binding protein	LGALS3BP	66	0.479
P98095	Fibulin-2	FBLN2	66	0.404
Q08431	Lactadherin	MFGE8	65	0.773
Q15113	Procollagen C-endopeptidase enhancer 1	PCOLCE	65	0.733
P11047	Laminin subunit gamma-1	LAMC1	63	0.404
P12109	Collagen alpha-1(VI) chain	COL6A1	62	0.478
P21589	5'-nucleotidase	NT5E	57	0.53
P60709	Actin, cytoplasmic 1	ACTB	55	0.696
P63261	Actin, cytoplasmic 2	ACTG1	55	0.696
O60664	Perilipin-3	PLIN3	55	0.689
P04083	Annexin A1	ANXA1	52	0.647
O00560	Syntenin-1	SDCBP	51	0.688
Q13813	Spectrin alpha chain, non-erythrocytic 1	SPTAN1	51	0.256
P06756	Integrin alpha-V	ITGAV	49	0.379
P07942	Laminin subunit beta-1	LAMB1	49	0.319
P13645	Keratin, type I cytkeletal 10	KRT10	48	0.503
Q14204	Cytoplasmic dynein 1 heavy chain 1	DYNC1H1	47	0.147
Q16363	Laminin subunit alpha-4	LAMA4	46	0.29
P08670	Vimentin	VIM	45	0.573
O43854	EGF-like repeat and discoidin I-like domain-containing protein 3	EDIL3	45	0.5
P05556	Integrin beta-1	ITGB1	44	0.368
P05023	Sodium/potassium-transporting ATPase subunit alpha-1	ATP1A1	44	0.338
P98160	Basement membrane-specific heparan sulfate proteoglycan core protein	HSPG2	43	0.146
P11142	Heat shock cognate 71 kDa protein	HSPA8	40	0.478
P80723	Brain acid soluble protein 1	BASP1	39	0.815
Q01082	Spectrin beta chain, non-erythrocytic 1	SPTBN1	39	0.234
P07093	Glia-derived nexin	SERPINE2	37	0.515
Q7Z7G0	Target of Nesh-SH3	ABI3BP	37	0.278
P08195	4F2 cell-surface antigen heavy chain	SLC3A2	36	0.47
P35579	Myin-9	MYH9	36	0.212
P12814	Alpha-actinin-1	ACTN1	35	0.387
P68032	Actin, alpha cardiac muscle 1	ACTC1	35	0.355
P35908	Keratin, type II cytkeletal 2 epidermal	KRT2	34	0.508
Q15582	Transforming growth factor-beta-induced protein ig-h3	TGFBI	34	0.476
O43707	Alpha-actinin-4	ACTN4	34	0.449
Q14108	Lysome membrane protein 2	SCARB2	34	0.429
O95980	Reversion-inducing cysteine-rich protein with Kazal motifs	RECK	34	0.329
P02461	Collagen alpha-1(III) chain	COL3A1	34	0.286
P17813	Endoglin	ENG	32	0.533
P08648	Integrin alpha-5	ITGA5	32	0.36
Q9P2B2	Prtaglandin F2 receptor negative regulator	PTGFRN	32	0.348
P09619	Platelet-derived growth factor receptor beta	PDGFRB	32	0.291
P26022	Pentraxin-related protein PTX3	PTX3	31	0.58
P04406	Glyceraldehyde-3-phphate dehydrogenase	GAPDH	31	0.543
P60033	CD81 antigen	CD81	31	0.284
P29966	Myristoylated alanine-rich C-kinase substrate	MARCKS	30	0.639
P26038	Moesin	MSN	30	0.416
P04259	Keratin, type II cytkeletal 6B	KRT6B	30	0.275
P08962	CD63 antigen	CD63	30	0.21
P05534	HLA class I histocompatibility antigen, A-24 alpha chain	HLA-A	29	0.608
P14618	Pyruvate kinase PKM	PKM	29	0.552
P06733	Alpha-enolase	ENO1	29	0.506
Q15063	Peritin	POSTN	29	0.404
P46976	Glycogenin-1	GYG1	29	0.288
P23634	Plasma membrane calcium-transporting ATPase 4	ATP2B4	29	0.2
P55072	Transitional endoplasmic reticulum ATPase	VCP	28	0.438
P13647	Keratin, type II cytkeletal 5	KRT5	28	0.362
P13611	Versican core protein	VCAN	28	0.08
P51149	Ras-related protein Rab-7a	RAB7A	27	0.763
Q9NZN4	EH domain-containing protein 2	EHD2	27	0.571
P02533	Keratin, type I cytkeletal 14	KRT14	27	0.492
Q00610	Clathrin heavy chain 1	CLTC	27	0.228
Q9NQC3	Reticulon-4	RTN4	27	0.165
P21810	Biglycan	BGN	26	0.429
Q8WUM4	Programmed cell death 6-interacting protein	PDCD6IP	26	0.294
P04899	Guanine nucleotide-binding protein G(i) subunit alpha-2	GNAI2	24	0.538
P48668	Keratin, type II cytkeletal 6C	KRT6C	24	0.275
O14786	Neuropilin-1	NRP1	23	0.323
Q12884	Prolyl endopeptidase FAP	FAP	23	0.291
Q6S8J3	POTE ankyrin domain family member E	POTEE	23	0.087
P62805	Histone H4	HIST1H4A	22	0.515
Q6UVY6	DBH-like monooxygenase protein 1	MOXD1	22	0.34
P16671	Platelet glycoprotein 4	CD36	22	0.284
P09525	Annexin A4	ANXA4	21	0.53
P13473	Lysome-associated membrane glycoprotein 2	LAMP2	21	0.137
P00338	L-lactate dehydrogenase A chain	LDHA	20	0.563
P68104	Elongation factor 1-alpha 1	EEF1A1	20	0.497
P08473	Neprilysin	MME	20	0.312
P18084	Integrin beta-5	ITGB5	20	0.302
P50995	Annexin A11	ANXA11	20	0.242
P35442	Thrombpondin-2	THBS2	20	0.189
P50454	Serpin H1	SERPINH1	19	0.451
Q99536	Synaptic vesicle membrane protein VAT-1 homolog	VAT1	19	0.422
Q15758	Neutral amino acid transporter B(0)	SLC1A5	19	0.289
P12110	Collagen alpha-2(VI) chain	COL6A2	19	0.249
P02768	Serum albumin	ALB	19	0.125
P62873	Guanine nucleotide-binding protein G(I)/G(S)/G(T) subunit beta-1	GNB1	18	0.635
O43399	Tumor protein D54	TPD52L2	18	0.573
P68363	Tubulin alpha-1B chain	TUBA1B	18	0.492
P0DP23	Calmodulin-1	CALM1	18	0.443
P0DP25	Calmodulin-3	CALM3	18	0.443
P0DP24	Calmodulin-2	CALM2	18	0.441
P13987	CD59 glycoprotein	CD59	18	0.373
P50395	Rab GDP dissociation inhibitor beta	GDI2	18	0.297
Q6UXB8	Peptidase inhibitor 16	PI16	18	0.22
O15031	Plexin-B2	PLXNB2	18	0.178
Q14315	Filamin-C	FLNC	18	0.095
P63104	14-3-3 protein zeta/delta	YWHAZ	17	0.584
O43852	Calumenin	CALU	17	0.481
P27105	Erythrocyte band 7 integral membrane protein	STOM	17	0.476
Q9BQE3	Tubulin alpha-1C chain	TUBA1C	17	0.468
P08253	72 kDa type IV collagenase	MMP2	17	0.371
P08779	Keratin, type I cytkeletal 16	KRT16	17	0.366
Q13740	CD166 antigen	ALCAM	17	0.326
P07602	Prapin	PSAP	17	0.278
P11021	78 kDa gluce-regulated protein	HSPA5	17	0.252
O00159	Unconventional myin-Ic	MYO1C	17	0.197
P20020	Plasma membrane calcium-transporting ATPase 1	ATP2B1	17	0.138
P14209	CD99 antigen	CD99	16	0.638
Q71U36	Tubulin alpha-1A chain	TUBA1A	16	0.464
Q9HAV0	Guanine nucleotide-binding protein subunit beta-4	GNB4	16	0.404
P35222	Catenin beta-1	CTNNB1	16	0.266
P13797	Plastin-3	PLS3	16	0.248
P04216	Thy-1 membrane glycoprotein	THY1	16	0.247
P20073	Annexin A7	ANXA7	16	0.223
P18206	Vinculin	VCL	16	0.183
O75369	Filamin-B	FLNB	16	0.071
P61224	Ras-related protein Rap-1b	RAP1B	15	0.728
P31946	14-3-3 protein beta/alpha	YWHAB	15	0.614
Q01995	Transgelin	TAGLN	15	0.612
P62258	14-3-3 protein epsilon	YWHAE	15	0.504
Q92743	Serine protease HTRA1	HTRA1	15	0.438
P27797	Calreticulin	CALR	15	0.386
P63092	Guanine nucleotide-binding protein G(s) subunit alpha isoforms short	GNAS	15	0.137
Q5JWF2	Guanine nucleotide-binding protein G(s) subunit alpha isoforms XLas	GNAS	15	0.36
Q9H4M9	EH domain-containing protein 1	EHD1	15	0.354
P07237	Protein disulfide-isomerase	P4HB	15	0.341
P09871	Complement C1s subcomponent	C1S	15	0.302
P12821	Angiotensin-converting enzyme	ACE	15	0.167
Q9UBG0	C-type manne receptor 2	MRC2	15	0.156
Q8IVF2	Protein AHNAK2	AHNAK2	15	0.129
P55268	Laminin subunit beta-2	LAMB2	15	0.118
Q9UKK3	Poly [ADP-ribe] polymerase 4	PARP4	15	0.115
P20908	Collagen alpha-1(V) chain	COL5A1	15	0.095
P28066	Proteasome subunit alpha type-5	PSMA5	14	0.693
P61586	Transforming protein RhoA	RHOA	14	0.554
P60900	Proteasome subunit alpha type-6	PSMA6	14	0.503
P62879	Guanine nucleotide-binding protein G(I)/G(S)/G(T) subunit beta-2	GNB2	14	0.427
P07437	Tubulin beta chain	TUBB	14	0.385
P18464	HLA class I histocompatibility antigen, B-51 alpha chain	HLA-B	14	0.34
Q29940	HLA class I histocompatibility antigen, B-59 alpha chain	HLA-B	14	0.34
P30685	HLA class I histocompatibility antigen, B-35 alpha chain	HLA-B	14	0.34
P30498	HLA class I histocompatibility antigen, B-78 alpha chain	HLA-B	14	0.34
P30495	HLA class I histocompatibility antigen, B-56 alpha chain	HLA-B	14	0.34
P30493	HLA class I histocompatibility antigen, B-55 alpha chain	HLA-B	14	0.34
P30491	HLA class I histocompatibility antigen, B-53 alpha chain	HLA-B	14	0.34
P30490	HLA class I histocompatibility antigen, B-52 alpha chain	HLA-B	14	0.34
P30484	HLA class I histocompatibility antigen, B-46 alpha chain	HLA-B	14	0.34
P30464	HLA class I histocompatibility antigen, B-15 alpha chain	HLA-B	14	0.34
P10316	HLA class I histocompatibility antigen, A-69 alpha chain	HLA-A	14	0.308
P35613	Basigin	BSG	14	0.249
P00736	Complement C1r subcomponent	C1R	14	0.228
Q14697	Neutral alpha-glucidase AB	GANAB	14	0.192
P27487	Dipeptidyl peptidase 4	DPP4	14	0.17
P00533	Epidermal growth factor receptor	EGFR	14	0.144
P62834	Ras-related protein Rap-1A	RAP1A	13	0.728
Q9Y696	Chloride intracellular channel protein 4	CLIC4	13	0.553
P60174	Triephphate isomerase	TPI1	13	0.514
P08134	Rho-related GTP-binding protein RhoC	RHOC	13	0.492
P27348	14-3-3 protein theta	YWHAQ	13	0.414
P18463	HLA class I histocompatibility antigen, B-37 alpha chain	HLA-B	13	0.34
Q95365	HLA class I histocompatibility antigen, B-38 alpha chain	HLA-B	13	0.34
Q29836	HLA class I histocompatibility antigen, B-67 alpha chain	HLA-B	13	0.34
Q29718	HLA class I histocompatibility antigen, B-82 alpha chain	HLA-B	13	0.34
P30475	HLA class I histocompatibility antigen, B-39 alpha chain	HLA-B	13	0.34
P30462	HLA class I histocompatibility antigen, B-14 alpha chain	HLA-B	13	0.34
P30492	HLA class I histocompatibility antigen, B-54 alpha chain	HLA-B	13	0.339
P03989	HLA class I histocompatibility antigen, B-27 alpha chain	HLA-B	13	0.333
P13639	Elongation factor 2	EEF2	13	0.221
Q76M96	Coiled-coil domain-containing protein 80	CCDC80	13	0.193
Q9Y639	Neuroplastin	NPTN	13	0.138
P16070	CD44 antigen	CD44	13	0.104
P62987	Ubiquitin-60S ribomal protein L40	UBA52	12	0.244
P62979	Ubiquitin-40S ribomal protein S27a	RPS27A	12	0.499
P0CG48	Polyubiquitin-C	UBC	12	0.498
P0CG47	Polyubiquitin-B	UBB	12	0.498
Q12805	EGF-containing fibulin-like extracellular matrix protein 1	EFEMP1	12	0.329
Q12907	Vesicular integral-membrane protein VIP36	LMAN2	12	0.316
P01889	HLA class I histocompatibility antigen, B-7 alpha chain	HLA-B	12	0.307
P27824	Calnexin	CANX	12	0.293
P07585	Decorin	DCN	12	0.284
P28074	Proteasome subunit beta type-5	PSMB5	12	0.265
P30508	HLA class I histocompatibility antigen, Cw-12 alpha chain	HLA-C	12	0.249
Q29960	HLA class I histocompatibility antigen, Cw-16 alpha chain	HLA-C	12	0.248
P35221	Catenin alpha-1	CTNNA1	12	0.247
P54709	Sodium/potassium-transporting ATPase subunit beta-3	ATP1B3	12	0.246
P14625	Endoplasmin	HSP90B1	12	0.233
P54289	Voltage-dependent calcium channel subunit alpha-2/delta-1	CACNA2D1	12	0.17
Q8IWA5	Choline transporter-like protein 2	SLC44A2	12	0.169
P53396	ATP-citrate synthase	ACLY	12	0.153
P23142	Fibulin-1	FBLN1	12	0.134
P14543	Nidogen-1	NID1	12	0.129
Q86YZ3	Hornerin	HRNR	12	0.124
Q02952	A-kinase anchor protein 12	AKAP12	12	0.113
Q15149	Plectin	PLEC	12	0.029
P02794	Ferritin heavy chain	FTH1	11	0.519
P02792	Ferritin light chain	FTL	11	0.365
Q10588	ADP-ribyl cyclase/cyclic ADP-ribe hydrolase 2	BST1	11	0.361
P60903	Protein S100-A10	S100A10	11	0.36
P61981	14-3-3 protein gamma	YWHAG	11	0.358
P04075	Fructe-bisphphate aldolase A	ALDOA	11	0.356
Q6DD88	Atlastin-3	ATL3	11	0.348
P68371	Tubulin beta-4B chain	TUBB4B	11	0.317
P02649	Apolipoprotein E	APOE	11	0.315
O60814	Histone H2B type 1-K	HIST1H2BK	11	0.254
Q99880	Histone H2B type 1-L	HIST1H2BL	11	0.254
Q99879	Histone H2B type 1-M	HIST1H2BM	11	0.254
Q99877	Histone H2B type 1-N	HIST1H2BN	11	0.254
Q93079	Histone H2B type 1-H	HIST1H2BH	11	0.254
Q5QNW6	Histone H2B type 2-F	HIST2H2BF	11	0.254
P62807	Histone H2B type 1-C/E/F/G/I	HIST1H2BC	11	0.254
P58876	Histone H2B type 1-D	HIST1H2BD	11	0.254
P57053	Histone H2B type F-S	H2BFS	11	0.252
Q29963	HLA class I histocompatibility antigen, Cw-6 alpha chain	HLA-C	11	0.249
P11279	Lysome-associated membrane glycoprotein 1	LAMP1	11	0.247
P50281	Matrix metalloproteinase-14	MMP14	11	0.189
P07900	Heat shock protein HSP 90-alpha	HSP90AA1	11	0.168
P22413	Ectonucleotide pyrophphatase/phphodiesterase family member 1	ENPP1	11	0.147
P08238	Heat shock protein HSP 90-beta	HSP90AB1	11	0.142
Q9Y2J2	Band 4.1-like protein 3	EPB41L3	11	0.132
P46940	Ras GTPase-activating-like protein IQGAP1	IQGAP1	11	0.099
Q92626	Peroxidasin homolog	PXDN	11	0.09
Q9Y490	Talin-1	TLN1	11	0.079
P31949	Protein S100-A11	S100A11	10	0.733
P62937	Peptidyl-prolyl cis-trans isomerase A	PPIA	10	0.488
O95865	N(G),N(G)-dimethylarginine dimethylaminohydrolase 2	DDAH2	10	0.486
P11234	Ras-related protein Ral-B	RALB	10	0.48
P18669	Phphoglycerate mutase 1	PGAM1	10	0.407
P11233	Ras-related protein Ral-A	RALA	10	0.376
P00558	Phphoglycerate kinase 1	PGK1	10	0.357
P78371	T-complex protein 1 subunit beta	CCT2	10	0.312
Q01518	Adenylyl cyclase-associated protein 1	CAP1	10	0.288
Q9BUF5	Tubulin beta-6 chain	TUBB6	10	0.286
O14495	Phpholipid phphatase 3	PLPP3	10	0.263
Q95604	HLA class I histocompatibility antigen, Cw-17 alpha chain	HLA-C	10	0.242
P38606	V-type proton ATPase catalytic subunit A	ATP6V1A	10	0.237
P01893	Putative HLA class I histocompatibility antigen, alpha chain H	HLA-H	10	0.224
Q13488	V-type proton ATPase 116 kDa subunit a isoform 3	TCIRG1	10	0.211
Q96TA1	Niban-like protein 1	FAM129B	10	0.21
P05362	Intercellular adhesion molecule 1	ICAM1	10	0.207
P10909	Clusterin	CLU	10	0.189
P06396	Gelsolin	GSN	10	0.175
P02786	Transferrin receptor protein 1	TFRC	10	0.167
Q8WWI5	Choline transporter-like protein 1	SLC44A1	10	0.163
O00410	Importin-5	IPO5	10	0.136
P17301	Integrin alpha-2	ITGA2	10	0.111
Q6UVK1	Chondroitin sulfate proteoglycan 4	CSPG4	10	0.066
P01023	Alpha-2-macroglobulin	A2M	10	0.029
P09382	Galectin-1	LGALS1	9	0.644
P22392	Nucleide diphphate kinase B	NME2	9	0.579
P0C0S8	Histone H2A type 1	HIST1H2AG	9	0.496
Q9BTM1	Histone H2A.J	H2AFJ	9	0.5
Q99878	Histone H2A type 1-J	HIST1H2AJ	9	0.5
Q96KK5	Histone H2A type 1-H	HIST1H2AH	9	0.492
P20671	Histone H2A type 1-D	HIST1H2AD	9	0.491
O14818	Proteasome subunit alpha type-7	PSMA7	9	0.463
P10301	Ras-related protein R-Ras	RRAS	9	0.452
P04792	Heat shock protein beta-1	HSPB1	9	0.444
P25786	Proteasome subunit alpha type-1	PSMA1	9	0.335
P08754	Guanine nucleotide-binding protein G(k) subunit alpha	GNAI3	9	0.33
P43007	Neutral amino acid transporter A	SLC1A4	9	0.299
P04350	Tubulin beta-4A chain	TUBB4A	9	0.293
P28070	Proteasome subunit beta type-4	PSMB4	9	0.287
Q04695	Keratin, type I cytkeletal 17	KRT17	9	0.241
P35052	Glypican-1	GPC1	9	0.231
Q16555	Dihydropyrimidinase-related protein 2	DPYSL2	9	0.226
P49257	Protein ERGIC-53	LMAN1	9	0.224
P55290	Cadherin-13	CDH13	9	0.212
Q31612	HLA class I histocompatibility antigen, B-73 alpha chain	HLA-B	9	0.209
Q9H0X4	Protein FAM234A	FAM234A	9	0.203
P11117	Lysomal acid phphatase	ACP2	9	0.161
P50991	T-complex protein 1 subunit delta	CCT4	9	0.16
P53801	Pituitary tumor-transforming gene 1 protein-interacting protein	PTTG1IP	9	0.1
P05787	Keratin, type II cytkeletal 8	KRT8	9	0.058
P24043	Laminin subunit alpha-2	LAMA2	9	0.036
P37802	Transgelin-2	TAGLN2	8	0.533
Q06830	Peroxiredoxin-1	PRDX1	8	0.507
Q03135	Caveolin-1	CAV1	8	0.476
P16104	Histone H2AX	H2AFX	8	0.474
Q99497	Protein/nucleic acid deglycase DJ-1	PARK7	8	0.443
P23528	Cofilin-1	CFL1	8	0.44
O75508	Claudin-11	CLDN11	8	0.385
P09211	Glutathione S-transferase P	GSTP1	8	0.375
Q9NVJ2	ADP-ribylation factor-like protein 8B	ARL8B	8	0.366
Q99436	Proteasome subunit beta type-7	PSMB7	8	0.349
Q9BVK6	Transmembrane emp24 domain-containing protein 9	TMED9	8	0.348
P52907	F-actin-capping protein subunit alpha-1	CAPZA1	8	0.307
P00387	NADH-cytochrome b5 reductase 3	CYB5R3	8	0.301
Q5ZPR3	CD276 antigen	CD276	8	0.288
P55058	Phpholipid transfer protein	PLTP	8	0.274
P07858	Cathepsin B	CTSB	8	0.262
P06899	Histone H2B type 1-J	HIST1H2BJ	8	0.254
Q16778	Histone H2B type 2-E	HIST2H2BE	8	0.254
P33778	Histone H2B type 1-B	HIST1H2BB	8	0.254
P23527	Histone H2B type 1-O	HIST1H2BO	8	0.254
P17987	T-complex protein 1 subunit alpha	TCP1	8	0.242
P10809	60 kDa heat shock protein, mitochondrial	HSPD1	8	0.23
Q16647	Prtacyclin synthase	PTGIS	8	0.23
Q13509	Tubulin beta-3 chain	TUBB3	8	0.22
Q13641	Trophoblast glycoprotein	TPBG	8	0.207
P30101	Protein disulfide-isomerase A3	PDIA3	8	0.206
P08729	Keratin, type II cytkeletal 7	KRT7	8	0.2
P07339	Cathepsin D	CTSD	8	0.199
O60701	UDP-gluce 6-dehydrogenase	UGDH	8	0.196
P08174	Complement decay-accelerating factor	CD55	8	0.178
Q14254	Flotillin-2	FLOT2	8	0.166
P30501	HLA class I histocompatibility antigen, Cw-2 alpha chain	HLA-C	8	0.158
Q08629	Testican-1	SPOCK1	8	0.15
Q92542	Nicastrin	NCSTN	8	0.148
Q9UKX5	Integrin alpha-11	ITGA11	8	0.121
P15311	Ezrin	EZR	8	0.114
O14672	Disintegrin and metalloproteinase domain-containing protein 10	ADAM10	8	0.102
Q9UBI6	Guanine nucleotide-binding protein G(I)/G(S)/G(O) subunit gamma-12	GNG12	7	0.597
O00161	Synaptomal-associated protein 23	SNAP23	7	0.441
P68431	Histone H3.1	HIST1H3A	7	0.404
O15400	Syntaxin-7	STX7	7	0.388
P49184	Deoxyribonuclease-1-like 1	DNASE1L1	7	0.382
Q15836	Vesicle-associated membrane protein 3	VAMP3	7	0.329
P33947	ER lumen protein-retaining receptor 2	KDELR2	7	0.319
P25789	Proteasome subunit alpha type-4	PSMA4	7	0.306
Q03405	Urokinase plasminogen activator surface receptor	PLAUR	7	0.299
Q9NRY6	Phpholipid scramblase 3	PLSCR3	7	0.294
P20618	Proteasome subunit beta type-1	PSMB1	7	0.272
Q969X5	Endoplasmic reticulum-Golgi intermediate compartment protein 1	ERGIC1	7	0.262
Q96AM1	Mas-related G-protein coupled receptor member F	MRGPRF	7	0.242
O43657	Tetraspanin-6	TSPAN6	7	0.241
O75367	Core histone macro-H2A.1	H2AFY	7	0.239
P50148	Guanine nucleotide-binding protein G(q) subunit alpha	GNAQ	7	0.226
O14828	Secretory carrier-associated membrane protein 3	SCAMP3	7	0.222
P21281	V-type proton ATPase subunit B, brain isoform	ATP6V1B2	7	0.221
Q9UHG3	Prenylcysteine oxidase 1	PCYOX1	7	0.19
P49368	T-complex protein 1 subunit gamma	CCT3	7	0.178
P0DMV8	Heat shock 70 kDa protein 1A	HSPA1A	7	0.175
P0DMV9	Heat shock 70 kDa protein 1B	HSPA1B	7	0.175
Q15012	Lysomal-associated transmembrane protein 4A	LAPTM4A	7	0.172
Q99805	Transmembrane 9 superfamily member 2	TM9SF2	7	0.16
Q9C0H2	Protein tweety homolog 3	TTYH3	7	0.141
Q16832	Discoidin domain-containing receptor 2	DDR2	7	0.137
Q96S97	Myeloid-associated differentiation marker	MYADM	7	0.137
P34931	Heat shock 70 kDa protein 1-like	HSPA1L	7	0.119
P31150	Rab GDP dissociation inhibitor alpha	GDI1	7	0.119
Q9Y4F1	FERM, ARHGEF and pleckstrin domain-containing protein 1	FARP1	7	0.11
P23458	Tyrine-protein kinase JAK1	JAK1	7	0.105
Q9Y6C2	EMILIN-1	EMILIN1	7	0.102
Q9HCU0	Endialin	CD248	7	0.091
Q5XKE5	Keratin, type II cytkeletal 79	KRT79	7	0.077
P07814	Bifunctional glutamate/proline--tRNA ligase	EPRS	7	0.074
P15924	Desmoplakin	DSP	7	0.039
P49721	Proteasome subunit beta type-2	PSMB2	6	0.478
Q01469	Fatty acid-binding protein, epidermal	FABP5	6	0.471
P18085	ADP-ribylation factor 4	ARF4	6	0.444
P15531	Nucleide diphphate kinase A	NME1	6	0.44
Q71DI3	Histone H3.2	HIST2H3A	6	0.404
P84243	Histone H3.3	H3F3A	6	0.402
P28072	Proteasome subunit beta type-6	PSMB6	6	0.384
P61106	Ras-related protein Rab-14	RAB14	6	0.366
P62070	Ras-related protein R-Ras2	RRAS2	6	0.331
P67809	Nuclease-sensitive element-binding protein 1	YBX1	6	0.33
Q9Y3L5	Ras-related protein Rap-2c	RAP2C	6	0.328
P30041	Peroxiredoxin-6	PRDX6	6	0.325
Q01628	Interferon-induced transmembrane protein 3	IFITM3	6	0.316
O00299	Chloride intracellular channel protein 1	CLIC1	6	0.314
Q99653	Calcineurin B homologous protein 1	CHP1	6	0.297
P49720	Proteasome subunit beta type-3	PSMB3	6	0.282
P69905	Hemoglobin subunit alpha	HBA1	6	0.279
P60953	Cell division control protein 42 homolog	CDC42	6	0.266
P21796	Voltage-dependent anion-selective channel protein 1	VDAC1	6	0.265
O14817	Tetraspanin-4	TSPAN4	6	0.265
P07195	L-lactate dehydrogenase B chain	LDHB	6	0.254
Q9Y6N5	Sulfide:quinone oxidoreductase, mitochondrial	SQOR	6	0.238
P49755	Transmembrane emp24 domain-containing protein 10	TMED10	6	0.219
P63096	Guanine nucleotide-binding protein G(i) subunit alpha-1	GNAI1	6	0.206
O75915	PRA1 family protein 3	ARL6IP5	6	0.202
O60637	Tetraspanin-3	TSPAN3	6	0.198
P63000	Ras-related C3 botulinum toxin substrate 1	RAC1	6	0.198
P29992	Guanine nucleotide-binding protein subunit alpha-11	GNA11	6	0.187
Q02818	Nucleobindin-1	NUCB1	6	0.148
Q7Z4F1	Low-density lipoprotein receptor-related protein 10	LRP10	6	0.146
Q16881	Thioredoxin reductase 1, cytoplasmic	TXNRD1	6	0.146
P58335	Anthrax toxin receptor 2	ANTXR2	6	0.137
O15427	Monocarboxylate transporter 4	SLC16A3	6	0.135
Q04917	14-3-3 protein eta	YWHAH	6	0.13
P48509	CD151 antigen	CD151	6	0.115
Q01650	Large neutral amino acids transporter small subunit 1	SLC7A5	6	0.112
P42892	Endothelin-converting enzyme 1	ECE1	6	0.104
O00391	Sulfhydryl oxidase 1	QSOX1	6	0.098
P35606	Coatomer subunit beta'	COPB2	6	0.077
Q06481	Amyloid-like protein 2	APLP2	6	0.071
O60716	Catenin delta-1	CTNND1	6	0.068
P53621	Coatomer subunit alpha	COPA	6	0.064
P12035	Keratin, type II cytkeletal 3	KRT3	6	0.062
Q9HCE0	Ectopic P granules protein 5 homolog	EPG5	6	0.038
P49327	Fatty acid synthase	FASN	6	0.033
P05386	60S acidic ribomal protein P1	RPLP1	5	0.518
Q6IAA8	Ragulator complex protein LAMTOR1	LAMTOR1	5	0.5
Q9NVM1	Protein eva-1 homolog B	EVA1B	5	0.459
Q9H4G4	Golgi-associated plant pathogenesis-related protein 1	GLIPR2	5	0.418
P61204	ADP-ribylation factor 3	ARF3	5	0.387
P84077	ADP-ribylation factor 1	ARF1	5	0.386
O75340	Programmed cell death protein 6	PDCD6	5	0.38
P62820	Ras-related protein Rab-1A	RAB1A	5	0.355
P63241	Eukaryotic translation initiation factor 5A-1	EIF5A	5	0.337
P61225	Ras-related protein Rap-2b	RAP2B	5	0.327
P81605	Dermcidin	DCD	5	0.326
Q99584	Protein S100-A13	S100A13	5	0.315
Q8ND94	LRRN4 C-terminal-like protein	LRRN4CL	5	0.303
P61769	Beta-2-microglobulin	B2M	5	0.302
Q12846	Syntaxin-4	STX4	5	0.292
P63027	Vesicle-associated membrane protein 2	VAMP2	5	0.283
P61019	Ras-related protein Rab-2A	RAB2A	5	0.283
P25787	Proteasome subunit alpha type-2	PSMA2	5	0.264
O75396	Vesicle-trafficking protein SEC22b	SEC22B	5	0.254
P40261	Nicotinamide N-methyltransferase	NNMT	5	0.239
P62491	Ras-related protein Rab-11A	RAB11A	5	0.231
Q15907	Ras-related protein Rab-11B	RAB11B	5	0.229
Q86Y82	Syntaxin-12	STX12	5	0.228
P51809	Vesicle-associated membrane protein 7	VAMP7	5	0.218
P05231	Interleukin-6	IL6	5	0.217
Q12905	Interleukin enhancer-binding factor 2	ILF2	5	0.197
P30626	Sorcin	SRI	5	0.197
Q6EMK4	Vasorin	VASN	5	0.196
Q9Y287	Integral membrane protein 2B	ITM2B	5	0.195
Q9NUM4	Transmembrane protein 106B	TMEM106B	5	0.19
P61421	V-type proton ATPase subunit d 1	ATP6V0D1	5	0.182
P80303	Nucleobindin-2	NUCB2	5	0.169
P25788	Proteasome subunit alpha type-3	PSMA3	5	0.169
Q4V9L6	Transmembrane protein 119	TMEM119	5	0.166
P48643	T-complex protein 1 subunit epsilon	CCT5	5	0.165
Q9HCJ1	Progressive ankylis protein homolog	ANKH	5	0.159
P36871	Phphoglucomutase-1	PGM1	5	0.146
Q9BXS4	Transmembrane protein 59	TMEM59	5	0.146
Q93050	V-type proton ATPase 116 kDa subunit a isoform 1	ATP6V0A1	5	0.13
Q96AC1	Fermitin family homolog 2	FERMT2	5	0.129
P30825	High affinity cationic amino acid transporter 1	SLC7A1	5	0.122
P17302	Gap junction alpha-1 protein	GJA1	5	0.118
Q9BTU6	Phphatidylinitol 4-kinase type 2-alpha	PI4K2A	5	0.115
Q14392	Leucine-rich repeat-containing protein 32	LRRC32	5	0.112
Q99832	T-complex protein 1 subunit eta	CCT7	5	0.105
Q96QD8	Sodium-coupled neutral amino acid transporter 2	SLC38A2	5	0.103
Q92692	Nectin-2	NECTIN2	5	0.102
P14923	Junction plakoglobin	JUP	5	0.091
Q4KMQ2	Anoctamin-6	ANO6	5	0.088
P13674	Prolyl 4-hydroxylase subunit alpha-1	P4HA1	5	0.086
Q86VP6	Cullin-associated NEDD8-dissociated protein 1	CAND1	5	0.07
Q9UIQ6	Leucyl-cystinyl aminopeptidase	LNPEP	5	0.064
P63010	AP-2 complex subunit beta	AP2B1	5	0.062
P05997	Collagen alpha-2(V) chain	COL5A2	5	0.059
P11413	Gluce-6-phphate 1-dehydrogenase	G6PD	5	0.052
P51798	H(+)/Cl(-) exchange transporter 7	CLCN7	5	0.05
A1L4H1	Soluble scavenger receptor cysteine-rich domain-containing protein SSC5D	SSC5D	5	0.046
Q9P273	Teneurin-3	TENM3	5	0.041
Q8TAD7	Overexpressed in colon carcinoma 1 protein	OCC1	4	0.556
P05387	60S acidic ribomal protein P2	RPLP2	4	0.53
O43504	Ragulator complex protein LAMTOR5	LAMTOR5	4	0.439
Q8NI22	Multiple coagulation factor deficiency protein 2	MCFD2	4	0.328
P07737	Profilin-1	PFN1	4	0.314
P10599	Thioredoxin	TXN	4	0.313
P51665	26S proteasome non-ATPase regulatory subunit 7	PSMD7	4	0.275
P52565	Rho GDP-dissociation inhibitor 1	ARHGDIA	4	0.274
Q9Y2Q5	Ragulator complex protein LAMTOR2	LAMTOR2	4	0.267
P14174	Macrophage migration inhibitory factor	MIF	4	0.259
O75695	Protein XRP2	RP2	4	0.245
P61026	Ras-related protein Rab-10	RAB10	4	0.235
O60831	PRA1 family protein 2	PRAF2	4	0.225
P51148	Ras-related protein Rab-5C	RAB5C	4	0.204
P05388	60S acidic ribomal protein P0	RPLP0	4	0.202
Q9ULA0	Aspartyl aminopeptidase	DNPEP	4	0.2
Q92520	Protein FAM3C	FAM3C	4	0.198
Q9UBV8	Peflin	PEF1	4	0.194
P62269	40S ribomal protein S18	RPS18	4	0.191
O15144	Actin-related protein 2/3 complex subunit 2	ARPC2	4	0.183
Q6P9B6	TLD domain-containing protein 1	TLDC1	4	0.178
Q9H2V7	Protein spinster homolog 1	SPNS1	4	0.165
P17931	Galectin-3	LGALS3	4	0.152
P40227	T-complex protein 1 subunit zeta	CCT6A	4	0.149
O15258	Protein RER1	RER1	4	0.148
O15260	Surfeit locus protein 4	SURF4	4	0.145
P23381	Tryptophan--tRNA ligase, cytoplasmic	WARS	4	0.144
Q13162	Peroxiredoxin-4	PRDX4	4	0.144
P05121	Plasminogen activator inhibitor 1	SERPINE1	4	0.142
Q15363	Transmembrane emp24 domain-containing protein 2	TMED2	4	0.139
O14494	Phpholipid phphatase 1	PLPP1	4	0.137
P05783	Keratin, type I cytkeletal 18	KRT18	4	0.133
O75083	WD repeat-containing protein 1	WDR1	4	0.127
P53985	Monocarboxylate transporter 1	SLC16A1	4	0.126
P07910	Heterogeneous nuclear ribonucleoproteins C1/C2	HNRNPC	4	0.124
P60842	Eukaryotic initiation factor 4A-I	EIF4A1	4	0.123
P28799	Granulins	GRN	4	0.121
Q14699	Raftlin	RFTN1	4	0.121
Q02878	60S ribomal protein L6	RPL6	4	0.118
P37173	TGF-beta receptor type-2	TGFBR2	4	0.111
Q99829	Copine-1	CPNE1	4	0.11
P06744	Gluce-6-phphate isomerase	GPI	4	0.109
O43175	D-3-phphoglycerate dehydrogenase	PHGDH	4	0.107
O60784	Target of Myb protein 1	TOM1	4	0.104
O75955	Flotillin-1	FLOT1	4	0.096
Q13557	Calcium/calmodulin-dependent protein kinase type II subunit delta	CAMK2D	4	0.092
P29317	Ephrin type-A receptor 2	EPHA2	4	0.074
P49768	Presenilin-1	PSEN1	4	0.073
Q8N357	Solute carrier family 35 member F6	SLC35F6	4	0.07
P26006	Integrin alpha-3	ITGA3	4	0.068
Q9H223	EH domain-containing protein 4	EHD4	4	0.067
Q9NRX5	Serine incorporator 1	SERINC1	4	0.066
P48960	CD97 antigen	CD97	4	0.063
Q9BRK3	Matrix remodeling-associated protein 8	MXRA8	4	0.061
Q8IX30	Signal peptide, CUB and EGF-like domain-containing protein 3	SCUBE3	4	0.059
P17066	Heat shock 70 kDa protein 6	HSPA6	4	0.059
Q13308	Inactive tyrine-protein kinase 7	PTK7	4	0.053
O43491	Band 4.1-like protein 2	EPB41L2	4	0.053
P16234	Platelet-derived growth factor receptor alpha	PDGFRA	4	0.043
P40189	Interleukin-6 receptor subunit beta	IL6ST	4	0.041
Q6YHK3	CD109 antigen	CD109	4	0.04
Q8IUX7	Adipocyte enhancer-binding protein 1	AEBP1	4	0.036
P33527	Multidrug resistance-associated protein 1	ABCC1	4	0.035
P02765	Alpha-2-HS-glycoprotein	AHSG	4	0.035
Q4LDE5	Sushi, von Willebrand factor type A, EGF and pentraxin domain-containing protein 1	SVEP1	4	0.025
Q9H299	SH3 domain-binding glutamic acid-rich-like protein 3	SH3BGRL3	3	0.667
Q96FZ7	Charged multivesicular body protein 6	CHMP6	3	0.367
O15511	Actin-related protein 2/3 complex subunit 5	ARPC5	3	0.357
P27449	V-type proton ATPase 16 kDa proteolipid subunit	ATP6V0C	3	0.334
P30086	Phphatidylethanolamine-binding protein 1	PEBP1	3	0.277
P84095	Rho-related GTP-binding protein RhoG	RHOG	3	0.275
P62244	40S ribomal protein S15a	RPS15A	3	0.261
Q9H0U4	Ras-related protein Rab-1B	RAB1B	3	0.258
P60660	Myin light polypeptide 6	MYL6	3	0.243
O60565	Gremlin-1	GREM1	3	0.228
P46782	40S ribomal protein S5	RPS5	3	0.216
P04632	Calpain small subunit 1	CAPNS1	3	0.213
P01033	Metalloproteinase inhibitor 1	TIMP1	3	0.203
A5D8V6	Vacuolar protein sorting-associated protein 37C	VPS37C	3	0.2
Q15293	Reticulocalbin-1	RCN1	3	0.184
P06748	Nucleophmin	NPM1	3	0.184
P21926	CD9 antigen	CD9	3	0.184
P62906	60S ribomal protein L10a	RPL10A	3	0.184
Q9Y3B3	Transmembrane emp24 domain-containing protein 7	TMED7	3	0.183
P04156	Major prion protein	PRNP	3	0.182
O60884	DnaJ homolog subfamily A member 2	DNAJA2	3	0.172
Q96D15	Reticulocalbin-3	RCN3	3	0.171
P10124	Serglycin	SRGN	3	0.171
Q92597	Protein NDRG1	NDRG1	3	0.168
Q9BSK0	MARVEL domain-containing protein 1	MARVELD1	3	0.168
P45880	Voltage-dependent anion-selective channel protein 2	VDAC2	3	0.167
P23396	40S ribomal protein S3	RPS3	3	0.16
Q9UL46	Proteasome activator complex subunit 2	PSME2	3	0.159
P10915	Hyaluronan and proteoglycan link protein 1	HAPLN1	3	0.153
Q06323	Proteasome activator complex subunit 1	PSME1	3	0.153
O94760	N(G),N(G)-dimethylarginine dimethylaminohydrolase 1	DDAH1	3	0.151
P10412	Histone H1.4	HIST1H1E	3	0.146
P16403	Histone H1.2	HIST1H1C	3	0.15
P16402	Histone H1.3	HIST1H1D	3	0.145
Q15019	Septin-2	SEPT2	3	0.141
Q969P0	Immunoglobulin superfamily member 8	IGSF8	3	0.14
P21964	Catechol O-methyltransferase	COMT	3	0.14
Q9UNK0	Syntaxin-8	STX8	3	0.14
Q9Y617	Phpherine aminotransferase	PSAT1	3	0.138
O75874	Isocitrate dehydrogenase [NADP] cytoplasmic	IDH1	3	0.135
Q9H444	Charged multivesicular body protein 4b	CHMP4B	3	0.134
P11766	Alcohol dehydrogenase class-3	ADH5	3	0.123
Q6NZI2	Caveolae-associated protein 1	CAVIN1	3	0.121
Q12841	Follistatin-related protein 1	FSTL1	3	0.12
P78417	Glutathione S-transferase omega-1	GSTO1	3	0.12
Q92633	Lysophphatidic acid receptor 1	LPAR1	3	0.118
P61247	40S ribomal protein S3a	RPS3A	3	0.117
Q5T749	Keratinocyte proline-rich protein	KPRP	3	0.116
P13489	Ribonuclease inhibitor	RNH1	3	0.113
Q99816	Tumor susceptibility gene 101 protein	TSG101	3	0.11
Q53TN4	Cytochrome b reductase 1	CYBRD1	3	0.108
P16401	Histone H1.5	HIST1H1B	3	0.106
P61160	Actin-related protein 2	ACTR2	3	0.104
P61158	Actin-related protein 3	ACTR3	3	0.103
Q96CX2	BTB/POZ domain-containing protein KCTD12	KCTD12	3	0.102
P78324	Tyrine-protein phphatase non-receptor type substrate 1	SIRPA	3	0.101
Q16563	Synaptophysin-like protein 1	SYPL1	3	0.1
O43493	Trans-Golgi network integral membrane protein 2	TGOLN2	3	0.098
Q9Y3A6	Transmembrane emp24 domain-containing protein 5	TMED5	3	0.096
Q13155	Aminoacyl tRNA synthase complex-interacting multifunctional protein 2	AIMP2	3	0.094
O14763	Tumor necris factor receptor superfamily member 10B	TNFRSF10B	3	0.093
Q14974	Importin subunit beta-1	KPNB1	3	0.089
Q00839	Heterogeneous nuclear ribonucleoprotein U	HNRNPU	3	0.088
P35998	26S proteasome regulatory subunit 7	PSMC2	3	0.088
Q15043	Zinc transporter ZIP14	SLC39A14	3	0.087
O75131	Copine-3	CPNE3	3	0.086
Q15084	Protein disulfide-isomerase A6	PDIA6	3	0.086
Q9UI12	V-type proton ATPase subunit H	ATP6V1H	3	0.085
P11169	Solute carrier family 2, facilitated gluce transporter member 3	SLC2A3	3	0.085
Q9Y625	Glypican-6	GPC6	3	0.083
P41250	Glycine--tRNA ligase	GARS	3	0.077
Q9Y4K0	Lysyl oxidase homolog 2	LOXL2	3	0.074
P08727	Keratin, type I cytkeletal 19	KRT19	3	0.072
P17655	Calpain-2 catalytic subunit	CAPN2	3	0.07
Q9NS93	Transmembrane 7 superfamily member 3	TM7SF3	3	0.067
Q8IV08	Phpholipase D3	PLD3	3	0.059
Q08722	Leukocyte surface antigen CD47	CD47	3	0.059
P07099	Epoxide hydrolase 1	EPHX1	3	0.057
Q05682	Caldesmon	CALD1	3	0.055
P53618	Coatomer subunit beta	COPB1	3	0.054
P10619	Lysomal protective protein	CTSA	3	0.054
Q12959	Disks large homolog 1	DLG1	3	0.052
Q02413	Desmoglein-1	DSG1	3	0.05
P11216	Glycogen phphorylase, brain form	PYGB	3	0.05
O95782	AP-2 complex subunit alpha-1	AP2A1	3	0.046
Q3SY84	Keratin, type II cytkeletal 71	KRT71	3	0.046
Q02809	Procollagen-lysine,2-oxoglutarate 5-dioxygenase 1	PLOD1	3	0.045
Q8NE00	Transmembrane protein 104	TMEM104	3	0.044
O14936	Peripheral plasma membrane protein CASK	CASK	3	0.043
Q9BSJ8	Extended synaptotagmin-1	ESYT1	3	0.042
P41252	Isoleucine--tRNA ligase, cytoplasmic	IARS	3	0.041
O43795	Unconventional myin-Ib	MYO1B	3	0.041
P22314	Ubiquitin-like modifier-activating enzyme 1	UBA1	3	0.04
P54136	Arginine--tRNA ligase, cytoplasmic	RARS	3	0.039
P10253	Lysomal alpha-glucidase	GAA	3	0.038
Q9BZQ8	Protein Niban	FAM129A	3	0.038
Q9H6X2	Anthrax toxin receptor 1	ANTXR1	3	0.037
Q92896	Golgi apparatus protein 1	GLG1	3	0.03
P02458	Collagen alpha-1(II) chain	COL2A1	3	0.024
O00468	Agrin	AGRN	3	0.023
Q04721	Neurogenic locus notch homolog protein 2	NOTCH2	3	0.019
P12036	Neurofilament heavy polypeptide	NEFH	3	0.017
Q5D862	Filaggrin-2	FLG2	3	0.015
O15230	Laminin subunit alpha-5	LAMA5	3	0.012
O95197	Reticulon-3	RTN3	3	0.011
P07108	Acyl-CoA-binding protein	DBI	2	0.409
P13693	Translationally-controlled tumor protein	TPT1	2	0.354
O14558	Heat shock protein beta-6	HSPB6	2	0.303
O75348	V-type proton ATPase subunit G 1	ATP6V1G1	2	0.295
Q96FQ6	Protein S100-A16	S100A16	2	0.29
Q9H3Z4	DnaJ homolog subfamily C member 5	DNAJC5	2	0.241
P61970	Nuclear transport factor 2	NUTF2	2	0.236
O00264	Membrane-associated progesterone receptor component 1	PGRMC1	2	0.231
Q9Y281	Cofilin-2	CFL2	2	0.223
P62330	ADP-ribylation factor 6	ARF6	2	0.217
P26447	Protein S100-A4	S100A4	2	0.198
P31151	Protein S100-A7	S100A7	2	0.198
Q7Z5G4	Golgin subfamily A member 7	GOLGA7	2	0.19
Q9H6Y7	E3 ubiquitin-protein ligase RNF167	RNF167	2	0.18
P60981	Destrin	DSTN	2	0.17
O14950	Myin regulatory light chain 12B	MYL12B	2	0.169
P19105	Myin regulatory light chain 12A	MYL12A	2	0.17
P07741	Adenine phphoribyltransferase	APRT	2	0.167
P06703	Protein S100-A6	S100A6	2	0.167
P02656	Apolipoprotein C-III	APOC3	2	0.162
Q9NUP9	Protein lin-7 homolog C	LIN7C	2	0.152
Q16864	V-type proton ATPase subunit F	ATP6V1F	2	0.143
P01116	GTPase KRas	KRAS	2	0.138
P01111	GTPase NRas	NRAS	2	0.138
P01112	GTPase HRas	HRAS	2	0.138
Q9UK41	Vacuolar protein sorting-associated protein 28 homolog	VPS28	2	0.136
P27701	CD82 antigen	CD82	2	0.135
P62241	40S ribomal protein S8	RPS8	2	0.135
Q9BS26	Endoplasmic reticulum resident protein 44	ERP44	2	0.131
Q9UEU0	Vesicle transport through interaction with t-SNAREs homolog 1B	VTI1B	2	0.129
Q07020	60S ribomal protein L18	RPL18	2	0.128
P32969	60S ribomal protein L9	RPL9	2	0.125
Q02543	60S ribomal protein L18a	RPL18A	2	0.125
Q86T03	Type 1 phphatidylinitol 4,5-bisphphate 4-phphatase	PIP4P1	2	0.119
P12955	Xaa-Pro dipeptidase	PEPD	2	0.118
P51153	Ras-related protein Rab-13	RAB13	2	0.118
O15126	Secretory carrier-associated membrane protein 1	SCAMP1	2	0.115
O14770	Homeobox protein Meis2	MEIS2	2	0.111
Q14847	LIM and SH3 domain protein 1	LASP1	2	0.111
P51572	B-cell receptor-associated protein 31	BCAP31	2	0.11
P15880	40S ribomal protein S2	RPS2	2	0.109
P20339	Ras-related protein Rab-5A	RAB5A	2	0.107
P12429	Annexin A3	ANXA3	2	0.105
P36543	V-type proton ATPase subunit E 1	ATP6V1E1	2	0.102
Q9UL25	Ras-related protein Rab-21	RAB21	2	0.102
O15145	Actin-related protein 2/3 complex subunit 3	ARPC3	2	0.101
Q9NV96	Cell cycle control protein 50A	TMEM30A	2	0.1
P51636	Caveolin-2	CAV2	2	0.099
Q9UNM6	26S proteasome non-ATPase regulatory subunit 13	PSMD13	2	0.098
P47755	F-actin-capping protein subunit alpha-2	CAPZA2	2	0.098
Q07021	Complement component 1 Q subcomponent-binding protein, mitochondrial	C1QBP	2	0.096
O94919	Endonuclease domain-containing 1 protein	ENDOD1	2	0.092
P28062	Proteasome subunit beta type-8	PSMB8	2	0.091
P34810	Macrialin	CD68	2	0.09
P05026	Sodium/potassium-transporting ATPase subunit beta-1	ATP1B1	2	0.089
O95297	Myelin protein zero-like protein 1	MPZL1	2	0.089
P62701	40S ribomal protein S4, X isoform	RPS4X	2	0.087
P09543	2',3'-cyclic-nucleotide 3'-phphodiesterase	CNP	2	0.086
P25445	Tumor necris factor receptor superfamily member 6	FAS	2	0.084
Q9NVA2	Septin-11	SEPT11	2	0.082
Q96P63	Serpin B12	SERPINB12	2	0.079
P61978	Heterogeneous nuclear ribonucleoprotein K	HNRNPK	2	0.078
P53990	IST1 homolog	IST1	2	0.077
Q92734	Protein TFG	TFG	2	0.072
Q8TD55	Pleckstrin homology domain-containing family O member 2	PLEKHO2	2	0.071
P54920	Alpha-soluble NSF attachment protein	NAPA	2	0.071
P21266	Glutathione S-transferase Mu 3	GSTM3	2	0.071
O15143	Actin-related protein 2/3 complex subunit 1B	ARPC1B	2	0.07
Q16658	Fascin	FSCN1	2	0.069
O95084	Serine protease 23	PRSS23	2	0.068
P37837	Transaldolase	TALDO1	2	0.068
P62191	26S proteasome regulatory subunit 4	PSMC1	2	0.066
Q14344	Guanine nucleotide-binding protein subunit alpha-13	GNA13	2	0.066
O43567	E3 ubiquitin-protein ligase RNF13	RNF13	2	0.066
P15151	Poliovirus receptor	PVR	2	0.062
P14868	Aspartate--tRNA ligase, cytoplasmic	DARS	2	0.06
P63244	Receptor of activated protein C kinase 1	RACK1	2	0.06
P61313	60S ribomal protein L15	RPL15	2	0.059
P29401	Transketolase	TKT	2	0.058
Q8IWE2	Protein NOXP20	FAM114A1	2	0.057
Q15008	26S proteasome non-ATPase regulatory subunit 6	PSMD6	2	0.057
Q10567	AP-1 complex subunit beta-1	AP1B1	2	0.056
Q9UGQ3	Solute carrier family 2, facilitated gluce transporter member 6	SLC2A6	2	0.055
P26641	Elongation factor 1-gamma	EEF1G	2	0.055
Q8NHS3	Major facilitator superfamily domain-containing protein 8	MFSD8	2	0.054
P11940	Polyadenylate-binding protein 1	PABPC1	2	0.052
Q9Y5X1	Sorting nexin-9	SNX9	2	0.052
Q07065	Cytkeleton-associated protein 4	CKAP4	2	0.051
P08582	Melanotransferrin	MELTF	2	0.05
P00367	Glutamate dehydrogenase 1, mitochondrial	GLUD1	2	0.05
P49448	Glutamate dehydrogenase 2, mitochondrial	GLUD2	2	0.05
Q9Y678	Coatomer subunit gamma-1	COPG1	2	0.047
O00186	Syntaxin-binding protein 3	STXBP3	2	0.046
P36269	Glutathione hydrolase 5 proenzyme	GGT5	2	0.046
P05120	Plasminogen activator inhibitor 2	SERPINB2	2	0.046
P05067	Amyloid-beta A4 protein	APP	2	0.044
P42224	Signal transducer and activator of transcription 1-alpha/beta	STAT1	2	0.04
P50990	T-complex protein 1 subunit theta	CCT8	2	0.04
O75462	Cytokine receptor-like factor 1	CRLF1	2	0.04
Q68CP4	Heparan-alpha-glucaminide N-acetyltransferase	HGSNAT	2	0.038
P14314	Glucidase 2 subunit beta	PRKCSH	2	0.038
Q7RTS7	Keratin, type II cytkeletal 74	KRT74	2	0.038
Q86Y46	Keratin, type II cytkeletal 73	KRT73	2	0.037
A1X283	SH3 and PX domain-containing protein 2B	SH3PXD2B	2	0.034
Q9NRA2	Sialin	SLC17A5	2	0.034
P17252	Protein kinase C alpha type	PRKCA	2	0.033
Q9NUN5	Probable lysomal cobalamin transporter	LMBRD1	2	0.033
P30530	Tyrine-protein kinase receptor UFO	AXL	2	0.029
Q14112	Nidogen-2	NID2	2	0.028
O15118	Niemann-Pick C1 protein	NPC1	2	0.028
Q8WUJ3	Cell migration-inducing and hyaluronan-binding protein	CEMIP	2	0.027
Q8TCT8	Signal peptide peptidase-like 2A	SPPL2A	2	0.027
Q06033	Inter-alpha-trypsin inhibitor heavy chain H3	ITIH3	2	0.025
O94832	Unconventional myin-Id	MYO1D	2	0.023
Q9P2E9	Ribome-binding protein 1	RRBP1	2	0.022
P46821	Microtubule-associated protein 1B	MAP1B	2	0.019
P19823	Inter-alpha-trypsin inhibitor heavy chain H2	ITIH2	2	0.016
P27708	CAD protein	CAD	2	0.01
P78527	DNA-dependent protein kinase catalytic subunit	PRKDC	2	0.008

## Sheet: Batch #2
Uniprot ID	Full name	Gene name	Spectrum count	Sequence coverage
P02751	Fibronectin	FN1	392	0.661
Q09666	Neuroblast differentiation-associated protein AHNAK	AHNAK	184	0.433
Q14764	Major vault protein	MVP	144	0.756
P21333	Filamin-A	FLNA	126	0.463
Q99715	Collagen alpha-1(XII) chain	COL12A1	120	0.393
P12111	Collagen alpha-3(VI) chain	COL6A3	118	0.421
P07355	Annexin A2	ANXA2	111	0.729
P07996	Thrombospondin-1	THBS1	102	0.594
Q9NZM1	Myoferlin	MYOF	101	0.466
P15144	Aminopeptidase N	ANPEP	94	0.542
P08123	Collagen alpha-2(I) chain	COL1A2	89	0.572
P02452	Collagen alpha-1(I) chain	COL1A1	89	0.51
P35555	Fibrillin-1	FBN1	86	0.293
P08670	Vimentin	VIM	85	0.693
P08758	Annexin A5	ANXA5	82	0.722
Q08380	Galectin-3-binding protein	LGALS3BP	76	0.48
P60709	Actin, cytoplasmic 1	ACTB	71	0.701
P63261	Actin, cytoplasmic 2	ACTG1	71	0.701
P08133	Annexin A6	ANXA6	70	0.633
P12109	Collagen alpha-1(VI) chain	COL6A1	69	0.471
P98095	Fibulin-2	FBLN2	69	0.397
Q14204	Cytoplasmic dynein 1 heavy chain 1	DYNC1H1	68	0.192
Q15063	Periostin	POSTN	66	0.493
Q13813	Spectrin alpha chain, non-erythrocytic 1	SPTAN1	64	0.312
Q15113	Procollagen C-endopeptidase enhancer 1	PCOLCE	60	0.65
P11047	Laminin subunit gamma-1	LAMC1	60	0.385
Q01082	Spectrin beta chain, non-erythrocytic 1	SPTBN1	59	0.312
Q07954	Prolow-density lipoprotein receptor-related protein 1	LRP1	57	0.163
Q08431	Lactadherin	MFGE8	56	0.773
Q00610	Clathrin heavy chain 1	CLTC	54	0.4
P35579	Myosin-9	MYH9	47	0.253
P12814	Alpha-actinin-1	ACTN1	46	0.526
Q15582	Transforming growth factor-beta-induced protein ig-h3	TGFBI	46	0.52
P04264	Keratin, type II cytoskeletal 1	KRT1	46	0.486
P04083	Annexin A1	ANXA1	45	0.647
P22105	Tenascin-X	TNXB	45	0.207
P21589	5'-nucleotidase	NT5E	44	0.507
O43707	Alpha-actinin-4	ACTN4	44	0.437
P26022	Pentraxin-related protein PTX3	PTX3	42	0.677
O00560	Syntenin-1	SDCBP	42	0.587
P07942	Laminin subunit beta-1	LAMB1	42	0.249
P68032	Actin, alpha cardiac muscle 1	ACTC1	40	0.406
P02461	Collagen alpha-1(III) chain	COL3A1	39	0.259
P13645	Keratin, type I cytoskeletal 10	KRT10	38	0.5
P55072	Transitional endoplasmic reticulum ATPase	VCP	36	0.524
P13611	Versican core protein	VCAN	36	0.082
P14618	Pyruvate kinase PKM	PKM	35	0.55
Q7Z7G0	Target of Nesh-SH3	ABI3BP	35	0.284
Q16363	Laminin subunit alpha-4	LAMA4	35	0.247
P05556	Integrin beta-1	ITGB1	33	0.332
Q14315	Filamin-C	FLNC	33	0.172
Q15149	Plectin	PLEC	33	0.097
P04406	Glyceraldehyde-3-phosphate dehydrogenase	GAPDH	32	0.609
P06756	Integrin alpha-V	ITGAV	32	0.286
O43854	EGF-like repeat and discoidin I-like domain-containing protein 3	EDIL3	31	0.477
P11142	Heat shock cognate 71 kDa protein	HSPA8	31	0.421
Q9P2B2	Prostaglandin F2 receptor negative regulator	PTGFRN	31	0.322
P05023	Sodium/potassium-transporting ATPase subunit alpha-1	ATP1A1	31	0.297
P46976	Glycogenin-1	GYG1	29	0.32
P80723	Brain acid soluble protein 1	BASP1	28	0.815
Q9NZN4	EH domain-containing protein 2	EHD2	28	0.576
P07437	Tubulin beta chain	TUBB	28	0.554
P50454	Serpin H1	SERPINH1	28	0.512
P08195	4F2 cell-surface antigen heavy chain	SLC3A2	28	0.422
P12110	Collagen alpha-2(VI) chain	COL6A2	28	0.313
P07814	Bifunctional glutamate/proline--tRNA ligase	EPRS	28	0.259
P60033	CD81 antigen	CD81	27	0.25
P29966	Myristoylated alanine-rich C-kinase substrate	MARCKS	26	0.636
P35527	Keratin, type I cytoskeletal 9	KRT9	25	0.573
P17813	Endoglin	ENG	25	0.424
P23634	Plasma membrane calcium-transporting ATPase 4	ATP2B4	25	0.23
Q9Y490	Talin-1	TLN1	25	0.165
P02768	Serum albumin	ALB	25	0.105
P05534	HLA class I histocompatibility antigen, A-24 alpha chain	HLA-A	24	0.578
O43852	Calumenin	CALU	24	0.575
P09619	Platelet-derived growth factor receptor beta	PDGFRB	24	0.243
P49327	Fatty acid synthase	FASN	24	0.161
P68363	Tubulin alpha-1B chain	TUBA1B	23	0.517
P08962	CD63 antigen	CD63	23	0.176
Q9NQC3	Reticulon-4	RTN4	23	0.165
P68104	Elongation factor 1-alpha 1	EEF1A1	22	0.5
Q71U36	Tubulin alpha-1A chain	TUBA1A	22	0.488
P06733	Alpha-enolase	ENO1	22	0.461
P20908	Collagen alpha-1(V) chain	COL5A1	22	0.134
O60664	Perilipin-3	PLIN3	21	0.484
Q12805	EGF-containing fibulin-like extracellular matrix protein 1	EFEMP1	21	0.479
P08253	72 kDa type IV collagenase	MMP2	21	0.405
P00338	L-lactate dehydrogenase A chain	LDHA	20	0.563
P68371	Tubulin beta-4B chain	TUBB4B	20	0.454
Q9BQE3	Tubulin alpha-1C chain	TUBA1C	20	0.452
Q14108	Lysosome membrane protein 2	SCARB2	20	0.402
P11021	78 kDa glucose-regulated protein	HSPA5	20	0.317
P07900	Heat shock protein HSP 90-alpha	HSP90AA1	20	0.228
O75369	Filamin-B	FLNB	20	0.102
P51149	Ras-related protein Rab-7a	RAB7A	19	0.594
P04899	Guanine nucleotide-binding protein G(i) subunit alpha-2	GNAI2	19	0.501
Q92743	Serine protease HTRA1	HTRA1	19	0.44
P21810	Biglycan	BGN	19	0.438
P07237	Protein disulfide-isomerase	P4HB	19	0.406
P26038	Moesin	MSN	19	0.307
Q6UVY6	DBH-like monooxygenase protein 1	MOXD1	19	0.299
P14625	Endoplasmin	HSP90B1	19	0.276
Q76M96	Coiled-coil domain-containing protein 80	CCDC80	19	0.22
Q9H4M9	EH domain-containing protein 1	EHD1	18	0.419
Q08629	Testican-1	SPOCK1	18	0.412
P07585	Decorin	DCN	18	0.373
Q15758	Neutral amino acid transporter B(0)	SLC1A5	18	0.355
Q8WUM4	Programmed cell death 6-interacting protein	PDCD6IP	18	0.243
O95980	Reversion-inducing cysteine-rich protein with Kazal motifs	RECK	18	0.207
P28066	Proteasome subunit alpha type-5	PSMA5	17	0.701
P62873	Guanine nucleotide-binding protein G(I)/G(S)/G(T) subunit beta-1	GNB1	17	0.565
P07093	Glia-derived nexin	SERPINE2	17	0.495
P09525	Annexin A4	ANXA4	17	0.455
P04350	Tubulin beta-4A chain	TUBB4A	17	0.428
Q13509	Tubulin beta-3 chain	TUBB3	17	0.362
Q8IX30	Signal peptide, CUB and EGF-like domain-containing protein 3	SCUBE3	17	0.192
P27708	CAD protein	CAD	17	0.129
Q4LDE5	Sushi, von Willebrand factor type A, EGF and pentraxin domain-containing protein 1	SVEP1	17	0.091
Q99536	Synaptic vesicle membrane protein VAT-1 homolog	VAT1	16	0.425
Q9BUF5	Tubulin beta-6 chain	TUBB6	16	0.381
P13639	Elongation factor 2	EEF2	16	0.303
P23142	Fibulin-1	FBLN1	16	0.255
P41252	Isoleucine--tRNA ligase, cytoplasmic	IARS	16	0.183
P13473	Lysosome-associated membrane glycoprotein 2	LAMP2	16	0.137
P78527	DNA-dependent protein kinase catalytic subunit	PRKDC	16	0.052
P78371	T-complex protein 1 subunit beta	CCT2	15	0.363
Q14697	Neutral alpha-glucosidase AB	GANAB	15	0.289
P35613	Basigin	BSG	15	0.288
P01891	HLA class I histocompatibility antigen, A-68 alpha chain	HLA-A	15	0.285
P10316	HLA class I histocompatibility antigen, A-69 alpha chain	HLA-A	15	0.285
P04216	Thy-1 membrane glycoprotein	THY1	15	0.248
P16671	Platelet glycoprotein 4	CD36	15	0.244
P08238	Heat shock protein HSP 90-beta	HSP90AB1	15	0.231
P13797	Plastin-3	PLS3	15	0.225
P53396	ATP-citrate synthase	ACLY	15	0.183
P35442	Thrombospondin-2	THBS2	15	0.166
Q9UKK3	Poly [ADP-ribose] polymerase 4	PARP4	15	0.139
Q9Y696	Chloride intracellular channel protein 4	CLIC4	14	0.53
P62805	Histone H4	HIST1H4A	14	0.515
P61586	Transforming protein RhoA	RHOA	14	0.461
Q01995	Transgelin	TAGLN	14	0.448
P17987	T-complex protein 1 subunit alpha	TCP1	14	0.397
Q6DD88	Atlastin-3	ATL3	14	0.368
Q16555	Dihydropyrimidinase-related protein 2	DPYSL2	14	0.306
P49257	Protein ERGIC-53	LMAN1	14	0.29
P98160	Basement membrane-specific heparan sulfate proteoglycan core protein	HSPG2	14	0.057
P01023	Alpha-2-macroglobulin	A2M	14	0.048
P00387	NADH-cytochrome b5 reductase 3	CYB5R3	13	0.465
Q9BVK6	Transmembrane emp24 domain-containing protein 9	TMED9	13	0.438
P35908	Keratin, type II cytoskeletal 2 epidermal	KRT2	13	0.341
Q02878	60S ribosomal protein L6	RPL6	13	0.319
Q16647	Prostacyclin synthase	PTGIS	13	0.308
P27824	Calnexin	CANX	13	0.306
P10809	60 kDa heat shock protein, mitochondrial	HSPD1	13	0.305
Q01518	Adenylyl cyclase-associated protein 1	CAP1	13	0.299
P30101	Protein disulfide-isomerase A3	PDIA3	13	0.289
P01889	HLA class I histocompatibility antigen, B-7 alpha chain	HLA-B	13	0.282
P30508	HLA class I histocompatibility antigen, Cw-12 alpha chain	HLA-C	13	0.279
P18464	HLA class I histocompatibility antigen, B-51 alpha chain	HLA-B	13	0.249
Q29940	HLA class I histocompatibility antigen, B-59 alpha chain	HLA-B	13	0.249
P30685	HLA class I histocompatibility antigen, B-35 alpha chain	HLA-B	13	0.249
P30498	HLA class I histocompatibility antigen, B-78 alpha chain	HLA-B	13	0.249
P30495	HLA class I histocompatibility antigen, B-56 alpha chain	HLA-B	13	0.249
P30493	HLA class I histocompatibility antigen, B-55 alpha chain	HLA-B	13	0.249
P30491	HLA class I histocompatibility antigen, B-53 alpha chain	HLA-B	13	0.249
P30490	HLA class I histocompatibility antigen, B-52 alpha chain	HLA-B	13	0.249
P30484	HLA class I histocompatibility antigen, B-46 alpha chain	HLA-B	13	0.249
P30464	HLA class I histocompatibility antigen, B-15 alpha chain	HLA-B	13	0.249
P08729	Keratin, type II cytoskeletal 7	KRT7	13	0.243
P50995	Annexin A11	ANXA11	13	0.216
Q13200	26S proteasome non-ATPase regulatory subunit 2	PSMD2	13	0.185
P08473	Neprilysin	MME	13	0.18
P08648	Integrin alpha-5	ITGA5	13	0.178
O14786	Neuropilin-1	NRP1	13	0.178
P20020	Plasma membrane calcium-transporting ATPase 1	ATP2B1	13	0.105
P31946	14-3-3 protein beta/alpha	YWHAB	12	0.565
O60565	Gremlin-1	GREM1	12	0.533
P62937	Peptidyl-prolyl cis-trans isomerase A	PPIA	12	0.491
P62701	40S ribosomal protein S4, X isoform	RPS4X	12	0.354
O60701	UDP-glucose 6-dehydrogenase	UGDH	12	0.352
P69905	Hemoglobin subunit alpha	HBA1	12	0.345
Q29963	HLA class I histocompatibility antigen, Cw-6 alpha chain	HLA-C	12	0.279
P13987	CD59 glycoprotein	CD59	12	0.25
P00736	Complement C1r subcomponent	C1R	12	0.194
P20073	Annexin A7	ANXA7	12	0.186
P53621	Coatomer subunit alpha	COPA	12	0.133
P27105	Erythrocyte band 7 integral membrane protein	STOM	11	0.434
O43399	Tumor protein D54	TPD52L2	11	0.432
P10301	Ras-related protein R-Ras	RRAS	11	0.431
P62979	Ubiquitin-40S ribosomal protein S27a	RPS27A	11	0.423
P60900	Proteasome subunit alpha type-6	PSMA6	11	0.394
Q10588	ADP-ribosyl cyclase/cyclic ADP-ribose hydrolase 2	BST1	11	0.362
P62258	14-3-3 protein epsilon	YWHAE	11	0.349
P62879	Guanine nucleotide-binding protein G(I)/G(S)/G(T) subunit beta-2	GNB2	11	0.306
Q12907	Vesicular integral-membrane protein VIP36	LMAN2	11	0.292
P49368	T-complex protein 1 subunit gamma	CCT3	11	0.275
P30492	HLA class I histocompatibility antigen, B-54 alpha chain	HLA-B	11	0.249
P43243	Matrin-3	MATR3	11	0.22
O14495	Phospholipid phosphatase 3	PLPP3	11	0.219
Q95604	HLA class I histocompatibility antigen, Cw-17 alpha chain	HLA-C	11	0.218
Q31612	HLA class I histocompatibility antigen, B-73 alpha chain	HLA-B	11	0.185
O00159	Unconventional myosin-Ic	MYO1C	11	0.137
P12821	Angiotensin-converting enzyme	ACE	11	0.109
Q6UVK1	Chondroitin sulfate proteoglycan 4	CSPG4	11	0.079
P24043	Laminin subunit alpha-2	LAMA2	11	0.061
P61224	Ras-related protein Rap-1b	RAP1B	10	0.647
Q03135	Caveolin-1	CAV1	10	0.579
P37802	Transgelin-2	TAGLN2	10	0.462
P0DP23	Calmodulin-1	CALM1	10	0.456
P0DP25	Calmodulin-3	CALM3	10	0.456
P0DP24	Calmodulin-2	CALM2	10	0.456
P63104	14-3-3 protein zeta/delta	YWHAZ	10	0.449
P05388	60S acidic ribosomal protein P0	RPLP0	10	0.416
P04075	Fructose-bisphosphate aldolase A	ALDOA	10	0.357
P23396	40S ribosomal protein S3	RPS3	10	0.346
P60842	Eukaryotic initiation factor 4A-I	EIF4A1	10	0.337
P08134	Rho-related GTP-binding protein RhoC	RHOC	10	0.337
P27797	Calreticulin	CALR	10	0.326
P51665	26S proteasome non-ATPase regulatory subunit 7	PSMD7	10	0.321
Q969X5	Endoplasmic reticulum-Golgi intermediate compartment protein 1	ERGIC1	10	0.321
P50991	T-complex protein 1 subunit delta	CCT4	10	0.245
P50395	Rab GDP dissociation inhibitor beta	GDI2	10	0.245
P09871	Complement C1s subcomponent	C1S	10	0.224
P01893	Putative HLA class I histocompatibility antigen, alpha chain H	HLA-H	10	0.224
P10909	Clusterin	CLU	10	0.223
P02786	Transferrin receptor protein 1	TFRC	10	0.151
P16070	CD44 antigen	CD44	10	0.104
P46940	Ras GTPase-activating-like protein IQGAP1	IQGAP1	10	0.101
Q9UBG0	C-type mannose receptor 2	MRC2	10	0.09
P18206	Vinculin	VCL	10	0.081
P14209	CD99 antigen	CD99	9	0.638
P62834	Ras-related protein Rap-1A	RAP1A	9	0.582
P60903	Protein S100-A10	S100A10	9	0.361
P28070	Proteasome subunit beta type-4	PSMB4	9	0.326
P26641	Elongation factor 1-gamma	EEF1G	9	0.291
Q02818	Nucleobindin-1	NUCB1	9	0.278
P08754	Guanine nucleotide-binding protein G(k) subunit alpha	GNAI3	9	0.263
P43007	Neutral amino acid transporter A	SLC1A4	9	0.227
Q13740	CD166 antigen	ALCAM	9	0.211
P13674	Prolyl 4-hydroxylase subunit alpha-1	P4HA1	9	0.197
P35221	Catenin alpha-1	CTNNA1	9	0.178
Q9Y6C2	EMILIN-1	EMILIN1	9	0.166
P18084	Integrin beta-5	ITGB5	9	0.161
Q9Y639	Neuroplastin	NPTN	9	0.108
P53801	Pituitary tumor-transforming gene 1 protein-interacting protein	PTTG1IP	9	0.1
Q8IUX7	Adipocyte enhancer-binding protein 1	AEBP1	9	0.093
P04792	Heat shock protein beta-1	HSPB1	8	0.595
Q8NI22	Multiple coagulation factor deficiency protein 2	MCFD2	8	0.568
Q99436	Proteasome subunit beta type-7	PSMB7	8	0.491
P25787	Proteasome subunit alpha type-2	PSMA2	8	0.419
P62241	40S ribosomal protein S8	RPS8	8	0.413
P11233	Ras-related protein Ral-A	RALA	8	0.345
O75396	Vesicle-trafficking protein SEC22b	SEC22B	8	0.344
P62424	60S ribosomal protein L7a	RPL7A	8	0.338
P10915	Hyaluronan and proteoglycan link protein 1	HAPLN1	8	0.328
O14818	Proteasome subunit alpha type-7	PSMA7	8	0.323
Q9HAV0	Guanine nucleotide-binding protein subunit beta-4	GNB4	8	0.315
P49755	Transmembrane emp24 domain-containing protein 10	TMED10	8	0.301
O60814	Histone H2B type 1-K	HIST1H2BK	8	0.278
Q99880	Histone H2B type 1-L	HIST1H2BL	8	0.278
Q99879	Histone H2B type 1-M	HIST1H2BM	8	0.278
Q99877	Histone H2B type 1-N	HIST1H2BN	8	0.278
Q93079	Histone H2B type 1-H	HIST1H2BH	8	0.278
Q5QNW6	Histone H2B type 2-F	HIST2H2BF	8	0.278
P62807	Histone H2B type 1-C/E/F/G/I	HIST1H2BC	8	0.278
P58876	Histone H2B type 1-D	HIST1H2BD	8	0.278
P57053	Histone H2B type F-S	H2BFS	8	0.278
P20618	Proteasome subunit beta type-1	PSMB1	8	0.274
P40227	T-complex protein 1 subunit zeta	CCT6A	8	0.235
Q99832	T-complex protein 1 subunit eta	CCT7	8	0.232
P80303	Nucleobindin-2	NUCB2	8	0.231
P02649	Apolipoprotein E	APOE	8	0.221
P63096	Guanine nucleotide-binding protein G(i) subunit alpha-1	GNAI1	8	0.206
P50990	T-complex protein 1 subunit theta	CCT8	8	0.199
Q6UXB8	Peptidase inhibitor 16	PI16	8	0.199
P30501	HLA class I histocompatibility antigen, Cw-2 alpha chain	HLA-C	8	0.189
Q99460	26S proteasome non-ATPase regulatory subunit 1	PSMD1	8	0.167
Q12884	Prolyl endopeptidase FAP	FAP	8	0.137
P11279	Lysosome-associated membrane glycoprotein 1	LAMP1	8	0.137
P27487	Dipeptidyl peptidase 4	DPP4	8	0.112
O00410	Importin-5	IPO5	8	0.1
P05997	Collagen alpha-2(V) chain	COL5A2	8	0.096
O15031	Plexin-B2	PLXNB2	8	0.084
Q92626	Peroxidasin homolog	PXDN	8	0.073
P46821	Microtubule-associated protein 1B	MAP1B	8	0.049
P01024	Complement C3	C3	8	0.04
Q5T4S7	E3 ubiquitin-protein ligase UBR4	UBR4	8	0.02
P31949	Protein S100-A11	S100A11	7	0.648
P09382	Galectin-1	LGALS1	7	0.585
P0C0S8	Histone H2A type 1	HIST1H2AG	7	0.492
Q9BTM1	Histone H2A.J	H2AFJ	7	0.496
Q99878	Histone H2A type 1-J	HIST1H2AJ	7	0.5
Q96KK5	Histone H2A type 1-H	HIST1H2AH	7	0.5
P20671	Histone H2A type 1-D	HIST1H2AD	7	0.492
P49721	Proteasome subunit beta type-2	PSMB2	7	0.478
P60953	Cell division control protein 42 homolog	CDC42	7	0.471
P62820	Ras-related protein Rab-1A	RAB1A	7	0.415
P18085	ADP-ribosylation factor 4	ARF4	7	0.378
P07195	L-lactate dehydrogenase B chain	LDHB	7	0.377
P49184	Deoxyribonuclease-1-like 1	DNASE1L1	7	0.325
P62269	40S ribosomal protein S18	RPS18	7	0.322
Q01628	Interferon-induced transmembrane protein 3	IFITM3	7	0.316
P25789	Proteasome subunit alpha type-4	PSMA4	7	0.314
Q96D15	Reticulocalbin-3	RCN3	7	0.308
Q15019	Septin-2	2019-09-02	7	0.296
Q9NRY6	Phospholipid scramblase 3	PLSCR3	7	0.295
P27348	14-3-3 protein theta	YWHAQ	7	0.282
P39023	60S ribosomal protein L3	RPL3	7	0.278
P18124	60S ribosomal protein L7	RPL7	7	0.278
P17980	26S proteasome regulatory subunit 6A	PSMC3	7	0.269
O14817	Tetraspanin-4	TSPAN4	7	0.269
P28074	Proteasome subunit beta type-5	PSMB5	7	0.266
Q96BM9	ADP-ribosylation factor-like protein 8A	ARL8A	7	0.263
Q9NVJ2	ADP-ribosylation factor-like protein 8B	ARL8B	7	0.263
P62906	60S ribosomal protein L10a	RPL10A	7	0.258
P54709	Sodium/potassium-transporting ATPase subunit beta-3	ATP1B3	7	0.247
P25786	Proteasome subunit alpha type-1	PSMA1	7	0.232
P05121	Plasminogen activator inhibitor 1	SERPINE1	7	0.224
P63000	Ras-related C3 botulinum toxin substrate 1	RAC1	7	0.198
P62753	40S ribosomal protein S6	RPS6	7	0.189
P15880	40S ribosomal protein S2	RPS2	7	0.188
P02533	Keratin, type I cytoskeletal 14	KRT14	7	0.182
P48643	T-complex protein 1 subunit epsilon	CCT5	7	0.177
Q14699	Raftlin	RFTN1	7	0.175
P04259	Keratin, type II cytoskeletal 6B	KRT6B	7	0.151
P0DMV8	Heat shock 70 kDa protein 1A	HSPA1A	7	0.136
P0DMV9	Heat shock 70 kDa protein 1B	HSPA1B	7	0.136
P50281	Matrix metalloproteinase-14	MMP14	7	0.131
Q00839	Heterogeneous nuclear ribonucleoprotein U	HNRNPU	7	0.11
Q8IVF2	Protein AHNAK2	AHNAK2	7	0.106
P54289	Voltage-dependent calcium channel subunit alpha-2/delta-1	CACNA2D1	7	0.099
P63010	AP-2 complex subunit beta	AP2B1	7	0.099
P26006	Integrin alpha-3	ITGA3	7	0.096
P53618	Coatomer subunit beta	COPB1	7	0.091
P00734	Prothrombin	F2	7	0.079
P35606	Coatomer subunit beta'	COPB2	7	0.077
P00533	Epidermal growth factor receptor	EGFR	7	0.065
P20742	Pregnancy zone protein	PZP	7	0.023
Q9UBI6	Guanine nucleotide-binding protein G(I)/G(S)/G(O) subunit gamma-12	GNG12	6	0.597
Q9NVM1	Protein eva-1 homolog B	EVA1B	6	0.558
P16104	Histone H2AX	H2AFX	6	0.476
P23528	Cofilin-1	CFL1	6	0.44
Q15293	Reticulocalbin-1	RCN1	6	0.411
O15400	Syntaxin-7	STX7	6	0.402
P61106	Ras-related protein Rab-14	RAB14	6	0.391
P18669	Phosphoglycerate mutase 1	PGAM1	6	0.37
P08865	40S ribosomal protein SA	RPSA	6	0.369
P81605	Dermcidin	DCD	6	0.355
P30041	Peroxiredoxin-6	PRDX6	6	0.344
P06748	Nucleophosmin	NPM1	6	0.34
P61353	60S ribosomal protein L27	RPL27	6	0.301
Q02543	60S ribosomal protein L18a	RPL18A	6	0.29
P67809	Nuclease-sensitive element-binding protein 1	YBX1	6	0.284
P60174	Triosephosphate isomerase	TPI1	6	0.266
P63092	Guanine nucleotide-binding protein G(s) subunit alpha isoforms short	GNAS	6	0.259
Q5JWF2	Guanine nucleotide-binding protein G(s) subunit alpha isoforms XLas	GNAS	6	0.098
Q13155	Aminoacyl tRNA synthase complex-interacting multifunctional protein 2	AIMP2	6	0.259
P05783	Keratin, type I cytoskeletal 18	KRT18	6	0.244
Q86Y82	Syntaxin-12	STX12	6	0.228
O43242	26S proteasome non-ATPase regulatory subunit 3	PSMD3	6	0.212
Q6NZI2	Caveolae-associated protein 1	CAVIN1	6	0.203
P62195	26S proteasome regulatory subunit 8	PSMC5	6	0.187
O15460	Prolyl 4-hydroxylase subunit alpha-2	P4HA2	6	0.181
P14868	Aspartate--tRNA ligase, cytoplasmic	DARS	6	0.178
O75083	WD repeat-containing protein 1	WDR1	6	0.17
P61981	14-3-3 protein gamma	YWHAG	6	0.166
P07910	Heterogeneous nuclear ribonucleoproteins C1/C2	HNRNPC	6	0.16
Q96TA1	Niban-like protein 1	FAM129B	6	0.155
P29992	Guanine nucleotide-binding protein subunit alpha-11	GNA11	6	0.148
P41250	Glycine--tRNA ligase	GARS	6	0.141
P06396	Gelsolin	GSN	6	0.139
P05362	Intercellular adhesion molecule 1	ICAM1	6	0.133
P55290	Cadherin-13	CDH13	6	0.129
Q9UHG3	Prenylcysteine oxidase 1	PCYOX1	6	0.125
Q9BSJ8	Extended synaptotagmin-1	ESYT1	6	0.111
Q9H223	EH domain-containing protein 4	EHD4	6	0.1
Q9Y678	Coatomer subunit gamma-1	COPG1	6	0.093
Q14152	Eukaryotic translation initiation factor 3 subunit A	EIF3A	6	0.071
Q02952	A-kinase anchor protein 12	AKAP12	6	0.068
P19823	Inter-alpha-trypsin inhibitor heavy chain H2	ITIH2	6	0.055
Q9HCU0	Endosialin	CD248	6	0.054
Q9P273	Teneurin-3	TENM3	6	0.026
P05387	60S acidic ribosomal protein P2	RPLP2	5	0.696
Q9H299	SH3 domain-binding glutamic acid-rich-like protein 3	SH3BGRL3	5	0.667
P02794	Ferritin heavy chain	FTH1	5	0.475
Q15836	Vesicle-associated membrane protein 3	VAMP3	5	0.4
P62280	40S ribosomal protein S11	RPS11	5	0.361
P22392	Nucleoside diphosphate kinase B	NME2	5	0.355
P68431	Histone H3.1	HIST1H3A	5	0.353
P07737	Profilin-1	PFN1	5	0.343
O95865	N(G),N(G)-dimethylarginine dimethylaminohydrolase 2	DDAH2	5	0.281
O00299	Chloride intracellular channel protein 1	CLIC1	5	0.261
Q9H0U4	Ras-related protein Rab-1B	RAB1B	5	0.259
Q07020	60S ribosomal protein L18	RPL18	5	0.255
P33947	ER lumen protein-retaining receptor 2	KDELR2	5	0.241
O00487	26S proteasome non-ATPase regulatory subunit 14	PSMD14	5	0.235
P00558	Phosphoglycerate kinase 1	PGK1	5	0.23
P63241	Eukaryotic translation initiation factor 5A-1	EIF5A	5	0.227
O60831	PRA1 family protein 2	PRAF2	5	0.225
P62491	Ras-related protein Rab-11A	RAB11A	5	0.204
Q15907	Ras-related protein Rab-11B	RAB11B	5	0.202
P21964	Catechol O-methyltransferase	COMT	5	0.203
O75508	Claudin-11	CLDN11	5	0.188
Q13557	Calcium/calmodulin-dependent protein kinase type II subunit delta	CAMK2D	5	0.172
Q13641	Trophoblast glycoprotein	TPBG	5	0.164
Q12905	Interleukin enhancer-binding factor 2	ILF2	5	0.162
P11117	Lysosomal acid phosphatase	ACP2	5	0.154
P36578	60S ribosomal protein L4	RPL4	5	0.15
O00232	26S proteasome non-ATPase regulatory subunit 12	PSMD12	5	0.149
P50148	Guanine nucleotide-binding protein G(q) subunit alpha	GNAQ	5	0.148
O94919	Endonuclease domain-containing 1 protein	ENDOD1	5	0.134
O43493	Trans-Golgi network integral membrane protein 2	TGOLN2	5	0.133
P25788	Proteasome subunit alpha type-3	PSMA3	5	0.129
Q14392	Leucine-rich repeat-containing protein 32	LRRC32	5	0.124
Q12841	Follistatin-related protein 1	FSTL1	5	0.12
P07602	Prosaposin	PSAP	5	0.113
P35222	Catenin beta-1	CTNNB1	5	0.11
Q8WWI5	Choline transporter-like protein 1	SLC44A1	5	0.108
Q14974	Importin subunit beta-1	KPNB1	5	0.106
P34931	Heat shock 70 kDa protein 1-like	HSPA1L	5	0.105
Q9Y262	Eukaryotic translation initiation factor 3 subunit L	EIF3L	5	0.105
P11413	Glucose-6-phosphate 1-dehydrogenase	G6PD	5	0.101
Q99805	Transmembrane 9 superfamily member 2	TM9SF2	5	0.098
O15260	Surfeit locus protein 4	SURF4	5	0.097
O60637	Tetraspanin-3	TSPAN3	5	0.091
O60763	General vesicular transport factor p115	USO1	5	0.088
P22413	Ectonucleotide pyrophosphatase/phosphodiesterase family member 1	ENPP1	5	0.083
P15311	Ezrin	EZR	5	0.075
Q96AY3	Peptidyl-prolyl cis-trans isomerase FKBP10	FKBP10	5	0.07
O14672	Disintegrin and metalloproteinase domain-containing protein 10	ADAM10	5	0.052
P05386	60S acidic ribosomal protein P1	RPLP1	4	0.518
P02511	Alpha-crystallin B chain	CRYAB	4	0.463
Q6IAA8	Ragulator complex protein LAMTOR1	LAMTOR1	4	0.422
Q96FQ6	Protein S100-A16	S100A16	4	0.408
P62841	40S ribosomal protein S15	RPS15	4	0.4
P28072	Proteasome subunit beta type-6	PSMB6	4	0.385
P62829	60S ribosomal protein L23	RPL23	4	0.379
Q71DI3	Histone H3.2	HIST2H3A	4	0.353
P84243	Histone H3.3	H3F3A	4	0.353
P62888	60S ribosomal protein L30	RPL30	4	0.348
Q8ND94	LRRN4 C-terminal-like protein	LRRN4CL	4	0.332
P62081	40S ribosomal protein S7	RPS7	4	0.325
P61225	Ras-related protein Rap-2b	RAP2B	4	0.322
P51148	Ras-related protein Rab-5C	RAB5C	4	0.319
P18621	60S ribosomal protein L17	RPL17	4	0.277
P61019	Ras-related protein Rab-2A	RAB2A	4	0.264
P62244	40S ribosomal protein S15a	RPS15A	4	0.262
P15531	Nucleoside diphosphate kinase A	NME1	4	0.257
Q06830	Peroxiredoxin-1	PRDX1	4	0.256
P63244	Receptor of activated protein C kinase 1	RACK1	4	0.233
P49720	Proteasome subunit beta type-3	PSMB3	4	0.229
P62249	40S ribosomal protein S16	RPS16	4	0.219
P43686	26S proteasome regulatory subunit 6B	PSMC4	4	0.218
O75340	Programmed cell death protein 6	PDCD6	4	0.209
P21926	CD9 antigen	CD9	4	0.206
O75915	PRA1 family protein 3	ARL6IP5	4	0.202
Q5ZPR3	CD276 antigen	CD276	4	0.191
Q9BS26	Endoplasmic reticulum resident protein 44	ERP44	4	0.19
Q04941	Proteolipid protein 2	PLP2	4	0.184
P51572	B-cell receptor-associated protein 31	BCAP31	4	0.183
P46781	40S ribosomal protein S9	RPS9	4	0.18
P61163	Alpha-centractin	ACTR1A	4	0.178
P05120	Plasminogen activator inhibitor 2	SERPINB2	4	0.164
P50914	60S ribosomal protein L14	RPL14	4	0.163
P62333	26S proteasome regulatory subunit 10B	PSMC6	4	0.157
O00303	Eukaryotic translation initiation factor 3 subunit F	EIF3F	4	0.157
Q03405	Urokinase plasminogen activator surface receptor	PLAUR	4	0.155
Q16851	UTP--glucose-1-phosphate uridylyltransferase	UGP2	4	0.148
P17931	Galectin-3	LGALS3	4	0.148
Q9UL25	Ras-related protein Rab-21	RAB21	4	0.147
P62191	26S proteasome regulatory subunit 4	PSMC1	4	0.145
P23381	Tryptophan--tRNA ligase, cytoplasmic	WARS	4	0.144
O14828	Secretory carrier-associated membrane protein 3	SCAMP3	4	0.144
O00231	26S proteasome non-ATPase regulatory subunit 11	PSMD11	4	0.142
Q15363	Transmembrane emp24 domain-containing protein 2	TMED2	4	0.139
P35998	26S proteasome regulatory subunit 7	PSMC2	4	0.136
P21281	V-type proton ATPase subunit B, brain isoform	ATP6V1B2	4	0.131
Q04917	14-3-3 protein eta	YWHAH	4	0.13
P07339	Cathepsin D	CTSD	4	0.124
P54136	Arginine--tRNA ligase, cytoplasmic	RARS	4	0.117
Q7Z4F1	Low-density lipoprotein receptor-related protein 10	LRP10	4	0.116
Q9HCJ1	Progressive ankylosis protein homolog	ANKH	4	0.11
P55884	Eukaryotic translation initiation factor 3 subunit B	EIF3B	4	0.108
Q7Z5L7	Podocan	PODN	4	0.108
Q15084	Protein disulfide-isomerase A6	PDIA6	4	0.107
O43175	D-3-phosphoglycerate dehydrogenase	PHGDH	4	0.105
O95297	Myelin protein zero-like protein 1	MPZL1	4	0.104
P42224	Signal transducer and activator of transcription 1-alpha/beta	STAT1	4	0.096
Q96QD8	Sodium-coupled neutral amino acid transporter 2	SLC38A2	4	0.091
P36269	Glutathione hydrolase 5 proenzyme	GGT5	4	0.084
Q969M3	Protein YIPF5	YIPF5	4	0.082
O00391	Sulfhydryl oxidase 1	QSOX1	4	0.079
Q13488	V-type proton ATPase 116 kDa subunit a isoform 3	TCIRG1	4	0.075
O15427	Monocarboxylate transporter 4	SLC16A3	4	0.073
P19022	Cadherin-2	CDH2	4	0.07
Q9BRK3	Matrix remodeling-associated protein 8	MXRA8	4	0.066
P17655	Calpain-2 catalytic subunit	CAPN2	4	0.064
Q01650	Large neutral amino acids transporter small subunit 1	SLC7A5	4	0.063
Q9Y2J2	Band 4.1-like protein 3	EPB41L3	4	0.055
O95782	AP-2 complex subunit alpha-1	AP2A1	4	0.053
O43795	Unconventional myosin-Ib	MYO1B	4	0.04
P05787	Keratin, type II cytoskeletal 8	KRT8	4	0.039
Q8WUJ3	Cell migration-inducing and hyaluronan-binding protein	CEMIP	4	0.038
P02765	Alpha-2-HS-glycoprotein	AHSG	4	0.035
Q05707	Collagen alpha-1(XIV) chain	COL14A1	4	0.033
A1L4H1	Soluble scavenger receptor cysteine-rich domain-containing protein SSC5D	SSC5D	4	0.032
P02458	Collagen alpha-1(II) chain	COL2A1	4	0.024
Q7Z6Z7	E3 ubiquitin-protein ligase HUWE1	HUWE1	4	0.017
P16112	Aggrecan core protein	ACAN	4	0.014
P84077	ADP-ribosylation factor 1	ARF1	3	0.309
P61769	Beta-2-microglobulin	B2M	3	0.303
P52565	Rho GDP-dissociation inhibitor 1	ARHGDIA	3	0.275
P32969	60S ribosomal protein L9	RPL9	3	0.266
P02792	Ferritin light chain	FTL	3	0.257
P28065	Proteasome subunit beta type-9	PSMB9	3	0.256
P09486	SPARC	SPARC	3	0.248
Q9Y5U9	Immediate early response 3-interacting protein 1	IER3IP1	3	0.244
O00161	Synaptosomal-associated protein 23	SNAP23	3	0.232
O00264	Membrane-associated progesterone receptor component 1	PGRMC1	3	0.231
P10599	Thioredoxin	TXN	3	0.229
P46782	40S ribosomal protein S5	RPS5	3	0.216
P04632	Calpain small subunit 1	CAPNS1	3	0.213
P40261	Nicotinamide N-methyltransferase	NNMT	3	0.201
P01111	GTPase NRas	NRAS	3	0.201
P01112	GTPase HRas	HRAS	3	0.201
Q9UBV8	Peflin	PEF1	3	0.194
Q9BRK5	45 kDa calcium-binding protein	SDF4	3	0.193
P83731	60S ribosomal protein L24	RPL24	3	0.191
O75695	Protein XRP2	RP2	3	0.189
Q12904	Aminoacyl tRNA synthase complex-interacting multifunctional protein 1	AIMP1	3	0.189
P62277	40S ribosomal protein S13	RPS13	3	0.185
P62917	60S ribosomal protein L8	RPL8	3	0.183
P52907	F-actin-capping protein subunit alpha-1	CAPZA1	3	0.178
P62070	Ras-related protein R-Ras2	RRAS2	3	0.172
P51153	Ras-related protein Rab-13	RAB13	3	0.172
P10124	Serglycin	SRGN	3	0.171
P06703	Protein S100-A6	S100A6	3	0.167
P02656	Apolipoprotein C-III	APOC3	3	0.162
P61247	40S ribosomal protein S3a	RPS3A	3	0.152
Q04900	Sialomucin core protein 24	CD164	3	0.152
Q969P0	Immunoglobulin superfamily member 8	IGSF8	3	0.147
P30050	60S ribosomal protein L12	RPL12	3	0.145
P46776	60S ribosomal protein L27a	RPL27A	3	0.142
P30626	Sorcin	SRI	3	0.141
P07858	Cathepsin B	CTSB	3	0.139
P46779	60S ribosomal protein L28	RPL28	3	0.139
Q4V9L6	Transmembrane protein 119	TMEM119	3	0.138
O43657	Tetraspanin-6	TSPAN6	3	0.135
P84098	60S ribosomal protein L19	RPL19	3	0.133
P61026	Ras-related protein Rab-10	RAB10	3	0.115
Q6EMK4	Vasorin	VASN	3	0.114
P23526	Adenosylhomocysteinase	AHCY	3	0.111
P01033	Metalloproteinase inhibitor 1	TIMP1	3	0.111
Q92542	Nicastrin	NCSTN	3	0.109
Q9Y3E0	Vesicle transport protein GOT1B	GOLT1B	3	0.109
P27635	60S ribosomal protein L10	RPL10	3	0.107
Q96S97	Myeloid-associated differentiation marker	MYADM	3	0.106
P48444	Coatomer subunit delta	ARCN1	3	0.104
P61313	60S ribosomal protein L15	RPL15	3	0.103
Q96AM1	Mas-related G-protein coupled receptor member F	MRGPRF	3	0.099
Q9UNM6	26S proteasome non-ATPase regulatory subunit 13	PSMD13	3	0.098
Q9BXS4	Transmembrane protein 59	TMEM59	3	0.09
P26373	60S ribosomal protein L13	RPL13	3	0.09
P48556	26S proteasome non-ATPase regulatory subunit 8	PSMD8	3	0.089
O75131	Copine-3	CPNE3	3	0.086
Q13347	Eukaryotic translation initiation factor 3 subunit I	EIF3I	3	0.086
Q9H0X4	Protein FAM234A	FAM234A	3	0.082
P28799	Granulins	GRN	3	0.081
P09543	2',3'-cyclic-nucleotide 3'-phosphodiesterase	CNP	3	0.081
P17302	Gap junction alpha-1 protein	GJA1	3	0.081
P48509	CD151 antigen	CD151	3	0.079
P61978	Heterogeneous nuclear ribonucleoprotein K	HNRNPK	3	0.078
P60228	Eukaryotic translation initiation factor 3 subunit E	EIF3E	3	0.07
Q5XKE5	Keratin, type II cytoskeletal 79	KRT79	3	0.062
Q06210	Glutamine--fructose-6-phosphate aminotransferase [isomerizing] 1	GFPT1	3	0.06
P11216	Glycogen phosphorylase, brain form	PYGB	3	0.059
Q8IV08	Phospholipase D3	PLD3	3	0.059
O95373	Importin-7	IPO7	3	0.056
O15371	Eukaryotic translation initiation factor 3 subunit D	EIF3D	3	0.055
P02545	Prelamin-A/C	LMNA	3	0.054
P51884	Lumican	LUM	3	0.053
P33176	Kinesin-1 heavy chain	KIF5B	3	0.05
P23458	Tyrosine-protein kinase JAK1	JAK1	3	0.043
Q06481	Amyloid-like protein 2	APLP2	3	0.043
P16234	Platelet-derived growth factor receptor alpha	PDGFRA	3	0.038
Q68CP4	Heparan-alpha-glucosaminide N-acetyltransferase	HGSNAT	3	0.038
P04004	Vitronectin	VTN	3	0.031
O15118	Niemann-Pick C1 protein	NPC1	3	0.028
Q06033	Inter-alpha-trypsin inhibitor heavy chain H3	ITIH3	3	0.025
P14543	Nidogen-1	NID1	3	0.02
P04114	Apolipoprotein B-100	APOB	3	0.007
Q8TAD7	Overexpressed in colon carcinoma 1 protein	OCC1	2	0.556
P13693	Translationally-controlled tumor protein	TPT1	2	0.355
P62826	GTP-binding nuclear protein Ran	RAN	2	0.315
O14558	Heat shock protein beta-6	HSPB6	2	0.306
P05109	Protein S100-A8	S100A8	2	0.226
Q99584	Protein S100-A13	S100A13	2	0.224
P62854	40S ribosomal protein S26	RPS26	2	0.209
P60660	Myosin light polypeptide 6	MYL6	2	0.192
P84095	Rho-related GTP-binding protein RhoG	RHOG	2	0.188
Q15404	Ras suppressor protein 1	RSU1	2	0.181
Q9H6Y7	E3 ubiquitin-protein ligase RNF167	RNF167	2	0.18
Q12846	Syntaxin-4	STX4	2	0.175
P62847	40S ribosomal protein S24	RPS24	2	0.173
Q15012	Lysosomal-associated transmembrane protein 4A	LAPTM4A	2	0.172
P60981	Destrin	DSTN	2	0.17
O14950	Myosin regulatory light chain 12B	MYL12B	2	0.169
P19105	Myosin regulatory light chain 12A	MYL12A	2	0.17
Q9BSK0	MARVEL domain-containing protein 1	MARVELD1	2	0.168
P83881	60S ribosomal protein L36a	RPL36A	2	0.16
Q969Q0	60S ribosomal protein L36a-like	RPL36AL	2	0.16
Q92520	Protein FAM3C	FAM3C	2	0.145
P01116	GTPase KRas	KRAS	2	0.138
Q9Y282	Endoplasmic reticulum-Golgi intermediate compartment protein 3	ERGIC3	2	0.131
Q9Y3B3	Transmembrane emp24 domain-containing protein 7	TMED7	2	0.129
P51809	Vesicle-associated membrane protein 7	VAMP7	2	0.127
P09211	Glutathione S-transferase P	GSTP1	2	0.124
Q7Z7H5	Transmembrane emp24 domain-containing protein 4	TMED4	2	0.123
Q92597	Protein NDRG1	NDRG1	2	0.119
Q86T03	Type 1 phosphatidylinositol 4,5-bisphosphate 4-phosphatase	PIP4P1	2	0.119
O15126	Secretory carrier-associated membrane protein 1	SCAMP1	2	0.115
Q9P0L0	Vesicle-associated membrane protein-associated protein A	VAPA	2	0.112
A5D8V6	Vacuolar protein sorting-associated protein 37C	VPS37C	2	0.11
Q9Y287	Integral membrane protein 2B	ITM2B	2	0.109
O14773	Tripeptidyl-peptidase 1	TPP1	2	0.108
P13489	Ribonuclease inhibitor	RNH1	2	0.102
P67936	Tropomyosin alpha-4 chain	TPM4	2	0.101
Q9HDC9	Adipocyte plasma membrane-associated protein	APMAP	2	0.099
Q9GZU1	Mucolipin-1	MCOLN1	2	0.09
P34810	Macrosialin	CD68	2	0.09
P25445	Tumor necrosis factor receptor superfamily member 6	FAS	2	0.084
P78539	Sushi repeat-containing protein SRPX	SRPX	2	0.082
P07099	Epoxide hydrolase 1	EPHX1	2	0.081
P61158	Actin-related protein 3	ACTR3	2	0.079
P10644	cAMP-dependent protein kinase type I-alpha regulatory subunit	PRKAR1A	2	0.079
P78417	Glutathione S-transferase omega-1	GSTO1	2	0.079
P13010	X-ray repair cross-complementing protein 5	XRCC5	2	0.077
Q99829	Copine-1	CPNE1	2	0.076
P06576	ATP synthase subunit beta, mitochondrial	ATP5B	2	0.076
P53985	Monocarboxylate transporter 1	SLC16A1	2	0.076
Q15942	Zyxin	ZYX	2	0.072
Q14254	Flotillin-2	FLOT2	2	0.072
Q92734	Protein TFG	TFG	2	0.072
Q16658	Fascin	FSCN1	2	0.071
Q13642	Four and a half LIM domains protein 1	FHL1	2	0.071
O14494	Phospholipid phosphatase 1	PLPP1	2	0.07
Q13162	Peroxiredoxin-4	PRDX4	2	0.07
P36871	Phosphoglucomutase-1	PGM1	2	0.069
Q16181	Septin-7	2019-09-07	2	0.069
Q96CW1	AP-2 complex subunit mu	AP2M1	2	0.069
Q15008	26S proteasome non-ATPase regulatory subunit 6	PSMD6	2	0.067
Q9NRX5	Serine incorporator 1	SERINC1	2	0.066
P61160	Actin-related protein 2	ACTR2	2	0.066
Q92692	Nectin-2	NECTIN2	2	0.065
P58335	Anthrax toxin receptor 2	ANTXR2	2	0.063
Q92633	Lysophosphatidic acid receptor 1	LPAR1	2	0.06
P61421	V-type proton ATPase subunit d 1	ATP6V0D1	2	0.06
Q9H2V7	Protein spinster homolog 1	SPNS1	2	0.059
Q08722	Leukocyte surface antigen CD47	CD47	2	0.059
Q9Y625	Glypican-6	GPC6	2	0.058
P78324	Tyrosine-protein phosphatase non-receptor type substrate 1	SIRPA	2	0.058
Q9BTU6	Phosphatidylinositol 4-kinase type 2-alpha	PI4K2A	2	0.058
Q9C0H2	Protein tweety homolog 3	TTYH3	2	0.057
O75955	Flotillin-1	FLOT1	2	0.056
P11940	Polyadenylate-binding protein 1	PABPC1	2	0.055
Q13310	Polyadenylate-binding protein 4	PABPC4	2	0.054
O75326	Semaphorin-7A	SEMA7A	2	0.054
P42892	Endothelin-converting enzyme 1	ECE1	2	0.051
P30825	High affinity cationic amino acid transporter 1	SLC7A1	2	0.048
Q15043	Zinc transporter ZIP14	SLC39A14	2	0.045
P08727	Keratin, type I cytoskeletal 19	KRT19	2	0.045
Q14956	Transmembrane glycoprotein NMB	GPNMB	2	0.044
P56192	Methionine--tRNA ligase, cytoplasmic	MARS	2	0.043
Q96AC1	Fermitin family homolog 2	FERMT2	2	0.043
P14314	Glucosidase 2 subunit beta	PRKCSH	2	0.042
P55287	Cadherin-11	CDH11	2	0.039
Q32P28	Prolyl 3-hydroxylase 1	P3H1	2	0.037
Q9Y4L1	Hypoxia up-regulated protein 1	HYOU1	2	0.035
Q8N357	Solute carrier family 35 member F6	SLC35F6	2	0.032
O94832	Unconventional myosin-Id	MYO1D	2	0.031
P33527	Multidrug resistance-associated protein 1	ABCC1	2	0.029
Q86VP6	Cullin-associated NEDD8-dissociated protein 1	CAND1	2	0.027
Q9UKX5	Integrin alpha-11	ITGA11	2	0.023
Q9P2E9	Ribosome-binding protein 1	RRBP1	2	0.022
Q7L576	Cytoplasmic FMR1-interacting protein 1	CYFIP1	2	0.021
Q92896	Golgi apparatus protein 1	GLG1	2	0.02
Q14767	Latent-transforming growth factor beta-binding protein 2	LTBP2	2	0.018
Q5D862	Filaggrin-2	FLG2	2	0.014
Q14766	Latent-transforming growth factor beta-binding protein 1	LTBP1	2	0.012
O75592	E3 ubiquitin-protein ligase MYCBP2	MYCBP2	2	0.01

## Sheet: Batch #3
Uniprot ID	Full name	Gene name	Spectrum count	Sequence coverage
P02751	Fibronectin	FN1	263	0.66
P04264	Keratin, type II cytoskeletal 1	KRT1	158	0.696
P13645	Keratin, type I cytoskeletal 10	KRT10	145	0.598
Q9NZM1	Myoferlin	MYOF	138	0.609
P12111	Collagen alpha-3(VI) chain	COL6A3	126	0.439
Q99715	Collagen alpha-1(XII) chain	COL12A1	109	0.362
P22105	Tenascin-X	TNXB	97	0.347
P15144	Aminopeptidase N	ANPEP	88	0.542
Q09666	Neuroblast differentiation-associated protein AHNAK	AHNAK	87	0.294
P08758	Annexin A5	ANXA5	84	0.725
P07355	Annexin A2	ANXA2	83	0.708
P02452	Collagen alpha-1(I) chain	COL1A1	79	0.421
P35908	Keratin, type II cytoskeletal 2 epidermal	KRT2	76	0.734
P98095	Fibulin-2	FBLN2	72	0.413
P07996	Thrombospondin-1	THBS1	66	0.516
P08133	Annexin A6	ANXA6	63	0.62
Q14764	Major vault protein	MVP	60	0.66
P08123	Collagen alpha-2(I) chain	COL1A2	59	0.373
O00560	Syntenin-1	SDCBP	57	0.698
P60709	Actin, cytoplasmic 1	ACTB	54	0.683
P63261	Actin, cytoplasmic 2	ACTG1	54	0.683
Q08431	Lactadherin	MFGE8	53	0.718
P08779	Keratin, type I cytoskeletal 16	KRT16	52	0.545
P04259	Keratin, type II cytoskeletal 6B	KRT6B	52	0.438
P02533	Keratin, type I cytoskeletal 14	KRT14	51	0.574
P11142	Heat shock cognate 71 kDa protein	HSPA8	51	0.568
O43854	EGF-like repeat and discoidin I-like domain-containing protein 3	EDIL3	51	0.54
P35527	Keratin, type I cytoskeletal 9	KRT9	50	0.721
P48668	Keratin, type II cytoskeletal 6C	KRT6C	48	0.438
P02538	Keratin, type II cytoskeletal 6A	KRT6A	48	0.42
P15924	Desmoplakin	DSP	48	0.189
Q15113	Procollagen C-endopeptidase enhancer 1	PCOLCE	47	0.722
Q08380	Galectin-3-binding protein	LGALS3BP	43	0.453
P05023	Sodium/potassium-transporting ATPase subunit alpha-1	ATP1A1	43	0.358
P11047	Laminin subunit gamma-1	LAMC1	43	0.314
P12109	Collagen alpha-1(VI) chain	COL6A1	42	0.404
P13647	Keratin, type II cytoskeletal 5	KRT5	41	0.441
Q07954	Prolow-density lipoprotein receptor-related protein 1	LRP1	40	0.121
P08670	Vimentin	VIM	39	0.599
P21589	5'-nucleotidase	NT5E	39	0.415
P51149	Ras-related protein Rab-7a	RAB7A	38	0.802
Q15582	Transforming growth factor-beta-induced protein ig-h3	TGFBI	38	0.492
P05556	Integrin beta-1	ITGB1	38	0.367
P08648	Integrin alpha-5	ITGA5	35	0.267
P07942	Laminin subunit beta-1	LAMB1	35	0.184
P04083	Annexin A1	ANXA1	34	0.682
Q8WUM4	Programmed cell death 6-interacting protein	PDCD6IP	34	0.351
P35579	Myosin-9	MYH9	33	0.185
P04406	Glyceraldehyde-3-phosphate dehydrogenase	GAPDH	32	0.609
Q13813	Spectrin alpha chain, non-erythrocytic 1	SPTAN1	32	0.191
P02768	Serum albumin	ALB	32	0.159
O43707	Alpha-actinin-4	ACTN4	31	0.361
P23458	Tyrosine-protein kinase JAK1	JAK1	31	0.286
P21333	Filamin-A	FLNA	31	0.165
Q15063	Periostin	POSTN	30	0.403
P35555	Fibrillin-1	FBN1	30	0.164
P08962	CD63 antigen	CD63	29	0.21
P17813	Endoglin	ENG	28	0.579
P08195	4F2 cell-surface antigen heavy chain	SLC3A2	28	0.441
P68032	Actin, alpha cardiac muscle 1	ACTC1	28	0.34
P13611	Versican core protein	VCAN	28	0.078
P06733	Alpha-enolase	ENO1	27	0.486
P30530	Tyrosine-protein kinase receptor UFO	AXL	27	0.268
Q00610	Clathrin heavy chain 1	CLTC	27	0.233
Q16363	Laminin subunit alpha-4	LAMA4	27	0.194
Q9NZN4	EH domain-containing protein 2	EHD2	26	0.591
P14618	Pyruvate kinase PKM	PKM	26	0.499
Q71U36	Tubulin alpha-1A chain	TUBA1A	26	0.463
P26022	Pentraxin-related protein PTX3	PTX3	25	0.564
P68363	Tubulin alpha-1B chain	TUBA1B	25	0.435
P23634	Plasma membrane calcium-transporting ATPase 4	ATP2B4	25	0.226
P04899	Guanine nucleotide-binding protein G(i) subunit alpha-2	GNAI2	24	0.544
Q9H4M9	EH domain-containing protein 1	EHD1	24	0.522
Q14108	Lysosome membrane protein 2	SCARB2	24	0.429
P26038	Moesin	MSN	23	0.367
P58107	Epiplakin	EPPK1	23	0.296
P12814	Alpha-actinin-1	ACTN1	23	0.251
P80723	Brain acid soluble protein 1	BASP1	22	0.758
P31947	14-3-3 protein sigma	SFN	22	0.698
P29966	Myristoylated alanine-rich C-kinase substrate	MARCKS	22	0.636
Q9BQE3	Tubulin alpha-1C chain	TUBA1C	22	0.374
P11021	78 kDa glucose-regulated protein	HSPA5	22	0.286
P12110	Collagen alpha-2(VI) chain	COL6A2	22	0.275
P16234	Platelet-derived growth factor receptor alpha	PDGFRA	22	0.253
P07437	Tubulin beta chain	TUBB	21	0.475
P13639	Elongation factor 2	EEF2	21	0.305
Q15758	Neutral amino acid transporter B(0)	SLC1A5	21	0.29
P06756	Integrin alpha-V	ITGAV	21	0.199
P02461	Collagen alpha-1(III) chain	COL3A1	21	0.164
Q9NQC3	Reticulon-4	RTN4	21	0.128
P60033	CD81 antigen	CD81	20	0.25
P62987	Ubiquitin-60S ribosomal protein L40	UBA52	19	0.367
P62979	Ubiquitin-40S ribosomal protein S27a	RPS27A	19	0.301
P0CG48	Polyubiquitin-C	UBC	19	0.618
P0CG47	Polyubiquitin-B	UBB	19	0.616
P68104	Elongation factor 1-alpha 1	EEF1A1	19	0.526
P62805	Histone H4	HIST1H4A	19	0.524
P48594	Serpin B4	SERPINB4	19	0.485
P50454	Serpin H1	SERPINH1	19	0.443
P68371	Tubulin beta-4B chain	TUBB4B	19	0.436
P68366	Tubulin alpha-4A chain	TUBA4A	19	0.373
O14786	Neuropilin-1	NRP1	19	0.249
P46976	Glycogenin-1	GYG1	19	0.24
Q9P2B2	Prostaglandin F2 receptor negative regulator	PTGFRN	19	0.23
P98160	Basement membrane-specific heparan sulfate proteoglycan core protein	HSPG2	19	0.081
Q14204	Cytoplasmic dynein 1 heavy chain 1	DYNC1H1	19	0.062
P04792	Heat shock protein beta-1	HSPB1	18	0.727
P31151	Protein S100-A7	S100A7	18	0.545
P27105	Erythrocyte band 7 integral membrane protein	STOM	18	0.503
P09619	Platelet-derived growth factor receptor beta	PDGFRB	18	0.248
O14495	Phospholipid phosphatase 3	PLPP3	17	0.441
P04350	Tubulin beta-4A chain	TUBB4A	17	0.421
P05534	HLA class I histocompatibility antigen, A-24 alpha chain	HLA-A	17	0.34
Q7Z4F1	Low-density lipoprotein receptor-related protein 10	LRP10	17	0.29
P50281	Matrix metalloproteinase-14	MMP14	17	0.284
Q96QD8	Sodium-coupled neutral amino acid transporter 2	SLC38A2	17	0.204
P13473	Lysosome-associated membrane glycoprotein 2	LAMP2	17	0.137
P63104	14-3-3 protein zeta/delta	YWHAZ	16	0.547
P00338	L-lactate dehydrogenase A chain	LDHA	16	0.536
P62873	Guanine nucleotide-binding protein G(I)/G(S)/G(T) subunit beta-1	GNB1	16	0.435
Q86VY9	Transmembrane protein 200A	TMEM200A	16	0.415
P09525	Annexin A4	ANXA4	16	0.367
P21281	V-type proton ATPase subunit B, brain isoform	ATP6V1B2	16	0.358
P29508	Serpin B3	SERPINB3	16	0.349
P55072	Transitional endoplasmic reticulum ATPase	VCP	16	0.278
P18084	Integrin beta-5	ITGB5	16	0.244
P37173	TGF-beta receptor type-2	TGFBR2	16	0.226
P00533	Epidermal growth factor receptor	EGFR	16	0.164
P01023	Alpha-2-macroglobulin	A2M	16	0.055
P38606	V-type proton ATPase catalytic subunit A	ATP6V1A	15	0.394
Q13509	Tubulin beta-3 chain	TUBB3	15	0.284
P14923	Junction plakoglobin	JUP	15	0.23
Q01082	Spectrin beta chain, non-erythrocytic 1	SPTBN1	15	0.093
Q9Y490	Talin-1	TLN1	15	0.091
P13646	Keratin, type I cytoskeletal 13	KRT13	15	0.076
P62937	Peptidyl-prolyl cis-trans isomerase A	PPIA	14	0.558
P07093	Glia-derived nexin	SERPINE2	14	0.342
Q13501	Sequestosome-1	SQSTM1	14	0.339
Q04695	Keratin, type I cytoskeletal 17	KRT17	14	0.278
Q16832	Discoidin domain-containing receptor 2	DDR2	14	0.208
Q02413	Desmoglein-1	DSG1	14	0.203
O15031	Plexin-B2	PLXNB2	14	0.111
P16070	CD44 antigen	CD44	14	0.086
P01024	Complement C3	C3	14	0.084
P12035	Keratin, type II cytoskeletal 3	KRT3	14	0.076
P61106	Ras-related protein Rab-14	RAB14	13	0.586
P61224	Ras-related protein Rap-1b	RAP1B	13	0.549
Q9NVJ2	ADP-ribosylation factor-like protein 8B	ARL8B	13	0.505
Q96BM9	ADP-ribosylation factor-like protein 8A	ARL8A	13	0.398
O60664	Perilipin-3	PLIN3	13	0.341
O60814	Histone H2B type 1-K	HIST1H2BK	13	0.286
Q99880	Histone H2B type 1-L	HIST1H2BL	13	0.286
Q99879	Histone H2B type 1-M	HIST1H2BM	13	0.286
Q99877	Histone H2B type 1-N	HIST1H2BN	13	0.286
Q93079	Histone H2B type 1-H	HIST1H2BH	13	0.286
Q5QNW6	Histone H2B type 2-F	HIST2H2BF	13	0.286
P62807	Histone H2B type 1-C/E/F/G/I	HIST1H2BC	13	0.286
P58876	Histone H2B type 1-D	HIST1H2BD	13	0.286
P57053	Histone H2B type F-S	H2BFS	13	0.286
P50395	Rab GDP dissociation inhibitor beta	GDI2	13	0.249
P14625	Endoplasmin	HSP90B1	13	0.189
Q15149	Plectin	PLEC	13	0.036
P02794	Ferritin heavy chain	FTH1	12	0.541
P61019	Ras-related protein Rab-2A	RAB2A	12	0.528
P47929	Galectin-7	LGALS7	12	0.449
P08754	Guanine nucleotide-binding protein G(k) subunit alpha	GNAI3	12	0.345
Q9NY65	Tubulin alpha-8 chain	TUBA8	12	0.261
Q9BUF5	Tubulin beta-6 chain	TUBB6	12	0.26
P07237	Protein disulfide-isomerase	P4HB	12	0.252
Q13641	Trophoblast glycoprotein	TPBG	12	0.231
Q92839	Hyaluronan synthase 1	HAS1	12	0.23
P53801	Pituitary tumor-transforming gene 1 protein-interacting protein	PTTG1IP	12	0.228
P16671	Platelet glycoprotein 4	CD36	12	0.216
Q13488	V-type proton ATPase 116 kDa subunit a isoform 3	TCIRG1	12	0.188
Q7Z7G0	Target of Nesh-SH3	ABI3BP	12	0.163
P46940	Ras GTPase-activating-like protein IQGAP1	IQGAP1	12	0.113
Q5XKE5	Keratin, type II cytoskeletal 79	KRT79	12	0.092
P06702	Protein S100-A9	S100A9	11	0.561
Q03135	Caveolin-1	CAV1	11	0.522
P18669	Phosphoglycerate mutase 1	PGAM1	11	0.445
P62834	Ras-related protein Rap-1A	RAP1A	11	0.418
Q99536	Synaptic vesicle membrane protein VAT-1 homolog	VAT1	11	0.394
P62701	40S ribosomal protein S4, X isoform	RPS4X	11	0.38
O60701	UDP-glucose 6-dehydrogenase	UGDH	11	0.334
P27797	Calreticulin	CALR	11	0.326
P54709	Sodium/potassium-transporting ATPase subunit beta-3	ATP1B3	11	0.247
Q16739	Ceramide glucosyltransferase	UGCG	11	0.228
P50995	Annexin A11	ANXA11	11	0.21
Q92542	Nicastrin	NCSTN	11	0.196
P42892	Endothelin-converting enzyme 1	ECE1	11	0.174
P15311	Ezrin	EZR	11	0.162
Q658P3	Metalloreductase STEAP3	STEAP3	11	0.158
P40189	Interleukin-6 receptor subunit beta	IL6ST	11	0.15
Q9BXS4	Transmembrane protein 59	TMEM59	11	0.13
O00159	Unconventional myosin-Ic	MYO1C	11	0.115
P53396	ATP-citrate synthase	ACLY	11	0.113
P20908	Collagen alpha-1(V) chain	COL5A1	11	0.089
P49327	Fatty acid synthase	FASN	11	0.082
Q9NVM1	Protein eva-1 homolog B	EVA1B	10	0.558
Q86SG5	Protein S100-A7A	S100A7A	10	0.436
P61586	Transforming protein RhoA	RHOA	10	0.394
P31946	14-3-3 protein beta/alpha	YWHAB	10	0.37
P81605	Dermcidin	DCD	10	0.355
P35613	Basigin	BSG	10	0.288
P30508	HLA class I histocompatibility antigen, Cw-12 alpha chain	HLA-C	10	0.279
P13987	CD59 glycoprotein	CD59	10	0.25
O60637	Tetraspanin-3	TSPAN3	10	0.198
P0DMV8	Heat shock 70 kDa protein 1A	HSPA1A	10	0.195
P0DMV9	Heat shock 70 kDa protein 1B	HSPA1B	10	0.195
P35221	Catenin alpha-1	CTNNA1	10	0.192
P27824	Calnexin	CANX	10	0.159
Q5D862	Filaggrin-2	FLG2	10	0.066
P62820	Ras-related protein Rab-1A	RAB1A	9	0.498
P10915	Hyaluronan and proteoglycan link protein 1	HAPLN1	9	0.353
O14828	Secretory carrier-associated membrane protein 3	SCAMP3	9	0.352
Q9BT67	NEDD4 family-interacting protein 1	NDFIP1	9	0.348
P08134	Rho-related GTP-binding protein RhoC	RHOC	9	0.332
P62258	14-3-3 protein epsilon	YWHAE	9	0.329
Q01628	Interferon-induced transmembrane protein 3	IFITM3	9	0.316
P17987	T-complex protein 1 subunit alpha	TCP1	9	0.259
P62879	Guanine nucleotide-binding protein G(I)/G(S)/G(T) subunit beta-2	GNB2	9	0.244
P04216	Thy-1 membrane glycoprotein	THY1	9	0.242
P07339	Cathepsin D	CTSD	9	0.235
Q9BTU6	Phosphatidylinositol 4-kinase type 2-alpha	PI4K2A	9	0.23
P17302	Gap junction alpha-1 protein	GJA1	9	0.217
Q13740	CD166 antigen	ALCAM	9	0.208
A1X283	SH3 and PX domain-containing protein 2B	SH3PXD2B	9	0.195
Q5W0Z9	Probable palmitoyltransferase ZDHHC20	ZDHHC20	9	0.189
P98194	Calcium-transporting ATPase type 2C member 1	ATP2C1	9	0.183
Q93050	V-type proton ATPase 116 kDa subunit a isoform 1	ATP6V0A1	9	0.183
Q15012	Lysosomal-associated transmembrane protein 4A	LAPTM4A	9	0.172
Q99805	Transmembrane 9 superfamily member 2	TM9SF2	9	0.148
Q9Y6C2	EMILIN-1	EMILIN1	9	0.138
P07900	Heat shock protein HSP 90-alpha	HSP90AA1	9	0.135
P08238	Heat shock protein HSP 90-beta	HSP90AB1	9	0.115
O14672	Disintegrin and metalloproteinase domain-containing protein 10	ADAM10	9	0.112
Q7Z794	Keratin, type II cytoskeletal 1b	KRT77	9	0.067
Q06481	Amyloid-like protein 2	APLP2	9	0.054
P16112	Aggrecan core protein	ACAN	9	0.046
P31949	Protein S100-A11	S100A11	8	0.733
P51148	Ras-related protein Rab-5C	RAB5C	8	0.5
P60953	Cell division control protein 42 homolog	CDC42	8	0.471
P0DP23	Calmodulin-1	CALM1	8	0.456
P0DP25	Calmodulin-3	CALM3	8	0.456
P0DP24	Calmodulin-2	CALM2	8	0.456
Q9BVK6	Transmembrane emp24 domain-containing protein 9	TMED9	8	0.391
Q9NZT1	Calmodulin-like protein 5	CALML5	8	0.377
O15400	Syntaxin-7	STX7	8	0.349
P69905	Hemoglobin subunit alpha	HBA1	8	0.345
P10301	Ras-related protein R-Ras	RRAS	8	0.312
P04075	Fructose-bisphosphate aldolase A	ALDOA	8	0.302
P27348	14-3-3 protein theta	YWHAQ	8	0.294
P60842	Eukaryotic initiation factor 4A-I	EIF4A1	8	0.283
O43852	Calumenin	CALU	8	0.283
O60784	Target of Myb protein 1	TOM1	8	0.268
Q01518	Adenylyl cyclase-associated protein 1	CAP1	8	0.265
P63092	Guanine nucleotide-binding protein G(s) subunit alpha isoforms short	GNAS	8	0.251
Q5JWF2	Guanine nucleotide-binding protein G(s) subunit alpha isoforms XLas	GNAS	8	0.095
P40227	T-complex protein 1 subunit zeta	CCT6A	8	0.22
Q6DD88	Atlastin-3	ATL3	8	0.213
P63096	Guanine nucleotide-binding protein G(i) subunit alpha-1	GNAI1	8	0.209
Q96TA1	Niban-like protein 1	FAM129B	8	0.206
Q02878	60S ribosomal protein L6	RPL6	8	0.184
P18464	HLA class I histocompatibility antigen, B-51 alpha chain	HLA-B	8	0.16
Q29940	HLA class I histocompatibility antigen, B-59 alpha chain	HLA-B	8	0.16
P30685	HLA class I histocompatibility antigen, B-35 alpha chain	HLA-B	8	0.16
P30498	HLA class I histocompatibility antigen, B-78 alpha chain	HLA-B	8	0.16
P30495	HLA class I histocompatibility antigen, B-56 alpha chain	HLA-B	8	0.16
P30493	HLA class I histocompatibility antigen, B-55 alpha chain	HLA-B	8	0.16
P30491	HLA class I histocompatibility antigen, B-53 alpha chain	HLA-B	8	0.16
P30490	HLA class I histocompatibility antigen, B-52 alpha chain	HLA-B	8	0.16
P30484	HLA class I histocompatibility antigen, B-46 alpha chain	HLA-B	8	0.16
P30464	HLA class I histocompatibility antigen, B-15 alpha chain	HLA-B	8	0.16
Q15036	Sorting nexin-17	SNX17	8	0.157
P11279	Lysosome-associated membrane glycoprotein 1	LAMP1	8	0.153
Q13530	Serine incorporator 3	SERINC3	8	0.15
P06396	Gelsolin	GSN	8	0.147
P34931	Heat shock 70 kDa protein 1-like	HSPA1L	8	0.14
Q9BRK3	Matrix remodeling-associated protein 8	MXRA8	8	0.14
Q9Y639	Neuroplastin	NPTN	8	0.138
Q9BXX0	EMILIN-2	EMILIN2	8	0.094
Q9NRX5	Serine incorporator 1	SERINC1	8	0.086
P20020	Plasma membrane calcium-transporting ATPase 1	ATP2B1	8	0.075
P05787	Keratin, type II cytoskeletal 8	KRT8	8	0.072
Q6UVK1	Chondroitin sulfate proteoglycan 4	CSPG4	8	0.053
Q9UBI6	Guanine nucleotide-binding protein G(I)/G(S)/G(O) subunit gamma-12	GNG12	7	0.597
P0C0S8	Histone H2A type 1	HIST1H2AG	7	0.577
Q9BTM1	Histone H2A.J	H2AFJ	7	0.581
Q99878	Histone H2A type 1-J	HIST1H2AJ	7	0.586
Q96KK5	Histone H2A type 1-H	HIST1H2AH	7	0.586
P20671	Histone H2A type 1-D	HIST1H2AD	7	0.577
Q6IAA8	Ragulator complex protein LAMTOR1	LAMTOR1	7	0.571
P11233	Ras-related protein Ral-A	RALA	7	0.403
Q15836	Vesicle-associated membrane protein 3	VAMP3	7	0.4
P51809	Vesicle-associated membrane protein 7	VAMP7	7	0.377
P02792	Ferritin light chain	FTL	7	0.366
P60174	Triosephosphate isomerase	TPI1	7	0.357
P20339	Ras-related protein Rab-5A	RAB5A	7	0.326
Q9NRY6	Phospholipid scramblase 3	PLSCR3	7	0.295
P23396	40S ribosomal protein S3	RPS3	7	0.292
Q01995	Transgelin	TAGLN	7	0.289
P09601	Heme oxygenase 1	HMOX1	7	0.267
Q95604	HLA class I histocompatibility antigen, Cw-17 alpha chain	HLA-C	7	0.218
Q99832	T-complex protein 1 subunit eta	CCT7	7	0.199
P43007	Neutral amino acid transporter A	SLC1A4	7	0.199
P30825	High affinity cationic amino acid transporter 1	SLC7A1	7	0.189
P20073	Annexin A7	ANXA7	7	0.189
Q9HCJ1	Progressive ankylosis protein homolog	ANKH	7	0.183
P61421	V-type proton ATPase subunit d 1	ATP6V0D1	7	0.179
P01891	HLA class I histocompatibility antigen, A-68 alpha chain	HLA-A	7	0.173
P10316	HLA class I histocompatibility antigen, A-69 alpha chain	HLA-A	7	0.173
O75083	WD repeat-containing protein 1	WDR1	7	0.172
P30101	Protein disulfide-isomerase A3	PDIA3	7	0.17
Q14697	Neutral alpha-glucosidase AB	GANAB	7	0.168
Q9C0H2	Protein tweety homolog 3	TTYH3	7	0.161
Q92819	Hyaluronan synthase 2	HAS2	7	0.158
P01889	HLA class I histocompatibility antigen, B-7 alpha chain	HLA-B	7	0.155
Q04826	HLA class I histocompatibility antigen, B-40 alpha chain	HLA-B	7	0.155
P30485	HLA class I histocompatibility antigen, B-47 alpha chain	HLA-B	7	0.155
P30461	HLA class I histocompatibility antigen, B-13 alpha chain	HLA-B	7	0.155
P03989	HLA class I histocompatibility antigen, B-27 alpha chain	HLA-B	7	0.155
P10809	60 kDa heat shock protein, mitochondrial	HSPD1	7	0.15
Q99816	Tumor susceptibility gene 101 protein	TSG101	7	0.149
Q14956	Transmembrane glycoprotein NMB	GPNMB	7	0.128
Q12884	Prolyl endopeptidase FAP	FAP	7	0.116
P11169	Solute carrier family 2, facilitated glucose transporter member 3	SLC2A3	7	0.115
P35222	Catenin beta-1	CTNNB1	7	0.114
P29317	Ephrin type-A receptor 2	EPHA2	7	0.099
P51798	H(+)/Cl(-) exchange transporter 7	CLCN7	7	0.089
P02786	Transferrin receptor protein 1	TFRC	7	0.089
P26006	Integrin alpha-3	ITGA3	7	0.07
O43520	Phospholipid-transporting ATPase IC	ATP8B1	7	0.069
Q9UP95	Solute carrier family 12 member 4	SLC12A4	7	0.063
Q9Y4D7	Plexin-D1	PLXND1	7	0.05
Q04721	Neurogenic locus notch homolog protein 2	NOTCH2	7	0.043
P20930	Filaggrin	FLG	7	0.033
P24043	Laminin subunit alpha-2	LAMA2	7	0.031
P20742	Pregnancy zone protein	PZP	7	0.023
P05109	Protein S100-A8	S100A8	6	0.538
P23528	Cofilin-1	CFL1	6	0.458
P25786	Proteasome subunit alpha type-1	PSMA1	6	0.426
P61204	ADP-ribosylation factor 3	ARF3	6	0.409
P84077	ADP-ribosylation factor 1	ARF1	6	0.409
P68431	Histone H3.1	HIST1H3A	6	0.404
Q9H0U4	Ras-related protein Rab-1B	RAB1B	6	0.403
Q01469	Fatty acid-binding protein, epidermal	FABP5	6	0.393
Q86Y82	Syntaxin-12	STX12	6	0.366
P31944	Caspase-14	CASP14	6	0.36
O00299	Chloride intracellular channel protein 1	CLIC1	6	0.349
Q9Y696	Chloride intracellular channel protein 4	CLIC4	6	0.34
P61225	Ras-related protein Rap-2b	RAP2B	6	0.328
P12273	Prolactin-inducible protein	PIP	6	0.308
P37802	Transgelin-2	TAGLN2	6	0.291
P00558	Phosphoglycerate kinase 1	PGK1	6	0.266
P62269	40S ribosomal protein S18	RPS18	6	0.263
P60900	Proteasome subunit alpha type-6	PSMA6	6	0.244
P33947	ER lumen protein-retaining receptor 2	KDELR2	6	0.241
Q12907	Vesicular integral-membrane protein VIP36	LMAN2	6	0.197
Q9Y287	Integral membrane protein 2B	ITM2B	6	0.184
Q9UI12	V-type proton ATPase subunit H	ATP6V1H	6	0.176
P26641	Elongation factor 1-gamma	EEF1G	6	0.176
Q9BT88	Synaptotagmin-11	SYT11	6	0.176
P50991	T-complex protein 1 subunit delta	CCT4	6	0.174
O75955	Flotillin-1	FLOT1	6	0.169
P02649	Apolipoprotein E	APOE	6	0.167
O15269	Serine palmitoyltransferase 1	SPTLC1	6	0.165
Q5VYS4	Mesenteric estrogen-dependent adipogenesis protein	MEDAG	6	0.165
Q9NUM4	Transmembrane protein 106B	TMEM106B	6	0.161
Q6UVY6	DBH-like monooxygenase protein 1	MOXD1	6	0.153
Q8NC42	E3 ubiquitin-protein ligase RNF149	RNF149	6	0.15
O14763	Tumor necrosis factor receptor superfamily member 10B	TNFRSF10B	6	0.141
Q8WWB7	Glycosylated lysosomal membrane protein	GLMP	6	0.133
P06576	ATP synthase subunit beta, mitochondrial	ATP5B	6	0.125
Q13835	Plakophilin-1	PKP1	6	0.122
Q14392	Leucine-rich repeat-containing protein 32	LRRC32	6	0.115
Q96QK1	Vacuolar protein sorting-associated protein 35	VPS35	6	0.111
P43243	Matrin-3	MATR3	6	0.109
Q86YZ3	Hornerin	HRNR	6	0.104
Q8WUM9	Sodium-dependent phosphate transporter 1	SLC20A1	6	0.097
Q99650	Oncostatin-M-specific receptor subunit beta	OSMR	6	0.086
P30153	Serine/threonine-protein phosphatase 2A 65 kDa regulatory subunit A alpha isoform	PPP2R1A	6	0.083
P08473	Neprilysin	MME	6	0.081
P17066	Heat shock 70 kDa protein 6	HSPA6	6	0.072
Q9HCU0	Endosialin	CD248	6	0.057
P19823	Inter-alpha-trypsin inhibitor heavy chain H2	ITIH2	6	0.056
P02765	Alpha-2-HS-glycoprotein	AHSG	6	0.054
Q9UN70	Protocadherin gamma-C3	PCDHGC3	6	0.047
Q9H299	SH3 domain-binding glutamic acid-rich-like protein 3	SH3BGRL3	5	0.667
P14209	CD99 antigen	CD99	5	0.481
P16104	Histone H2AX	H2AFX	5	0.476
P22392	Nucleoside diphosphate kinase B	NME2	5	0.434
P18085	ADP-ribosylation factor 4	ARF4	5	0.417
Q96FQ6	Protein S100-A16	S100A16	5	0.408
Q71DI3	Histone H3.2	HIST2H3A	5	0.404
P84243	Histone H3.3	H3F3A	5	0.404
P28066	Proteasome subunit alpha type-5	PSMA5	5	0.398
P07737	Profilin-1	PFN1	5	0.386
P63027	Vesicle-associated membrane protein 2	VAMP2	5	0.345
P60520	Gamma-aminobutyric acid receptor-associated protein-like 2	GABARAPL2	5	0.342
P49184	Deoxyribonuclease-1-like 1	DNASE1L1	5	0.325
P63000	Ras-related C3 botulinum toxin substrate 1	RAC1	5	0.302
P09382	Galectin-1	LGALS1	5	0.274
O14817	Tetraspanin-4	TSPAN4	5	0.235
O14818	Proteasome subunit alpha type-7	PSMA7	5	0.234
P54920	Alpha-soluble NSF attachment protein	NAPA	5	0.231
P63241	Eukaryotic translation initiation factor 5A-1	EIF5A	5	0.227
Q9UL25	Ras-related protein Rab-21	RAB21	5	0.222
Q9HAV0	Guanine nucleotide-binding protein subunit beta-4	GNB4	5	0.218
P67809	Nuclease-sensitive element-binding protein 1	YBX1	5	0.213
Q6UWP8	Suprabasin	SBSN	5	0.207
Q04917	14-3-3 protein eta	YWHAH	5	0.207
P05388	60S acidic ribosomal protein P0	RPLP0	5	0.202
O75508	Claudin-11	CLDN11	5	0.188
Q92743	Serine protease HTRA1	HTRA1	5	0.177
P60903	Protein S100-A10	S100A10	5	0.175
Q9GZU1	Mucolipin-1	MCOLN1	5	0.15
Q7Z2H8	Proton-coupled amino acid transporter 1	SLC36A1	5	0.143
P62753	40S ribosomal protein S6	RPS6	5	0.141
P36952	Serpin B5	SERPINB5	5	0.139
P30501	HLA class I histocompatibility antigen, Cw-2 alpha chain	HLA-C	5	0.123
P13797	Plastin-3	PLS3	5	0.121
Q6NZI2	Caveolae-associated protein 1	CAVIN1	5	0.115
P61978	Heterogeneous nuclear ribonucleoprotein K	HNRNPK	5	0.114
O00592	Podocalyxin	PODXL	5	0.113
P58335	Anthrax toxin receptor 2	ANTXR2	5	0.11
Q8WVV4	Protein POF1B	POF1B	5	0.109
P48509	CD151 antigen	CD151	5	0.107
P07476	Involucrin	IVL	5	0.103
P07602	Prosaposin	PSAP	5	0.103
Q9H6X2	Anthrax toxin receptor 1	ANTXR1	5	0.099
P07910	Heterogeneous nuclear ribonucleoproteins C1/C2	HNRNPC	5	0.092
P02545	Prelamin-A/C	LMNA	5	0.089
P49368	T-complex protein 1 subunit gamma	CCT3	5	0.084
P22413	Ectonucleotide pyrophosphatase/phosphodiesterase family member 1	ENPP1	5	0.083
P19022	Cadherin-2	CDH2	5	0.07
P54289	Voltage-dependent calcium channel subunit alpha-2/delta-1	CACNA2D1	5	0.065
P11362	Fibroblast growth factor receptor 1	FGFR1	5	0.064
P48960	CD97 antigen	CD97	5	0.063
Q92626	Peroxidasin homolog	PXDN	5	0.062
Q9Y6M7	Sodium bicarbonate cotransporter 3	SLC4A7	5	0.062
P00734	Prothrombin	F2	5	0.055
Q9UBG0	C-type mannose receptor 2	MRC2	5	0.052
P35442	Thrombospondin-2	THBS2	5	0.047
P05067	Amyloid-beta A4 protein	APP	5	0.043
P11717	Cation-independent mannose-6-phosphate receptor	IGF2R	5	0.025
O60565	Gremlin-1	GREM1	4	0.391
O43752	Syntaxin-6	STX6	4	0.361
O43399	Tumor protein D54	TPD52L2	4	0.359
O00161	Synaptosomal-associated protein 23	SNAP23	4	0.318
Q99436	Proteasome subunit beta type-7	PSMB7	4	0.31
P32969	60S ribosomal protein L9	RPL9	4	0.266
P51151	Ras-related protein Rab-9A	RAB9A	4	0.264
Q06830	Peroxiredoxin-1	PRDX1	4	0.261
P09211	Glutathione S-transferase P	GSTP1	4	0.252
Q92597	Protein NDRG1	NDRG1	4	0.246
O60884	DnaJ homolog subfamily A member 2	DNAJA2	4	0.245
P60660	Myosin light polypeptide 6	MYL6	4	0.245
P62424	60S ribosomal protein L7a	RPL7A	4	0.241
P49721	Proteasome subunit beta type-2	PSMB2	4	0.239
Q53RT3	Retroviral-like aspartic protease 1	ASPRV1	4	0.236
P61026	Ras-related protein Rab-10	RAB10	4	0.235
A5D8V6	Vacuolar protein sorting-associated protein 37C	VPS37C	4	0.234
P0C0S5	Histone H2A.Z	H2AFZ	4	0.234
Q71UI9	Histone H2A.V	H2AFV	4	0.234
O00264	Membrane-associated progesterone receptor component 1	PGRMC1	4	0.231
O75396	Vesicle-trafficking protein SEC22b	SEC22B	4	0.209
P21926	CD9 antigen	CD9	4	0.206
Q5VW32	BRO1 domain-containing protein BROX	BROX	4	0.2
P20618	Proteasome subunit beta type-1	PSMB1	4	0.199
P84095	Rho-related GTP-binding protein RhoG	RHOG	4	0.199
P00387	NADH-cytochrome b5 reductase 3	CYB5R3	4	0.193
P07195	L-lactate dehydrogenase B chain	LDHB	4	0.192
P62491	Ras-related protein Rab-11A	RAB11A	4	0.19
Q15907	Ras-related protein Rab-11B	RAB11B	4	0.188
Q10588	ADP-ribosyl cyclase/cyclic ADP-ribose hydrolase 2	BST1	4	0.186
P49257	Protein ERGIC-53	LMAN1	4	0.18
Q15365	Poly(rC)-binding protein 1	PCBP1	4	0.177
P13489	Ribonuclease inhibitor	RNH1	4	0.171
Q9NP84	Tumor necrosis factor receptor superfamily member 12A	TNFRSF12A	4	0.171
Q9UEU0	Vesicle transport through interaction with t-SNAREs homolog 1B	VTI1B	4	0.164
P09543	2',3'-cyclic-nucleotide 3'-phosphodiesterase	CNP	4	0.159
Q969X5	Endoplasmic reticulum-Golgi intermediate compartment protein 1	ERGIC1	4	0.159
O15144	Actin-related protein 2/3 complex subunit 2	ARPC2	4	0.153
P10412	Histone H1.4	HIST1H1E	4	0.151
P16403	Histone H1.2	HIST1H1C	4	0.155
P16402	Histone H1.3	HIST1H1D	4	0.149
P53985	Monocarboxylate transporter 1	SLC16A1	4	0.15
P28074	Proteasome subunit beta type-5	PSMB5	4	0.148
O43567	E3 ubiquitin-protein ligase RNF13	RNF13	4	0.147
O95297	Myelin protein zero-like protein 1	MPZL1	4	0.145
Q6EMK4	Vasorin	VASN	4	0.143
P05121	Plasminogen activator inhibitor 1	SERPINE1	4	0.142
P10644	cAMP-dependent protein kinase type I-alpha regulatory subunit	PRKAR1A	4	0.142
P48643	T-complex protein 1 subunit epsilon	CCT5	4	0.14
P83731	60S ribosomal protein L24	RPL24	4	0.14
Q4V9L6	Transmembrane protein 119	TMEM119	4	0.138
Q96S97	Myeloid-associated differentiation marker	MYADM	4	0.137
P05026	Sodium/potassium-transporting ATPase subunit beta-1	ATP1B1	4	0.135
P61981	14-3-3 protein gamma	YWHAG	4	0.13
Q9NP72	Ras-related protein Rab-18	RAB18	4	0.126
P78371	T-complex protein 1 subunit beta	CCT2	4	0.125
P29353	SHC-transforming protein 1	SHC1	4	0.115
Q16555	Dihydropyrimidinase-related protein 2	DPYSL2	4	0.108
Q96PD2	Discoidin, CUB and LCCL domain-containing protein 2	DCBLD2	4	0.107
Q9NU53	Glycoprotein integral membrane protein 1	GINM1	4	0.103
P11117	Lysosomal acid phosphatase	ACP2	4	0.099
O15427	Monocarboxylate transporter 4	SLC16A3	4	0.073
O43184	Disintegrin and metalloproteinase domain-containing protein 12	ADAM12	4	0.07
Q00839	Heterogeneous nuclear ribonucleoprotein U	HNRNPU	4	0.07
P11166	Solute carrier family 2, facilitated glucose transporter member 1	SLC2A1	4	0.069
Q9NS93	Transmembrane 7 superfamily member 3	TM7SF3	4	0.067
Q9H223	EH domain-containing protein 4	EHD4	4	0.067
P04920	Anion exchange protein 2	SLC4A2	4	0.065
Q8IWT6	Volume-regulated anion channel subunit LRRC8A	LRRC8A	4	0.064
P23142	Fibulin-1	FBLN1	4	0.063
Q9Y561	Low-density lipoprotein receptor-related protein 12	LRP12	4	0.062
Q9UHW9	Solute carrier family 12 member 6	SLC12A6	4	0.06
P08729	Keratin, type II cytoskeletal 7	KRT7	4	0.06
Q14439	G-protein coupled receptor 176	GPR176	4	0.056
P07814	Bifunctional glutamate/proline--tRNA ligase	EPRS	4	0.054
O15118	Niemann-Pick C1 protein	NPC1	4	0.052
Q8IWA5	Choline transporter-like protein 2	SLC44A2	4	0.045
A1L4H1	Soluble scavenger receptor cysteine-rich domain-containing protein SSC5D	SSC5D	4	0.043
Q9P273	Teneurin-3	TENM3	4	0.038
Q14112	Nidogen-2	NID2	4	0.036
Q14315	Filamin-C	FLNC	4	0.034
Q9NUN5	Probable lysosomal cobalamin transporter	LMBRD1	4	0.033
O75051	Plexin-A2	PLXNA2	4	0.031
Q9NZV1	Cysteine-rich motor neuron 1 protein	CRIM1	4	0.031
P23468	Receptor-type tyrosine-protein phosphatase delta	PTPRD	4	0.029
Q13332	Receptor-type tyrosine-protein phosphatase S	PTPRS	4	0.028
Q86VP6	Cullin-associated NEDD8-dissociated protein 1	CAND1	4	0.025
Q9Y4F1	FERM, ARHGEF and pleckstrin domain-containing protein 1	FARP1	4	0.025
Q9UIW2	Plexin-A1	PLXNA1	4	0.024
Q9HCE0	Ectopic P granules protein 5 homolog	EPG5	4	0.021
P05387	60S acidic ribosomal protein P2	RPLP2	3	0.591
Q9Y2Q5	Ragulator complex protein LAMTOR2	LAMTOR2	3	0.496
O95164	Ubiquitin-like protein 3	UBL3	3	0.419
P62081	40S ribosomal protein S7	RPS7	3	0.325
P15531	Nucleoside diphosphate kinase A	NME1	3	0.296
P02511	Alpha-crystallin B chain	CRYAB	3	0.269
Q7Z5G4	Golgin subfamily A member 7	GOLGA7	3	0.263
P62244	40S ribosomal protein S15a	RPS15A	3	0.262
P62993	Growth factor receptor-bound protein 2	GRB2	3	0.253
P30086	Phosphatidylethanolamine-binding protein 1	PEBP1	3	0.251
P28070	Proteasome subunit beta type-4	PSMB4	3	0.25
P62829	60S ribosomal protein L23	RPL23	3	0.25
Q9HCY8	Protein S100-A14	S100A14	3	0.25
P62888	60S ribosomal protein L30	RPL30	3	0.243
Q12846	Syntaxin-4	STX4	3	0.229
P46782	40S ribosomal protein S5	RPS5	3	0.216
O75340	Programmed cell death protein 6	PDCD6	3	0.209
P10124	Serglycin	SRGN	3	0.209
P62241	40S ribosomal protein S8	RPS8	3	0.188
P62277	40S ribosomal protein S13	RPS13	3	0.185
O15126	Secretory carrier-associated membrane protein 1	SCAMP1	3	0.183
P61163	Alpha-centractin	ACTR1A	3	0.178
P62070	Ras-related protein R-Ras2	RRAS2	3	0.172
P51153	Ras-related protein Rab-13	RAB13	3	0.172
P25787	Proteasome subunit alpha type-2	PSMA2	3	0.171
Q9BSK0	MARVEL domain-containing protein 1	MARVELD1	3	0.168
O75915	PRA1 family protein 3	ARL6IP5	3	0.165
Q5VST6	Protein ABHD17B	ABHD17B	3	0.153
O00487	26S proteasome non-ATPase regulatory subunit 14	PSMD14	3	0.152
P61247	40S ribosomal protein S3a	RPS3A	3	0.152
P30041	Peroxiredoxin-6	PRDX6	3	0.152
Q04900	Sialomucin core protein 24	CD164	3	0.152
P61158	Actin-related protein 3	ACTR3	3	0.151
P15880	40S ribosomal protein S2	RPS2	3	0.15
Q9H0E2	Toll-interacting protein	TOLLIP	3	0.15
P36941	Tumor necrosis factor receptor superfamily member 3	LTBR	3	0.147
P39023	60S ribosomal protein L3	RPL3	3	0.144
P62249	40S ribosomal protein S16	RPS16	3	0.144
O43657	Tetraspanin-6	TSPAN6	3	0.143
P15260	Interferon gamma receptor 1	IFNGR1	3	0.141
Q8NG11	Tetraspanin-14	TSPAN14	3	0.141
Q14699	Raftlin	RFTN1	3	0.138
P29992	Guanine nucleotide-binding protein subunit alpha-11	GNA11	3	0.134
P31689	DnaJ homolog subfamily A member 1	DNAJA1	3	0.128
P04632	Calpain small subunit 1	CAPNS1	3	0.127
Q03405	Urokinase plasminogen activator surface receptor	PLAUR	3	0.125
P46781	40S ribosomal protein S9	RPS9	3	0.124
Q86T03	Type 1 phosphatidylinositol 4,5-bisphosphate 4-phosphatase	PIP4P1	3	0.119
P36543	V-type proton ATPase subunit E 1	ATP6V1E1	3	0.119
Q16647	Prostacyclin synthase	PTGIS	3	0.118
P27635	60S ribosomal protein L10	RPL10	3	0.117
Q02543	60S ribosomal protein L18a	RPL18A	3	0.114
Q13867	Bleomycin hydrolase	BLMH	3	0.108
P05120	Plasminogen activator inhibitor 2	SERPINB2	3	0.108
P16401	Histone H1.5	HIST1H1B	3	0.106
Q14254	Flotillin-2	FLOT2	3	0.105
P49755	Transmembrane emp24 domain-containing protein 10	TMED10	3	0.105
Q9H6B4	CXADR-like membrane protein	CLMP	3	0.102
P67936	Tropomyosin alpha-4 chain	TPM4	3	0.101
Q16563	Synaptophysin-like protein 1	SYPL1	3	0.1
Q9UHG3	Prenylcysteine oxidase 1	PCYOX1	3	0.099
Q9H2H9	Sodium-coupled neutral amino acid transporter 1	SLC38A1	3	0.099
Q96AM1	Mas-related G-protein coupled receptor member F	MRGPRF	3	0.099
P08253	72 kDa type IV collagenase	MMP2	3	0.098
Q53TN4	Cytochrome b reductase 1	CYBRD1	3	0.098
P06744	Glucose-6-phosphate isomerase	GPI	3	0.097
P61160	Actin-related protein 2	ACTR2	3	0.096
Q9UK41	Vacuolar protein sorting-associated protein 28 homolog	VPS28	3	0.095
Q14974	Importin subunit beta-1	KPNB1	3	0.094
O43242	26S proteasome non-ATPase regulatory subunit 3	PSMD3	3	0.094
P25311	Zinc-alpha-2-glycoprotein	AZGP1	3	0.094
Q04771	Activin receptor type-1	ACVR1	3	0.092
O75351	Vacuolar protein sorting-associated protein 4B	VPS4B	3	0.09
Q16658	Fascin	FSCN1	3	0.089
P52209	6-phosphogluconate dehydrogenase, decarboxylating	PGD	3	0.087
Q15084	Protein disulfide-isomerase A6	PDIA6	3	0.086
Q02818	Nucleobindin-1	NUCB1	3	0.085
O00220	Tumor necrosis factor receptor superfamily member 10A	TNFRSF10A	3	0.083
O75131	Copine-3	CPNE3	3	0.082
P41250	Glycine--tRNA ligase	GARS	3	0.081
P07858	Cathepsin B	CTSB	3	0.08
Q8IV08	Phospholipase D3	PLD3	3	0.078
Q8NCG7	Sn1-specific diacylglycerol lipase beta	DAGLB	3	0.077
P25116	Proteinase-activated receptor 1	F2R	3	0.075
Q12805	EGF-containing fibulin-like extracellular matrix protein 1	EFEMP1	3	0.073
P49768	Presenilin-1	PSEN1	3	0.073
Q15942	Zyxin	ZYX	3	0.072
Q29983	MHC class I polypeptide-related sequence A	MICA	3	0.068
Q92692	Nectin-2	NECTIN2	3	0.067
P17301	Integrin alpha-2	ITGA2	3	0.063
Q01650	Large neutral amino acids transporter small subunit 1	SLC7A5	3	0.063
P78552	Interleukin-13 receptor subunit alpha-1	IL13RA1	3	0.061
P11413	Glucose-6-phosphate 1-dehydrogenase	G6PD	3	0.06
P50990	T-complex protein 1 subunit theta	CCT8	3	0.058
P14735	Insulin-degrading enzyme	IDE	3	0.056
Q14CN4	Keratin, type II cytoskeletal 72	KRT72	3	0.055
O94973	AP-2 complex subunit alpha-2	AP2A2	3	0.052
O14964	Hepatocyte growth factor-regulated tyrosine kinase substrate	HGS	3	0.051
Q08188	Protein-glutamine gamma-glutamyltransferase E	TGM3	3	0.051
Q9H7F0	Probable cation-transporting ATPase 13A3	ATP13A3	3	0.043
O95980	Reversion-inducing cysteine-rich protein with Kazal motifs	RECK	3	0.043
O95490	Adhesion G protein-coupled receptor L2	ADGRL2	3	0.038
Q68CP4	Heparan-alpha-glucosaminide N-acetyltransferase	HGSNAT	3	0.038
Q13200	26S proteasome non-ATPase regulatory subunit 2	PSMD2	3	0.034
P08581	Hepatocyte growth factor receptor	MET	3	0.032
P23470	Receptor-type tyrosine-protein phosphatase gamma	PTPRG	3	0.03
Q01813	ATP-dependent 6-phosphofructokinase, platelet type	PFKP	3	0.027
P23229	Integrin alpha-6	ITGA6	3	0.026
P10586	Receptor-type tyrosine-protein phosphatase F	PTPRF	3	0.025
Q06033	Inter-alpha-trypsin inhibitor heavy chain H3	ITIH3	3	0.025
P02458	Collagen alpha-1(II) chain	COL2A1	3	0.024
Q92896	Golgi apparatus protein 1	GLG1	3	0.021
P18206	Vinculin	VCL	3	0.019
P78509	Reelin	RELN	3	0.016
P04114	Apolipoprotein B-100	APOB	3	0.007
P07108	Acyl-CoA-binding protein	DBI	2	0.414
P10599	Thioredoxin	TXN	2	0.371
Q16864	V-type proton ATPase subunit F	ATP6V1F	2	0.345
P01834	Immunoglobulin kappa constant	IGKC	2	0.318
P0DOX7	Immunoglobulin kappa light chain		2	0.159
O14907	Tax1-binding protein 3	TAX1BP3	2	0.282
P52565	Rho GDP-dissociation inhibitor 1	ARHGDIA	2	0.275
O75204	Transmembrane protein 127	TMEM127	2	0.248
P61353	60S ribosomal protein L27	RPL27	2	0.221
P61769	Beta-2-microglobulin	B2M	2	0.218
P62330	ADP-ribosylation factor 6	ARF6	2	0.217
O75348	V-type proton ATPase subunit G 1	ATP6V1G1	2	0.195
P60981	Destrin	DSTN	2	0.17
O14950	Myosin regulatory light chain 12B	MYL12B	2	0.169
P19105	Myosin regulatory light chain 12A	MYL12A	2	0.17
P62851	40S ribosomal protein S25	RPS25	2	0.168
O60831	PRA1 family protein 2	PRAF2	2	0.163
P60985	Keratinocyte differentiation-associated protein	KRTDAP	2	0.162
P02656	Apolipoprotein C-III	APOC3	2	0.162
P49720	Proteasome subunit beta type-3	PSMB3	2	0.161
Q96CS7	Pleckstrin homology domain-containing family B member 2	PLEKHB2	2	0.158
Q99653	Calcineurin B homologous protein 1	CHP1	2	0.154
Q8WVN6	Secreted and transmembrane protein 1	SECTM1	2	0.153
Q8N4L2	Type 2 phosphatidylinositol 4,5-bisphosphate 4-phosphatase	PIP4P2	2	0.152
P35625	Metalloproteinase inhibitor 3	TIMP3	2	0.152
Q92520	Protein FAM3C	FAM3C	2	0.145
O95166	Gamma-aminobutyric acid receptor-associated protein	GABARAP	2	0.145
Q9H0R8	Gamma-aminobutyric acid receptor-associated protein-like 1	GABARAPL1	2	0.145
P18621	60S ribosomal protein L17	RPL17	2	0.141
Q9UNK0	Syntaxin-8	STX8	2	0.14
Q07020	60S ribosomal protein L18	RPL18	2	0.138
Q6RW13	Type-1 angiotensin II receptor-associated protein	AGTRAP	2	0.138
Q9H444	Charged multivesicular body protein 4b	CHMP4B	2	0.134
P51665	26S proteasome non-ATPase regulatory subunit 7	PSMD7	2	0.133
P84098	60S ribosomal protein L19	RPL19	2	0.133
Q12905	Interleukin enhancer-binding factor 2	ILF2	2	0.131
P19438	Tumor necrosis factor receptor superfamily member 1A	TNFRSF1A	2	0.13
P18124	60S ribosomal protein L7	RPL7	2	0.129
P07741	Adenine phosphoribosyltransferase	APRT	2	0.128
O95415	Brain protein I3	BRI3	2	0.128
P51572	B-cell receptor-associated protein 31	BCAP31	2	0.122
Q9H7F4	Transmembrane protein 185B	TMEM185B	2	0.12
P63244	Receptor of activated protein C kinase 1	RACK1	2	0.12
P21964	Catechol O-methyltransferase	COMT	2	0.118
P63208	S-phase kinase-associated protein 1	SKP1	2	0.117
P61254	60S ribosomal protein L26	RPL26	2	0.117
Q9UNX3	60S ribosomal protein L26-like 1	RPL26L1	2	0.117
Q9UDY4	DnaJ homolog subfamily B member 4	DNAJB4	2	0.116
P61020	Ras-related protein Rab-5B	RAB5B	2	0.116
Q9NX76	CKLF-like MARVEL transmembrane domain-containing protein 6	CMTM6	2	0.115
P01033	Metalloproteinase inhibitor 1	TIMP1	2	0.111
O60493	Sorting nexin-3	SNX3	2	0.111
O14773	Tripeptidyl-peptidase 1	TPP1	2	0.108
O75436	Vacuolar protein sorting-associated protein 26A	VPS26A	2	0.107
P50914	60S ribosomal protein L14	RPL14	2	0.107
P17931	Galectin-3	LGALS3	2	0.104
P35998	26S proteasome regulatory subunit 7	PSMC2	2	0.102
P45880	Voltage-dependent anion-selective channel protein 2	VDAC2	2	0.102
P50148	Guanine nucleotide-binding protein G(q) subunit alpha	GNAQ	2	0.095
P21283	V-type proton ATPase subunit C 1	ATP6V1C1	2	0.094
Q15323	Keratin, type I cuticular Ha1	KRT31	2	0.091
P01857	Immunoglobulin heavy constant gamma 1	IGHG1	2	0.091
P0DOX5	Immunoglobulin gamma-1 heavy chain		2	0.067
Q8NHU3	Phosphatidylcholine:ceramide cholinephosphotransferase 2	SGMS2	2	0.09
P34810	Macrosialin	CD68	2	0.09
P25788	Proteasome subunit alpha type-3	PSMA3	2	0.09
P26373	60S ribosomal protein L13	RPL13	2	0.09
P52907	F-actin-capping protein subunit alpha-1	CAPZA1	2	0.087
Q96P63	Serpin B12	SERPINB12	2	0.086
P61764	Syntaxin-binding protein 1	STXBP1	2	0.084
Q969M3	Protein YIPF5	YIPF5	2	0.082
Q6P9B6	TLD domain-containing protein 1	TLDC1	2	0.079
P78417	Glutathione S-transferase omega-1	GSTO1	2	0.079
P36578	60S ribosomal protein L4	RPL4	2	0.077
P53990	IST1 homolog	IST1	2	0.077
Q969T9	WW domain-binding protein 2	WBP2	2	0.077
Q8N1N4	Keratin, type II cytoskeletal 78	KRT78	2	0.075
P36896	Activin receptor type-1B	ACVR1B	2	0.075
P78324	Tyrosine-protein phosphatase non-receptor type substrate 1	SIRPA	2	0.075
Q9H2V7	Protein spinster homolog 1	SPNS1	2	0.074
Q9NV92	NEDD4 family-interacting protein 2	NDFIP2	2	0.074
Q9Y6M5	Zinc transporter 1	SLC30A1	2	0.073
O95528	Solute carrier family 2, facilitated glucose transporter member 10	SLC2A10	2	0.072
Q13557	Calcium/calmodulin-dependent protein kinase type II subunit delta	CAMK2D	2	0.07
O14494	Phospholipid phosphatase 1	PLPP1	2	0.07
Q9UNE7	E3 ubiquitin-protein ligase CHIP	STUB1	2	0.069
P06241	Tyrosine-protein kinase Fyn	FYN	2	0.067
Q9NWD8	Transmembrane protein 248	TMEM248	2	0.067
Q9H0X4	Protein FAM234A	FAM234A	2	0.065
P61313	60S ribosomal protein L15	RPL15	2	0.059
Q9Y4K0	Lysyl oxidase homolog 2	LOXL2	2	0.057
O94919	Endonuclease domain-containing 1 protein	ENDOD1	2	0.054
Q9NRA2	Sialin	SLC17A5	2	0.053
P36873	Serine/threonine-protein phosphatase PP1-gamma catalytic subunit	PPP1CC	2	0.053
P62140	Serine/threonine-protein phosphatase PP1-beta catalytic subunit	PPP1CB	2	0.052
P62136	Serine/threonine-protein phosphatase PP1-alpha catalytic subunit	PPP1CA	2	0.052
Q9HCL0	Protocadherin-18	PCDH18	2	0.051
Q7KZF4	Staphylococcal nuclease domain-containing protein 1	SND1	2	0.048
O00571	ATP-dependent RNA helicase DDX3X	DDX3X	2	0.048
Q8TAA9	Vang-like protein 1	VANGL1	2	0.048
O00186	Syntaxin-binding protein 3	STXBP3	2	0.046
P25705	ATP synthase subunit alpha, mitochondrial	ATP5A1	2	0.045
Q8WWI5	Choline transporter-like protein 1	SLC44A1	2	0.044
Q96AC1	Fermitin family homolog 2	FERMT2	2	0.043
O43175	D-3-phosphoglycerate dehydrogenase	PHGDH	2	0.043
Q14574	Desmocollin-3	DSC3	2	0.042
O75110	Probable phospholipid-transporting ATPase IIA	ATP9A	2	0.041
P12821	Angiotensin-converting enzyme	ACE	2	0.039
P54136	Arginine--tRNA ligase, cytoplasmic	RARS	2	0.038
Q8IVF2	Protein AHNAK2	AHNAK2	2	0.035
Q13308	Inactive tyrosine-protein kinase 7	PTK7	2	0.035
O00410	Importin-5	IPO5	2	0.033
Q9BSJ8	Extended synaptotagmin-1	ESYT1	2	0.033
Q8TCT7	Signal peptide peptidase-like 2B	SPPL2B	2	0.032
Q8N357	Solute carrier family 35 member F6	SLC35F6	2	0.032
P98198	Phospholipid-transporting ATPase ID	ATP8B2	2	0.031
P04004	Vitronectin	VTN	2	0.031
O95373	Importin-7	IPO7	2	0.028
P55884	Eukaryotic translation initiation factor 3 subunit B	EIF3B	2	0.028
Q13443	Disintegrin and metalloproteinase domain-containing protein 9	ADAM9	2	0.028
O43795	Unconventional myosin-Ib	MYO1B	2	0.027
Q8TCT8	Signal peptide peptidase-like 2A	SPPL2A	2	0.027
P27708	CAD protein	CAD	2	0.025
Q8WUJ3	Cell migration-inducing and hyaluronan-binding protein	CEMIP	2	0.025
P22314	Ubiquitin-like modifier-activating enzyme 1	UBA1	2	0.025
Q76M96	Coiled-coil domain-containing protein 80	CCDC80	2	0.024
P53618	Coatomer subunit beta	COPB1	2	0.023
P14543	Nidogen-1	NID1	2	0.02
Q7L576	Cytoplasmic FMR1-interacting protein 1	CYFIP1	2	0.019
Q14152	Eukaryotic translation initiation factor 3 subunit A	EIF3A	2	0.017
O75369	Filamin-B	FLNB	2	0.013
O60610	Protein diaphanous homolog 1	DIAPH1	2	0.013
