# Supplementary material for: Exosomes from Human Adipose Tissue-Derived Mesenchymal Stem Cells Promote Epidermal Barrier Repair by Inducing de Novo Synthesis of Ceramides in Atopic Dermatitis
Source: Cells. 2020 Mar 10;9(3):680. doi: 10.3390/cells9030680 (PMC7140723; doi:10.3390/cells9030680)
Supplement: Supplementary file 1 [file cells-09-00680-s001.zip › Supplementary File 2.xlsx]

## Sheet: data2
Gene_ID	Transcript_ID	Gene_Symbol	Description	1_Control4_FPKM	2_Control6_FPKM	3_Control8_FPKM	9_Vehicle7_FPKM	10_Vehicle3_FPKM	11_Vehicle6_FPKM	13_Exosome2_FPKM	14_Exosome3_FPKM	15_Exosome4_FPKM	19_Dex3_FPKM	23Dexamethason6_FPKM	24Dexamethason7_FPKM
11303	NM_013454	Abca1	ATP-binding cassette, sub-family A (ABC1), member 1	23.7377	23.0354	21.6061	28.62	22.7437	21.4771	45.6777	24.886	33.9417	35.2476	30.3971	36.3955
11305	NM_007379	Abca2	ATP-binding cassette, sub-family A (ABC1), member 2	7.90701	10.2239	8.15841	4.67317	2.52431	2.22442	6.17434	3.73332	6.71935	3.29	3.19875	4.84474
11306	NM_009592	Abcb7	ATP-binding cassette, sub-family B (MDR/TAP), member 7	5.41229	6.90794	7.03132	7.95019	3.25019	8.5833	5.52584	3.98736	6.34472	7.75335	6.59317	8.82385
11307	NM_009593	Abcg1	ATP-binding cassette, sub-family G (WHITE), member 1	1.10767	2.07305	2.01433	1.51822	1.638	1.64905	4.04903	2.1482	2.42902	2.00445	1.35237	2.07454
11308	NM_001077190,NM_001077192,NM_001077193,NM_001331043,NM_001331044,NM_001331045,NM_007380,NM_145994	Abi1	abl-interactor 1	35.6719	43.926	47.698	31.2057	20.1687	25.0518	34.2653	62.7	37.9684	43.5594	27.6202	25.4303
11350	NM_001112703,NM_001283045,NM_001283046,NM_001283047,NM_009594	Abl1	c-abl oncogene 1, non-receptor tyrosine kinase	11.429	10.3579	7.65918	7.50417	8.57949	4.64382	9.9895	5.56292	12.7217	12.2253	5.81661	9.27821
11352	NM_001136104,NM_009595	Abl2	v-abl Abelson murine leukemia viral oncogene 2 (arg, Abelson-related gene)	3.47755	3.32863	3.75477	3.9428	1.52689	2.55849	2.41494	2.30712	1.81193	3.04684	2.88781	4.48112
11363	NM_007381	Acadl	acyl-Coenzyme A dehydrogenase, long-chain	65.3918	68.3502	58.5308	74.7242	81.3697	75.7114	74.8834	101.27	57.4426	79.0785	71.6907	80.1884
11364	NM_007382	Acadm	acyl-Coenzyme A dehydrogenase, medium chain	86.7791	82.9826	98.4197	76.0275	59.9694	70.1409	84.5367	112.794	110.379	70.1692	122.82	107.185
11370	NM_017366	Acadvl	acyl-Coenzyme A dehydrogenase, very long chain	27.8081	29.4594	22.6638	25.7822	30.0473	33.0513	28.8511	21.6985	29.3069	25.3724	30.8041	45.6732
11416	NM_001272035,NM_001331067,NM_015728	Slc33a1	solute carrier family 33 (acetyl-CoA transporter), member 1	3.32524	5.24869	4.44199	6.15144	3.27873	1.44343	2.1461	4.04493	5.37101	3.07671	4.37407	4.825
11421	NM_001281819,NM_009598,NM_207624	Ace	angiotensin I converting enzyme (peptidyl-dipeptidase A) 1	6.04326	5.06634	3.63501	14.8421	10.1079	9.00117	9.83173	2.1627	3.23151	9.22798	1.62545	8.82645
11426	NM_001199136,NM_001199137	Macf1	microtubule-actin crosslinking factor 1	61.5007	75.5761	82.624	80.9172	52.943	66.5877	73.6903	61.757	64.7496	69.0904	64.7819	72.0073
11428	NM_007386	Aco1	aconitase 1	16.5675	10.5542	7.34341	20.7165	15.8008	16.9752	20.1073	21.7033	16.8893	23.5103	20.6887	24.7997
11429	NM_080633	Aco2	aconitase 2, mitochondrial	72.0077	53.7494	48.7271	77.2685	74.7492	69.4345	46.9819	57.2661	70.9149	64.0831	54.5682	125.825
11430	NM_001271898,NM_015729	Acox1	acyl-Coenzyme A oxidase 1, palmitoyl	12.0507	19.1549	17.3214	18.5987	12.5735	12.46	20.592	15.4456	19.6762	21.2605	16.7709	22.9727
11431	NM_001110239,NM_021330	Acp1	acid phosphatase 1, soluble	6.80976	7.99728	6.05953	7.16661	0.756431	0.120996	10.4532	0.015802	6.66981	9.41053	6.79262	8.9475
11433	NM_001102404,NM_001102405,NM_007388	Acp5	acid phosphatase 5, tartrate resistant	18.0124	16.7777	13.9138	8.31505	9.02153	1.35484	9.95698	13.2747	10.5887	12.8803	21.4536	16.2721
11450	NM_009605	Adipoq	adiponectin, C1Q and collagen domain containing	7.52937	6.15995	3.64235	26.1031	17.1891	16.6895	9.96933	5.41433	4.77937	5.00863	0.935577	30.4523
11459	NM_001272041,NM_009606	Acta1	actin, alpha 1, skeletal muscle	851.945	46.3231	58.0658	650.353	343.473	464.628	43.4349	127.397	607.639	541.321	77.7593	1380.63
11461	NM_007393	Actb	actin, beta	496.806	643.891	525.045	517.398	525.451	463.084	703.103	402.234	478.333	663.613	358.878	416.921
11465	NM_001313923,NM_009609	Actg1	actin, gamma, cytoplasmic 1	360.84	350.297	319.214	321.574	291.191	374.329	486.217	326.361	298.479	403.927	283.011	270.112
11468	NM_009610	Actg2	actin, gamma 2, smooth muscle, enteric	3.68361	2.08141	1.60867	6.18675	2.41089	9.68287	1.92506	1.29566	5.15307	4.59343	0.212225	2.0406
11472	NM_033268	Actn2	actinin alpha 2	69.7854	2.0046	4.9546	175.272	95.0751	55.6497	1.42918	34.6292	81.799	100.98	8.55471	234.844
11474	NM_013456	Actn3	actinin alpha 3	180.042	10.5556	18.0142	139.952	207.252	170.798	12.3266	35.9711	88.134	49.1348	29.3003	276.337
11475	NM_007392	Acta2	actin, alpha 2, smooth muscle, aorta	47.3162	41.3871	18.6208	64.8397	86.7532	85.2084	47.2838	70.518	58.1609	105.703	18.5832	32.4572
11477	NM_001110204,NM_001110205,NM_007394	Acvr1	activin A receptor, type 1	17.5395	14.468	18.7957	12.7962	16.6345	7.69269	17.2281	1.37659	16.0787	16.0365	19.1801	17.0257
11479	NM_007395	Acvr1b	activin A receptor, type 1B	9.85373	14.1196	8.67763	8.29592	7.1493	6.26114	17.1329	13.196	11.5489	12.5654	7.05243	9.30922
11480	NM_007396	Acvr2a	activin receptor IIA	10.0153	13.4582	14.2224	12.0862	11.0428	10.0924	15.4958	9.4447	14.8958	14.0534	12.1725	10.713
11487	NM_007399	Adam10	a disintegrin and metallopeptidase domain 10	33.5999	38.9078	41.1593	45.7898	39.4593	62.4355	46.8404	44.9042	44.1217	42.5286	57.2372	42.6012
11489	NM_007400	Adam12	a disintegrin and metallopeptidase domain 12 (meltrin alpha)	0.462045	0.12822	0.672707	1.43176	0.055438	1.2252	0.770278	0.587739	1.43925	1.23508	0.235884	1.11607
11490	NM_001037722,NM_009614	Adam15	a disintegrin and metallopeptidase domain 15 (metargidin)	8.59105	10.9018	8.82766	8.1625	14.7632	6.23308	4.98469	4.85001	7.8051	11.0728	5.36638	8.83208
11491	NM_001277266,NM_001291871,NM_009615,NR_102380,NR_120376	Adam17	a disintegrin and metallopeptidase domain 17	28.5728	42.3555	48.747	38.0284	28.7584	37.139	32.3603	35.1312	38.9136	25.2127	38.2718	29.1995
11492	NM_001291890,NM_001291891,NM_001311209,NM_009616	Adam19	a disintegrin and metallopeptidase domain 19 (meltrin beta)	1.38269	1.28486	1.33508	0.787462	1.16063	1.33269	3.52616	0.008602	2.26388	0.974021	0.563237	1.48605
11498	NM_009620	Adam4	a disintegrin and metallopeptidase domain 4	8.2008	8.33747	3.06929	7.17384	7.85688	14.617	5.22877	8.41372	6.051	4.91042	6.82432	5.452
11501	NM_001291066,NM_007403	Adam8	a disintegrin and metallopeptidase domain 8	11.493	16.2139	13.6245	14.0949	12.1832	13.654	29.7774	11.4235	8.47649	12.2287	22.9635	15.7494
11502	NM_001270996,NM_007404	Adam9	a disintegrin and metallopeptidase domain 9 (meltrin gamma)	22.2624	22.8965	24.249	25.8132	20.2888	18.4103	25.524	23.4427	18.8593	24.2865	14.3338	19.7834
11504	NM_009621	Adamts1	a disintegrin-like and metallopeptidase (reprolysin type) with thrombospondin type 1 motif, 1	9.67121	12.0097	9.30296	34.1454	29.4096	45.3851	18.7678	27.9715	13.2347	24.9499	25.8959	34.4163
11512	NM_007405	Adcy6	adenylate cyclase 6	7.059	5.95415	5.00431	3.85401	5.37451	2.83358	6.58223	11.1329	5.24405	5.41428	2.66123	4.14165
11513	NM_001037723,NM_001037724,NM_001109756,NM_007406	Adcy7	adenylate cyclase 7	4.61683	5.3552	4.98097	5.63388	7.24887	1.58724	10.9697	2.59999	10.9777	9.27292	3.0185	7.21248
11515	NM_001291910,NM_009624	Adcy9	adenylate cyclase 9	3.5132	3.36765	4.44645	2.44113	1.49803	2.79262	2.17498	2.14544	5.00216	4.73211	0.986254	4.50774
11518	NM_001024458,NM_001102444,NM_001331080,NM_001331081,NM_001331082,NM_001331083,NM_001331084,NM_001331085,NM_001331086,NM_001331087,NM_013457	Add1	adducin 1 (alpha)	43.0443	48.2941	45.9549	33.8365	31.8305	32.1853	42.7522	34.5764	35.3407	37.1847	34.5344	31.1828
11520	NM_007408	Plin2	perilipin 2	21.1376	21.9816	17.0406	55.0875	65.3317	41.4693	58.4066	64.7015	47.3192	51.3502	44.0404	61.333
11522	NM_007409	Adh1	alcohol dehydrogenase 1 (class I)	10.824	21.19	18.633	14.7953	22.6978	4.96341	26.5928	34.759	37.0157	38.1257	23.2628	28.2782
11529	NM_009626	Adh7	alcohol dehydrogenase 7 (class IV), mu or sigma polypeptide	39.6703	34.0712	30.0378	11.4066	7.57508	1.31288	20.4067	4.80661	19.2767	10.8419	12.508	9.43717
11534	NM_001243041,NM_134079	Adk	adenosine kinase	20.3037	22.6242	14.8573	11.6871	6.18727	0.030213	16.549	3.97653	8.62432	11.11	19.1643	11.4278
11537	NM_001291915,NM_001329541,NM_013459	Cfd	complement factor D (adipsin)	44.8603	25.3279	16.3295	116.522	91.3638	40.3586	82.7365	33.9394	20.6419	31.3463	19.5167	105.601
11544	NM_007414	Adprh	ADP-ribosylarginine hydrolase	5.62059	6.90711	3.12753	6.5871	5.4996	6.33922	3.3546	5.46129	2.29887	6.32199	7.43538	8.26621
11545	NM_007415	Parp1	poly (ADP-ribose) polymerase family, member 1	13.7853	15.3784	11.9422	14.1333	22.5701	16.2436	11.5648	11.384	12.0461	12.4557	12.0874	13.5882
11546	NM_009632	Parp2	poly (ADP-ribose) polymerase family, member 2	36.7566	37.7497	32.7161	32.4475	38.4338	21.2971	23.6997	27.0341	21.5495	21.2478	40.1814	30.9463
11551	NM_007417	Adra2a	adrenergic receptor, alpha 2a	0.970723	1.09841	0.549625	0.412882	0.531606	2.20659	0.931809	2.28289	0.762879	0.759667	0.304044	1.74333
11555	NM_007420	Adrb2	adrenergic receptor, beta 2	31.9707	27.3526	29.8301	24.4518	26.8336	30.5037	20.6201	15.0644	28.5877	23.557	22.0398	21.7007
11564	NM_009634	Adsl	adenylosuccinate lyase	7.95525	8.20616	7.94308	8.74468	7.22243	9.67042	10.8188	4.19726	5.06516	7.25471	7.31682	11.507
11565	NM_007421	Adssl1	adenylosuccinate synthetase like 1	28.9099	2.95803	1.48427	14.1259	14.2176	4.93325	6.10337	1.45776	17.9412	7.42524	1.54286	39.4515
11566	NM_007422	Adss	adenylosuccinate synthetase, non muscle	70.9856	67.7389	63.0818	61.6289	62.1863	67.1812	75.1178	59.0984	56.444	47.3787	64.2518	45.1933
11568	NM_001291857,NM_009636	Aebp1	AE binding protein 1	7.39589	6.22839	5.99427	9.22222	10.9294	5.52858	9.49705	4.22013	9.99817	11.1544	3.34106	8.04311
11569	NM_001005605,NM_001309436,NM_001309437,NM_009637,NM_178803	Aebp2	AE binding protein 2	9.50646	11.9725	13.0826	13.2728	6.92866	13.0152	8.44497	15.1619	8.73534	9.47515	8.61584	10.7013
11593	NM_001005847,NM_001205054	Aga	aspartylglucosaminidase	13.6304	12.6588	14.2948	5.95339	13.2276	16.8542	8.10368	7.7145	9.17477	7.2663	12.0935	10.5427
11600	NM_001286062,NM_009640	Angpt1	angiopoietin 1	1.05782	0.84338	1.00505	2.26489	0.889669	0.609291	0.279112	2.57685	0.912924	1.79914	0.326194	1.6659
11603	NM_021604	Agrn	agrin	37.288	36.4483	24.6463	23.0405	28.0191	21.6834	33.2316	25.9421	25.6264	28.35	18.5964	20.8638
11610	NM_001301281,NM_009642	Agtrap	angiotensin II, type I receptor-associated protein	0.378206	1.006	0.365827	0.437723	0.356226	0.382276	0.69244	0.035813	0.779103	0.663026	0.244283	0.689088
11615	NM_001304528	Gm4737	predicted gene 4737	1.69223	1.67792	0.974103	2.34101	1.29991	1.17719	1.96307	0.981873	1.40529	1.06991	0.617328	2.23093
11622	NM_001314027,NM_013464	Ahr	aryl-hydrocarbon receptor	18.1066	20.234	20.8416	10.9848	7.90435	7.31818	12.8548	10.2884	12.5365	7.66152	8.81879	10.3044
11630	NM_172393	Aim1	absent in melanoma 1	28.0269	37.4122	36.3805	27.1	28.036	25.3827	29.1344	25.4471	25.2659	31.7858	33.685	29.4597
11632	NM_001276284,NM_016666	Aip	aryl-hydrocarbon receptor-interacting protein	8.9848	11.83	10.2198	11.6961	4.78278	5.50178	6.94678	5.85319	9.86812	9.43306	6.92364	5.86208
11636	NM_001198790,NM_001198791,NM_001198792,NM_021515	Ak1	adenylate kinase 1	29.1933	6.36934	6.41039	18.1101	28.5103	12.075	8.28736	17.9919	25.3847	15.2387	10.3412	42.7588
11637	NM_001033966,NM_016895,NR_138540	Ak2	adenylate kinase 2	37.4855	52.499	43.0453	64.6523	59.6089	35.5949	69.9402	26.414	38.0227	63.5759	64.6618	63.8106
11639	NM_001177602,NM_001177604,NM_001177605,NM_009647	Ak4	adenylate kinase 4	0.689912	0.70521	0.902459	1.01682	0.491384	1.30382	1.06783	0.010728	0.586996	0.504523	0.078316	0.978012
11640	NM_001042541,NM_009648,NR_104310	Akap1	A kinase (PRKA) anchor protein 1	11.7984	10.7249	7.10236	10.0405	3.86606	4.82248	3.12135	7.5915	7.86293	10.6289	8.23607	9.97518
11651	NM_001165894,NM_001331107,NM_009652	Akt1	thymoma viral proto-oncogene 1	21.2467	27.0826	18.1494	25.5113	28.014	24.4623	28.6247	19.7278	17.8609	28.6452	15.3345	26.4455
11652	NM_001110208,NM_001331108,NM_001331109,NM_007434	Akt2	thymoma viral proto-oncogene 2	26.3842	28.5224	28.8103	30.022	25.6254	20.2176	29.031	28.1387	30.6172	27.1884	20.8076	25.8322
11655	NM_001291835,NM_020559	Alas1	aminolevulinic acid synthase 1	16.3281	18.9894	18.8255	22.0072	11.5687	13.1238	19.8424	17.595	24.2512	24.5399	16.5617	33.1812
11658	NM_001331110,NM_009655	Alcam	activated leukocyte cell adhesion molecule	23.1206	19.3	16.8407	33.9385	19.6464	36.2788	56.7634	31.4905	39.8692	38.3473	22.452	28.8069
11666	NM_007435	Abcd1	ATP-binding cassette, sub-family D (ALD), member 1	2.65539	2.07526	1.95489	1.35802	1.79691	1.40235	3.16529	0.618007	1.70082	4.51747	0.244856	2.73286
11669	NM_001308450,NM_009656	Aldh2	aldehyde dehydrogenase 2, mitochondrial	27.9287	32.54	29.7062	25.8017	26.9935	21.1445	33.8868	27.1832	29.6229	29.9149	27.3419	30.9849
11670	NM_001112725,NM_001331112,NM_007436	Aldh3a1	aldehyde dehydrogenase family 3, subfamily A1	38.4974	50.1963	33.2607	22.4131	19.3794	14.2602	39.9867	18.6514	38.9171	35.2375	17.9406	15.8344
11671	NM_001331114,NM_001331115,NM_007437,NR_138545	Aldh3a2	aldehyde dehydrogenase family 3, subfamily A2	13.615	17.955	16.6248	12.0735	9.82627	13.2024	12.7051	12.1328	15.6011	12.9746	7.39763	9.37166
11674	NM_001177307,NM_001177308,NM_007438	Aldoa	aldolase A, fructose-bisphosphate	1457.25	558.147	550.308	1563.63	1038.3	943.202	729.315	624.263	1198.06	953.774	559.293	2269.68
11676	NM_001303423,NM_009657	Aldoc	aldolase C, fructose-bisphosphate	2.00783	2.49383	2.28018	0.604615	1.01258	0.952401	0.905293	1.31852	1.76982	3.47447	1.89447	2.31406
11677	NM_009658	Akr1b3	aldo-keto reductase family 1, member B3 (aldose reductase)	0.421324	0.74039	2.11248	0.891653	6.71186	7.15757	11.9345	7.69965	0.590894	20.733	2.25142	0.437794
11685	NM_145684	Alox12e	arachidonate lipoxygenase, epidermal	72.7152	140.395	131.667	36.7291	26.3909	32.5893	156.85	137.929	125.223	52.3073	69.852	63.745
11686	NM_009659	Alox12b	arachidonate 12-lipoxygenase, 12R type	1.47501	39.6027	44.2843	1.20326	2.89524	0.655766	2.70298	3.17682	3.48349	2.94332	5.27416	2.26668
11690	NM_001308462,NM_009663	Alox5ap	arachidonate 5-lipoxygenase activating protein	4.30999	10.1181	8.52502	4.35518	12.8881	7.865	24.0916	8.17281	14.9576	19.9493	11.5978	12.5434
11692	NM_023040	Gfer	growth factor, erv1 (S. cerevisiae)-like (augmenter of liver regeneration)	1.22264	2.01003	1.55884	3.09956	1.57642	2.56521	0.804982	4.08093	2.21517	2.2036	0.45484	3.00277
11702	NM_009665	Amd1	S-adenosylmethionine decarboxylase 1	2.79547	10.0641	7.74139	4.25648	13.6481	18.3637	11.153	4.87019	11.6753	7.40984	2.71148	4.94693
11717	NM_001276301,NM_009667	Ampd3	adenosine monophosphate deaminase 3	14.0724	11.9779	11.8735	13.7602	6.6325	16.0199	13.2384	20.0701	13.747	13.8381	10.3517	11.7055
11727	NM_001161731,NM_007447	Ang	angiogenin, ribonuclease, RNase A family, 5	14.1179	13.0193	20.0421	24.1547	11.7341	0.533581	14.3226	5.46187	9.31486	14.063	9.80698	11.3075
11732	NM_020332	Ank	progressive ankylosis	9.78007	21.4349	19.3216	12.0954	10.3731	6.41727	12.5382	8.8597	17.2656	13.3916	12.2171	21.2842
11733	NM_001110783,NM_001277280,NM_001277281,NM_001277284,NM_001277286,NM_001277289,NM_001310436,NM_001310437,NM_031158,NR_102385,NR_102386	Ank1	ankyrin 1, erythroid	9.13733	0.686954	1.57117	5.08971	8.03139	6.42024	0.032917	0.992434	5.34314	3.19747	0.896338	14.5252
11735	NM_009670,NM_146005,NM_170687,NM_170688,NM_170689,NM_170690,NM_170728,NM_170729,NM_170730	Ank3	ankyrin 3, epithelial	17.3322	16.1111	19.9157	17.4586	9.84611	13.3704	19.2366	21.7063	21.8985	16.3722	12.7328	20.902
11736	NM_009671	Ankfy1	ankyrin repeat and FYVE domain containing 1	10.4923	15.088	13.1741	13.3483	9.75609	9.26914	13.1162	10.5704	12.3994	12.1264	10.9689	10.9036
11737	NM_009672	Anp32a	acidic (leucine-rich) nuclear phosphoprotein 32 family, member A	117.81	109.745	120.854	109.368	151.067	131.545	128.613	116.413	99.4686	117.892	124.132	70.9211
11739	NM_007450	Slc25a4	solute carrier family 25 (mitochondrial carrier, adenine nucleotide translocator), member 4	199.022	63.3848	46.5287	145.079	210.724	69.7372	86.1275	95.9929	157.278	173.615	38.6351	187.775
11740	NM_007451	Slc25a5	solute carrier family 25 (mitochondrial carrier, adenine nucleotide translocator), member 5	296.102	331.868	280.297	369.142	295.485	338.559	293.679	234.701	322.372	361.871	405.093	365.264
11744	NM_013469	Anxa11	annexin A11	18.8005	17.9038	11.072	20.1105	21.4731	13.1635	21.294	9.61675	14.9894	21.7973	13.5344	24.6977
11745	NM_013470	Anxa3	annexin A3	18.7161	25.3976	11.6198	25.8569	24.4182	15.3513	32.8747	15.7748	14.5448	32.6474	7.19022	24.6521
11746	NM_001331120,NM_013471	Anxa4	annexin A4	49.4565	64.0753	57.5269	58.2532	70.6079	56.5029	65.5346	31.4129	56.5792	54.0771	65.0205	68.0705
11747	NM_009673	Anxa5	annexin A5	182.539	161.243	170.911	158.727	279.643	235.785	212.37	160.514	195.388	232.1	204.92	139.527
11749	NM_001110211,NM_013472,NR_138556	Anxa6	annexin A6	41.6169	37.2844	25.0724	44.0193	64.7895	31.1401	55.7745	26.2962	45.4688	59.9366	20.4106	52.367
11750	NM_001110794,NM_009674	Anxa7	annexin A7	64.4685	66.7873	77.7869	50.9697	51.2219	65.3271	50.5107	52.8803	55.3953	56.1651	62.8561	59.6152
11752	NM_001281845,NM_013473	Anxa8	annexin A8	454.069	447.319	537.282	317.82	210.364	352.124	311.64	318.069	333.976	337.441	488.288	252.743
11754	NM_009675	Aoc3	amine oxidase, copper containing 3	2.01239	1.05859	0.822348	2.64386	1.78291	1.25444	0.970889	0.90263	1.78507	2.69588	0.395734	1.87895
11758	NM_001303408,NM_007453,NR_130150	Prdx6	peroxiredoxin 6	19.1275	17.149	20.1456	16.3699	27.4889	14.1865	14.0268	21.8555	19.8973	24.0746	12.9746	27.4022
11764	NM_001243043,NM_001243044,NM_007454	Ap1b1	adaptor protein complex AP-1, beta 1 subunit	27.7773	41.2639	41.6625	28.0366	24.5785	19.818	23.6557	25.8171	24.8611	27.3193	25.693	23.212
11765	NM_001301211,NM_009677	Ap1g1	adaptor protein complex AP-1, gamma 1 subunit	21.9006	24.9738	23.5303	24.7554	12.0417	24.2059	20.8014	12.0891	17.1429	26.0609	20.7712	22.2774
11766	NM_001303502,NM_007455	Ap1g2	adaptor protein complex AP-1, gamma 2 subunit	17.893	20.8749	18.5508	15.331	9.90502	10.9801	12.5575	14.1433	16.9946	18.0259	11.4702	13.7785
11767	NM_007456	Ap1m1	adaptor-related protein complex AP-1, mu subunit 1	24.8952	24.7855	19.5537	24.4829	10.3014	13.2884	17.6971	25.7817	25.3948	37.3142	14.6494	18.5701
11768	NM_001110300,NM_009678	Ap1m2	adaptor protein complex AP-1, mu 2 subunit	9.05798	12.5025	5.94566	12.8414	10.6492	2.53687	11.0967	4.89302	13.029	6.35513	8.89437	13.2222
11769	NM_007457	Ap1s1	adaptor protein complex AP-1, sigma 1	13.9581	17.4503	14.6426	13.7135	7.2764	4.51785	14.4366	12.8385	12.8676	14.0673	12.0967	10.769
11770	NM_024406	Fabp4	fatty acid binding protein 4, adipocyte	272.618	208.797	81.1746	289.836	550.908	319.608	127.076	149.251	60.6766	177.928	105.109	255.081
11771	NM_001077264,NM_007458	Ap2a1	adaptor-related protein complex 2, alpha 1 subunit	15.4793	22.8308	17.8584	17.159	9.11482	11.8319	13.0104	10.7335	14.4626	15.6531	10.8559	18.5607
11772	NM_007459	Ap2a2	adaptor-related protein complex 2, alpha 2 subunit	20.6326	24.4352	18.3239	33.2512	45.7667	24.0062	25.754	12.8285	18.0899	46.5048	14.1174	26.0343
11773	NM_001302970,NM_009679	Ap2m1	adaptor-related protein complex 2, mu 1 subunit	51.5709	70.6691	70.5307	85.4439	65.6244	64.6878	77.9897	100.783	67.883	99.6115	60.7583	65.4732
11774	NM_009680	Ap3b1	adaptor-related protein complex 3, beta 1 subunit	46.6826	55.7325	54.6887	50.7825	46.3574	49.1286	71.8148	69.4301	55.7693	52.8581	60.4085	51.9044
11776	NM_007460	Ap3d1	adaptor-related protein complex 3, delta 1 subunit	28.6783	34.3654	35.5761	28.3069	20.6672	29.8633	40.198	43.6011	34.3557	33.3051	34.8081	27.2217
11777	NM_001303015,NM_009681	Ap3s1	adaptor-related protein complex 3, sigma 1 subunit	39.4769	49.2298	42.6196	64.2513	150.318	119.189	71.6459	68.4029	42.0592	85.2394	87.8004	55.788
11778	NM_009682	Ap3s2	adaptor-related protein complex 3, sigma 2 subunit	2.06524	2.79931	0.995166	1.54072	0.40186	1.55396	1.74444	3.49617	2.23538	1.77797	2.6063	2.18555
11781	NM_021392	Ap4m1	adaptor-related protein complex AP-4, mu 1	13.5298	17.0379	8.67166	9.74468	11.158	7.22332	15.2258	21.1011	8.26511	8.90325	6.1249	12.1645
11782	NM_001329698,NM_001329699,NM_021710	Ap4s1	adaptor-related protein complex AP-4, sigma 1	13.2936	23.8571	19.5076	17.0059	2.61236	7.47339	22.0411	23.699	18.1482	22.3263	13.8489	20.6951
11783	NM_001042558,NM_001282947,NM_009684	Apaf1	apoptotic peptidase activating factor 1	3.66999	2.89037	2.98981	3.65013	2.61256	3.61667	3.59842	1.69065	3.67947	4.22936	4.45027	3.88461
11787	NM_001201413,NM_001201414,NM_001201415,NM_001201416,NM_001310626,NM_009686	Apbb2	amyloid beta (A4) precursor protein-binding, family B, member 2	5.704	6.51697	5.45036	8.16097	10.2942	5.66703	7.07899	4.65308	6.92639	7.53206	4.76979	7.78887
11789	NM_007462	Apc	adenomatosis polyposis coli	33.1683	31.8826	33.2918	32.4057	29.6084	32.7284	28.1147	31.6467	30.5111	30.8971	28.4493	28.6128
11790	NM_001085370,NM_001085371,NM_001173477,NM_007463	Speg	SPEG complex locus	3.66284	0.432253	0.336588	2.87656	2.12879	1.04431	0.724026	0.053328	1.88994	1.56282	0.31965	6.01344
11792	NM_009687	Apex1	apurinic/apyrimidinic endonuclease 1	22.6178	25.2875	16.1074	27.8774	40.2607	25.1889	28.1835	6.55258	19.9157	22.3122	17.2459	22.5033
11793	NM_001314013,NM_053069	Atg5	autophagy related 5	8.64041	13.0502	11.7888	14.3989	17.1327	18.7238	10.827	11.1996	10.8851	10.7706	16.465	12.4098
11796	NM_007464	Birc3	baculoviral IAP repeat-containing 3	13.7621	18.9877	23.9758	16.5046	11.7604	19.144	23.0066	18.9912	16.168	17.9764	20.8968	14.6268
11797	NM_001291503,NM_007465	Birc2	baculoviral IAP repeat-containing 2	19.511	16.5016	14.9565	13.9234	9.82368	6.30105	10.5148	2.15561	13.6573	15.2606	11.0145	14.7915
11798	NM_001301639,NM_001301641,NM_009688,NR_125870	Xiap	X-linked inhibitor of apoptosis	11.5801	13.3568	13.732	14.5657	13.2466	14.2084	15.9485	10.0349	15.3342	16.5595	12.1725	12.6511
11799	NM_001012273,NM_009689	Birc5	baculoviral IAP repeat-containing 5	17.6661	14.3824	8.63147	30.7044	43.4216	38.0258	10.5112	10.7253	14.3788	28.5243	40.6389	29.6719
11800	NM_001305258,NM_001349003,NM_007466	Api5	apoptosis inhibitor 5	40.6358	39.9412	45.0481	50.1911	43.829	42.6909	43.9709	33.5347	39.0205	42.0694	48.0556	40.3018
11804	NM_001102455,NM_001102456,NM_009691	Aplp2	amyloid beta (A4) precursor-like protein 2	66.905	60.9224	61.2733	70.5785	64.4175	60.8685	87.3342	74.6155	72.1883	82.352	62.987	67.2976
11810	NM_001134391,NM_031159	Apobec1	apolipoprotein B mRNA editing enzyme, catalytic polypeptide 1	6.30649	6.70679	5.8052	7.98959	4.71697	5.76873	9.09659	5.8772	8.49738	3.83793	3.47827	7.13436
11811	NM_009694	Apobec2	apolipoprotein B mRNA editing enzyme, catalytic polypeptide 2	44.046	3.42151	3.21795	50.5056	12.7192	9.88384	0.222379	1.99239	19.5566	18.9908	0.874308	81.1873
11812	NM_001110009,NM_007469	Apoc1	apolipoprotein C-I	532.075	588.573	627.802	441.328	250.62	535.141	455.977	827.867	535.659	376.709	425.156	335.788
11815	NM_001301353,NM_001301354,NM_007470	Apod	apolipoprotein D	17.0283	10.441	10.6451	25.5448	22.0329	15.4555	17.4756	11.8973	17.876	14.9096	3.01936	6.04691
11816	NM_001305819,NM_001305843,NM_001305844,NM_009696	Apoe	apolipoprotein E	1252.55	976.841	1163.94	1054.5	1157.25	1334.3	1950.44	2690.01	1476.2	1393.35	1360.02	906.759
11819	NM_009697,NM_183261	Nr2f2	nuclear receptor subfamily 2, group F, member 2	1.82649	2.04746	0.1521	2.33722	3.75942	1.04022	0.328351	0.019182	0.641744	2.09208	0.024508	1.13069
11820	NM_001198823,NM_001198824,NM_001198825,NM_001198826,NM_007471	App	amyloid beta (A4) precursor protein	136.189	163.196	147.937	109.035	92.5596	114.293	136.126	140.184	138.713	121.737	123.706	111.716
11821	NM_009698	Aprt	adenine phosphoribosyl transferase	7.14354	9.77072	5.56876	8.82468	3.8568	2.58094	3.27638	12.7532	8.10872	8.89387	2.20059	9.80006
11826	NM_007472	Aqp1	aquaporin 1	3.26442	3.64705	1.20659	6.34582	5.14949	0.888111	0.372629	2.22338	1.01185	1.07306	0.1965	1.99412
11828	NM_016689	Aqp3	aquaporin 3	40.2983	51.0002	29.0839	56.6869	12.8791	34.6361	24.2979	19.7547	32.13	44.7532	52.7164	49.6428
11834	NM_001290788,NM_009702	Aqr	aquarius	29.5985	36.6687	30.5232	30.8909	19.1806	28.4368	24.2602	27.456	22.4117	22.6962	23.0556	25.3093
11835	NM_013476	Ar	androgen receptor	2.23444	3.8747	3.23066	2.15526	1.65343	1.40177	2.71472	4.18393	3.40453	2.74821	2.24724	2.99544
11836	NM_001159645,NM_009703	Araf	Araf proto-oncogene, serine/threonine kinase	19.6084	30.1368	24.6929	19.3792	12.1414	14.6124	19.9125	10.9213	24.5379	17.237	15.4784	19.3231
11837	NM_007475	Rplp0	ribosomal protein, large, P0	449.2	552.131	535.582	404.821	418.206	312.377	492.397	417.875	434.904	454.658	312.247	329.779
11839	NM_009704	Areg	amphiregulin	2.45879	10.5335	11.3359	20.2638	25.2255	26.9981	18.206	12.3867	4.93408	5.7293	19.6398	14.3977
11840	NM_001130408,NM_007476	Arf1	ADP-ribosylation factor 1	72.6767	73.8025	67.2593	81.467	70.3806	60.5598	66.1843	32.6758	62.9615	41.7774	94.0643	72.2907
11842	NM_007478	Arf3	ADP-ribosylation factor 3	8.25931	10.584	10.9664	6.56502	6.89305	11.3553	8.6704	6.39177	9.60526	7.0144	12.6299	8.51889
11843	NM_007479	Arf4	ADP-ribosylation factor 4	31.4947	40.5908	35.1357	36.4996	14.5906	15.5974	27.9753	30.1321	31.2313	44.1744	19.1954	22.5751
11844	NM_007480	Arf5	ADP-ribosylation factor 5	23.0869	36.3441	24.621	22.3076	28.1536	30.9313	38.2282	29.502	25.4381	33.7758	59.5843	42.2245
11845	NM_007481	Arf6	ADP-ribosylation factor 6	19.584	34.2724	29.693	20.5042	19.5829	44.359	20.1977	23.3993	22.2836	13.2771	30.4433	24.5079
11846	NM_007482	Arg1	arginase, liver	0.57726	3.72367	3.27419	4.44921	5.81302	2.57769	76.4276	5.24447	3.09418	26.7182	5.39497	8.91668
11848	NM_001313961,NM_001313962,NM_016802	Rhoa	ras homolog family member A	140.648	149.575	144.813	144.276	117.278	105.332	166.07	97.2379	135.364	159.094	108.322	87.7416
11852	NM_007483	Rhob	ras homolog family member B	2.97191	3.64502	3.55435	3.09273	2.71709	1.2502	4.79213	1.40917	2.61385	5.3213	1.38051	5.02781
11854	NM_001329989,NM_007485	Rhod	ras homolog family member D	1.62987	3.06206	3.63366	1.73296	0.015415	0.814032	0.038511	0.261717	1.70547	0.22777	2.23288	2.45485
11855	NM_009706	Arhgap5	Rho GTPase activating protein 5	44.8294	68.3081	65.9424	47.9238	31.0178	43.8205	39.4811	59.0568	39.4553	35.2798	52.8386	35.758
11857	NM_001301301,NM_001301303,NM_001301305,NM_001301308,NM_001301309,NM_007486	Arhgdib	Rho, GDP dissociation inhibitor (GDI) beta	53.9509	80.6885	110.646	110.655	87.3878	147.38	67.4125	115.018	91.6305	88.6099	61.6467	43.6248
11861	NM_001039515,NM_007487	Arl4a	ADP-ribosylation factor-like 4A	17.787	22.0054	19.8347	17.2959	11.2992	12.0173	19.9444	26.0656	19.2839	17.3417	15.8745	12.9726
11863	NM_001037737,NM_009709	Arnt	aryl hydrocarbon receptor nuclear translocator	18.0783	24.8313	21.0919	21.6187	11.8198	13.9491	28.1222	22.1581	19.5496	23.4005	24.3407	24.9547
11865	NM_001243048,NM_007489	Arntl	aryl hydrocarbon receptor nuclear translocator-like	24.8862	36.8932	45.603	28.7238	11.5418	28.1913	18.1809	5.35393	12.3201	14.7331	15.0085	15.1963
11867	NM_023142	Arpc1b	actin related protein 2/3 complex, subunit 1B	66.0211	81.601	49.1586	102.193	114.137	105.593	122.566	65.9622	75.6985	128.688	85.2778	105.169
11877	NM_001272028,NM_001272029,NM_001272030,NM_001272031,NM_001272032,NM_033474	Arvcf	armadillo repeat gene deleted in velo-cardio-facial syndrome	5.35486	10.4088	8.91597	2.81763	1.85169	0.279938	4.04822	3.82049	6.06694	3.21471	3.74775	5.85714
11881	NM_009712	Arsb	arylsulfatase B	2.36651	2.99624	3.01091	1.34571	1.64581	2.65122	2.38354	0.507568	2.08354	2.18177	0.536617	2.33475
11883	NM_009713	Arsa	arylsulfatase A	3.51832	8.96656	8.33655	4.56773	3.68002	1.63538	5.99789	5.57288	5.18262	3.084	1.20645	2.65097
11886	NM_019734	Asah1	N-acylsphingosine amidohydrolase 1	17.8085	24.0436	21.0081	25.5609	26.9038	38.2058	21.5697	11.0424	15.7858	20.8439	17.914	24.6396
11891	NM_001301230,NM_001301232,NM_023635	Rab27a	RAB27A, member RAS oncogene family	3.33716	3.38618	3.75845	1.79223	5.12091	4.66231	2.39218	1.30174	2.74391	2.7408	2.56533	1.83255
11898	NM_007494	Ass1	argininosuccinate synthetase 1	0.138351	0.973889	0.227131	0.345327	0.363451	0.354465	49.586	73.5018	9.67936	0.25509	75.565	0.089724
11906	NM_007496	Zfhx3	zinc finger homeobox 3	1.20146	1.36819	0.774969	1.22879	1.77761	1.35891	1.30538	1.20562	1.42781	1.42544	0.706739	1.43361
11907	NM_001029895,NM_001136054,NM_001271343,NM_013799	Ate1	arginyltransferase 1	9.38321	7.82765	8.66099	7.12922	3.91691	6.83704	6.93728	9.39637	7.29628	7.57299	7.28665	6.30837
11908	NM_007497	Atf1	activating transcription factor 1	12.7534	13.6316	16.2386	18.2851	13.4199	18.8478	10.2582	6.70471	10.9868	17.3787	13.0433	15.3681
11909	NM_001025093,NM_001284369,NM_001284370,NM_001284371,NM_001284372,NM_001284373,NM_001284374,NM_001284376,NM_009715	Atf2	activating transcription factor 2	22.5544	18.558	22.8342	22.8701	14.0973	16.9153	27.1961	17.1864	24.515	23.0992	21.4571	18.9229
11910	NM_007498	Atf3	activating transcription factor 3	8.84802	12.7151	13.0997	3.8011	5.85072	17.244	12.5688	0.095038	2.26038	1.71255	5.60268	4.49154
11911	NM_001287180,NM_009716	Atf4	activating transcription factor 4	36.3416	48.5674	38.482	50.6345	79.2195	31.103	20.6714	4.69961	39.1801	45.7438	13.01	67.1891
11920	NM_007499	Atm	ataxia telangiectasia mutated	13.0908	10.7427	9.11806	9.1201	4.77698	5.19865	8.22832	5.92243	8.45196	8.18713	6.37465	7.07684
11927	NM_009720	Atox1	antioxidant 1 copper chaperone	33.5509	69.5091	48.9793	35.7991	31.8931	12.152	21.1801	18.3611	36.1334	39.4766	24.8676	45.2102
11928	NM_144900	Atp1a1	ATPase, Na+/K+ transporting, alpha 1 polypeptide	134.051	125.221	116.981	158.01	106.573	135.98	127.008	136.727	104.356	151.927	125.374	140.182
11931	NM_009721	Atp1b1	ATPase, Na+/K+ transporting, beta 1 polypeptide	19.8516	19.51	28.76	14.8022	11.4134	6.82443	11.7921	15.7033	22.6101	21.241	14.2023	37.4417
11932	NM_013415	Atp1b2	ATPase, Na+/K+ transporting, beta 2 polypeptide	5.21158	0.839705	1.20137	8.04517	6.72629	2.87648	0.088365	8.09593	7.13604	6.5436	1.15548	18.0338
11933	NM_007502	Atp1b3	ATPase, Na+/K+ transporting, beta 3 polypeptide	98.2232	99.1307	73.6066	93.8624	84.6901	99.2186	71.9179	58.0107	62.8597	63.08	92.8466	91.5643
11937	NM_007504	Atp2a1	ATPase, Ca++ transporting, cardiac muscle, fast twitch 1	371.95	14.1884	24.3192	247.953	315.22	151.979	13.8332	72.2496	200.616	120.402	33.4183	541.62
11938	NM_001110140,NM_009722,NR_027838	Atp2a2	ATPase, Ca++ transporting, cardiac muscle, slow twitch 2	83.0316	95.0632	90.6164	98.4168	117.708	69.7375	59.5846	100.646	81.8273	109.12	125.151	99.6026
11946	NM_007505	Atp5a1	ATP synthase, H+ transporting, mitochondrial F1 complex, alpha subunit 1	262.568	232.978	216.337	281.94	341.753	260.379	255.424	265.144	277.475	317.457	265.027	298.028
11947	NM_016774	Atp5b	ATP synthase, H+ transporting mitochondrial F1 complex, beta subunit	278.855	246.952	220.383	333.689	349.566	306.136	298.318	237.948	291.915	321.98	273.485	339.919
11949	NM_001112738,NM_020615	Atp5c1	ATP synthase, H+ transporting, mitochondrial F1 complex, gamma polypeptide 1	73.3585	84.5423	73.3948	109.086	72.1833	94.4785	91.6534	67.1675	81.0257	85.0458	101.457	132.998
11950	NM_001304719,NM_009725	Atp5f1	ATP synthase, H+ transporting, mitochondrial F0 complex, subunit B1	90.5832	88.4782	103.829	142.515	134.942	145.344	140.05	139.318	126.112	132.831	126.664	106.58
11951	NM_001161419,NM_007506	Atp5g1	ATP synthase, H+ transporting, mitochondrial F0 complex, subunit C1 (subunit 9)	50.2039	45.1172	36.747	64.0421	67.7561	69.3762	40.2962	14.0389	62.2344	52.084	64.2541	74.4101
11957	NM_001302213,NM_001302214,NM_001302215,NM_001302216,NM_016755	Atp5j	ATP synthase, H+ transporting, mitochondrial F0 complex, subunit F	57.3401	60.6532	51.4482	92.3033	52.4396	90.3351	44.1181	49.7448	60.9353	64.0085	67.7457	97.6633
11958	NM_007507	Atp5k	ATP synthase, H+ transporting, mitochondrial F1F0 complex, subunit E	191.718	173.999	123.93	259.649	262.911	231.125	162.069	242.399	199.614	227.44	249.64	274.983
11964	NM_007508	Atp6v1a	ATPase, H+ transporting, lysosomal V1 subunit A	45.9302	48.8731	52.1667	50.8895	40.2182	50.5418	77.2158	68.8294	63.0504	77.3268	77.7883	52.6985
11966	NM_007509	Atp6v1b2	ATPase, H+ transporting, lysosomal V1 subunit B2	30.2456	44.4938	37.1284	32.4632	34.4075	24.9062	45.3238	35.8911	37.4328	38.514	38.6063	38.6692
11972	NM_013477	Atp6v0d1	ATPase, H+ transporting, lysosomal V0 subunit D1	17.7285	36.4621	29.3552	20.1497	8.90224	9.8254	23.2765	25.0745	17.056	21.2035	14.9345	19.3126
11973	NM_007510	Atp6v1e1	ATPase, H+ transporting, lysosomal V1 subunit E1	55.6508	79.3769	71.7919	41.4971	42.753	26.4886	82.162	44.5275	61.5025	67.8415	57.6761	65.4332
11975	NM_001243049,NM_001243050,NM_001243051,NM_016920	Atp6v0a1	ATPase, H+ transporting, lysosomal V0 subunit A1	19.1228	26.9732	28.7414	19.2386	13.3522	18.0639	14.5009	27.5175	19.0839	19.5565	18.8257	23.3316
11977	NM_001109757,NM_009726	Atp7a	ATPase, Cu++ transporting, alpha polypeptide	8.21643	13.3842	13.0665	8.86032	8.04843	8.1493	10.8301	7.06793	12.5299	7.47592	14.1481	12.2984
11980	NM_001038999,NM_001284345,NM_009727	Atp8a1	ATPase, aminophospholipid transporter (APLT), class I, type 8A, member 1	7.80933	9.4272	8.62756	6.73802	5.53621	8.00772	7.27282	13.9433	10.1598	7.99653	8.48891	10.0168
11981	NM_001289445,NM_001289446,NM_015731	Atp9a	ATPase, class II, type 9A	22.0158	26.8119	24.5687	18.7018	20.1188	15.3283	23.0675	12.8158	21.4182	20.3659	13.6583	24.3856
11982	NM_009728	Atp10a	ATPase, class V, type 10A	5.00251	6.45588	5.87882	5.06248	6.48578	5.83125	2.0407	5.64308	4.38767	4.17588	5.7054	4.28312
11983	NM_007512	Atpif1	ATPase inhibitory factor 1	174.966	214.958	186.543	167.237	155.582	174.066	178.114	176.66	179.344	150.992	168.662	150.921
11987	NM_001301424,NM_007513	Slc7a1	solute carrier family 7 (cationic amino acid transporter, y+ system), member 1	3.29464	4.28855	3.12475	3.87274	2.40482	1.80048	2.37524	2.12542	2.71447	3.01143	2.33666	2.62247
11988	NM_001044740,NM_007514	Slc7a2	solute carrier family 7 (cationic amino acid transporter, y+ system), member 2	0.99072	1.39409	0.508181	1.43178	1.55877	1.04255	2.49371	0.714384	1.83576	2.17103	1.32894	2.72733
11990	NM_009730	Atrn	attractin	12.5901	15.0332	14.3042	13.6512	7.82379	5.97932	11.7866	7.75621	11.2109	11.2952	11.6885	9.47065
11991	NM_001077265,NM_001077266,NM_001077267,NM_007516	Hnrnpd	heterogeneous nuclear ribonucleoprotein D	46.9962	42.1087	39.8803	50.3627	49.5985	57.0933	48.0479	51.2827	45.5431	53.1497	59.428	33.8514
11992	NM_016709	Auh	AU RNA binding protein/enoyl-coenzyme A hydratase	14.1222	9.83165	9.53598	12.5028	5.49376	8.78091	15.5984	12.8706	13.7333	11.3954	6.71479	12.0865
11993	NM_001301649,NM_007517,NR_125891	Aup1	ancient ubiquitous protein 1	33.2638	45.016	38.1966	39.7534	25.2486	41.7592	42.3092	25.9299	28.1111	42.4034	22.8726	41.627
12005	NM_001159598,NM_009733	Axin1	axin 1	18.8167	21.5161	18.8994	16.8669	12.955	12.0887	18.9846	7.24798	14.9374	16.8506	14.3601	13.0278
12006	NM_015732	Axin2	axin 2	14.3363	14.5741	12.8833	5.94123	4.34548	5.8397	6.20931	11.3125	7.55698	4.73712	5.38783	5.1172
12009	NM_009734	Cep131	centrosomal protein 131	2.50277	2.48124	1.97836	2.48073	2.08744	1.16075	2.40187	2.3858	2.3381	1.34618	1.99013	2.19444
12010	NM_009735	B2m	beta-2 microglobulin	741.071	750.159	823.074	902.003	1094.25	1582.31	1244.97	1661.38	1133.6	785.657	974.35	565.59
12013	NM_007520	Bach1	BTB and CNC homology 1, basic leucine zipper transcription factor 1	9.66012	12.5538	12.2893	9.92878	10.508	11.2528	8.60183	18.7842	11.7401	11.1712	12.6853	12.4579
12014	NM_001109661	Bach2	BTB and CNC homology, basic leucine zipper transcription factor 2	0.571033	0.757079	0.567262	0.738697	0.272107	0.382267	0.244068	0.757706	0.858914	0.45241	0.297444	0.333359
12015	NM_001285453,NM_007522	Bad	BCL2-associated agonist of cell death	4.74659	7.75196	4.28299	4.6051	5.80309	2.4779	1.01001	1.24533	7.64625	3.96792	1.05292	6.33065
12017	NM_001171739,NM_009736	Bag1	BCL2-associated athanogene 1	135.809	146.215	203.501	181.762	138.311	206.125	209.938	163.977	161.08	168.368	207.071	133.285
12018	NM_007523	Bak1	BCL2-antagonist/killer 1	14.661	13.2626	10.9403	14.6665	17.3871	11.2981	12.2022	19.3358	20.6169	23.3378	17.386	18.7314
12021	NM_007525	Bard1	BRCA1 associated RING domain 1	4.64069	2.66961	1.94766	3.60369	3.45259	1.87881	1.44359	2.52251	1.42895	4.10308	6.1678	2.79479
12023	NM_013800	Barx2	BarH-like homeobox 2	52.2552	49.8805	52.3034	29.2984	28.7328	19.2682	54.1324	33.5464	40.4246	39.4859	30.4399	31.5078
12028	NM_007527	Bax	BCL2-associated X protein	11.3433	21.1518	7.87685	14.2572	9.38519	22.1191	22.761	9.44961	14.9348	10.637	3.03864	12.8801
12033	NM_001164090,NM_007530	Bcap29	B cell receptor associated protein 29	10.085	6.91321	6.60456	8.68244	4.12778	4.20946	2.72479	1.55323	4.43591	1.05915	7.95469	6.27461
12034	NM_007531	Phb2	prohibitin 2	78.079	70.3963	68.9569	92.8579	69.3741	74.0757	69.7615	77.2681	70.9536	66.3008	53.1321	76.8074
12036	NM_001243052,NM_001243053,NM_009737	Bcat2	branched chain aminotransferase 2, mitochondrial	5.7164	5.43494	3.96554	4.05188	6.71764	2.18526	5.71325	7.36781	8.14109	6.65594	8.70628	11.663
12038	NM_009738	Bche	butyrylcholinesterase	1.3454	0.472649	0.105178	2.03069	0.491105	0.809649	0.017449	3.35352	0.927739	0.947712	0.923403	1.68498
12039	NM_007533	Bckdha	branched chain ketoacid dehydrogenase E1, alpha polypeptide	10.7113	14.0417	10.0423	9.33572	8.38981	2.64547	8.3357	17.7788	9.50521	8.92299	7.08377	14.005
12040	NM_001305935,NM_199195	Bckdhb	branched chain ketoacid dehydrogenase E1, beta polypeptide	23.8238	20.9492	23.3719	21.972	6.21852	12.807	10.2881	18.279	21.6322	13.7157	16.3664	20.1339
12041	NM_009739	Bckdk	branched chain ketoacid dehydrogenase kinase	10.7895	11.3993	8.72702	11.3438	7.00644	9.01142	9.10316	5.05143	12.8538	11.418	9.37636	14.1809
12042	NM_009740	Bcl10	B cell leukemia/lymphoma 10	8.53762	10.0216	8.9875	8.10006	5.1474	4.2463	11.2805	6.86246	6.51633	11.1758	10.5776	7.86964
12043	NM_009741,NM_177410	Bcl2	B cell leukemia/lymphoma 2	3.15399	3.64507	2.30779	2.4938	0.6338	1.34425	2.63001	2.88018	2.50433	2.14568	0.719017	1.24901
12044	NM_009742	Bcl2a1a	B cell leukemia/lymphoma 2 related protein A1a	13.1857	8.1534	14.44	12.0432	20.0392	12.4799	38.9845	3.25966	27.137	21.6718	16.9339	16.6239
12047	NM_007536	Bcl2a1d	B cell leukemia/lymphoma 2 related protein A1d	14.1684	9.18471	18.7767	10.9529	25.6116	16.3571	65.0157	17.4571	15.7455	19.3406	12.6572	15.4456
12048	NM_001289716,NM_001289717,NM_001289739,NM_009743	Bcl2l1	BCL2-like 1	7.96535	9.75599	8.58278	8.4444	6.54295	3.62724	9.45093	6.2054	8.04078	9.52176	11.645	8.47932
12050	NM_007537	Bcl2l2	BCL2-like 2	2.07157	1.52335	1.28316	1.20822	2.03444	1.56087	1.54215	0.437821	1.42592	0.597379	1.50195	1.79472
12051	NM_033601	Bcl3	B cell leukemia/lymphoma 3	1.39505	3.67593	2.84252	5.48642	0.929027	1.78644	0.567336	1.82369	2.47323	2.76673	1.76551	2.88698
12053	NM_001348026,NM_009744	Bcl6	B cell leukemia/lymphoma 6	23.822	29.8099	25.3306	23.2861	6.05932	6.08528	12.7891	17.0415	19.7548	19.7896	18.1147	22.2334
12055	NM_001347652,NM_009746	Bcl7c	B cell CLL/lymphoma 7C	14.4022	17.9657	18.1732	9.99127	12.1085	16.5722	11.278	10.5271	11.2754	13.0432	11.6266	11.5521
12068	NM_009748	Bet1	Bet1 golgi vesicular membrane trafficking protein	7.93057	12.2778	14.5618	12.6185	15.5237	12.9302	8.28786	6.96791	15.0569	14.7415	11.2329	10.121
12070	NM_001110233,NM_001110234,NM_009750	Ngfrap1	nerve growth factor receptor (TNFRSF16) associated protein 1	30.1838	28.841	20.437	37.0717	7.74742	19.873	19.1849	6.87805	36.0302	7.05265	6.69479	25.2557
12091	NM_009752,NR_108101,NR_108102	Glb1	galactosidase, beta 1	6.87514	10.9942	8.47374	4.57587	4.76496	10.5886	3.96033	1.27119	3.20728	6.03201	6.62363	7.75204
12095	NM_001305448,NM_001305449,NM_001305450,NM_031368	Bglap3	bone gamma-carboxyglutamate protein 3	5.26599	13.8681	6.20265	2.80844	4.46536	7.48041	9.13921	8.65459	19.2699	6.62853	9.32225	5.87299
12111	NM_007542	Bgn	biglycan	36.5258	38.7683	35.0435	70.883	48.4534	36.1696	96.6991	52.8199	80.4447	73.8316	16.4632	35.0096
12121	NM_001112796,NM_009753	Bicd1	bicaudal D homolog 1 (Drosophila)	0.116557	0.198279	0.051213	0.336812	0.716472	0.54955	0.199218	0.074103	0.42086	0.249064	0.258011	0.189407
12122	NM_007544	Bid	BH3 interacting domain death agonist	0.876439	1.59264	1.48322	0.890773	0.027827	1.18061	0.748167	1.43202	0.932472	2.2979	0.694015	0.828429
12125	NM_001284410,NM_001291016,NM_009754,NM_207680,NM_207681	Bcl2l11	BCL2-like 11 (apoptosis facilitator)	1.06109	0.81783	0.564223	1.75334	0.983566	0.071126	1.7711	2.48634	1.19985	1.50466	1.35397	1.19144
12142	NM_007548	Prdm1	PR domain containing 1, with ZNF domain	1.00196	6.62127	7.39619	2.52659	2.37134	1.12142	3.95317	2.0623	3.32868	4.04257	3.82253	2.67323
12144	NM_001042527,NM_007550	Blm	Bloom syndrome, RecQ helicase-like	9.43386	8.13972	4.83515	11.4898	5.21107	9.47021	3.62336	2.16487	5.62771	6.15298	8.80106	8.605
12151	NM_007552	Bmi1	Bmi1 polycomb ring finger oncogene	25.4896	21.4603	24.502	26.7218	31.7781	39.4135	26.501	10.5246	24.2361	28.9291	15.4881	21.3645
12153	NM_009755,NR_033241	Bmp1	bone morphogenetic protein 1	22.1826	23.0387	16.8533	20.5844	13.0036	7.02007	31.007	13.3932	25.1423	27.9379	10.7179	12.9568
12156	NM_007553	Bmp2	bone morphogenetic protein 2	0.873434	1.63418	1.14212	0.279959	0.130227	0.749838	0.015191	0.687328	0.34778	0.030554	0.485949	0.120694
12159	NM_001316360,NM_007554	Bmp4	bone morphogenetic protein 4	1.16209	9.25373	1.95504	2.52372	0.061024	3.57692	2.11135	18.3498	2.85954	2.13906	0.407586	0.12261
12162	NM_007557	Bmp7	bone morphogenetic protein 7	18.0107	20.7131	21.2126	20.2328	9.13979	5.41049	17.3719	12.8147	17.1855	16.0959	8.27706	12.0412
12166	NM_009758	Bmpr1a	bone morphogenetic protein receptor, type 1A	17.0306	19.874	16.9045	19.328	15.1711	9.9322	14.0077	12.707	16.049	18.7386	15.6767	20.0123
12168	NM_007561	Bmpr2	bone morphogenetic protein receptor, type II (serine/threonine kinase)	29.9767	39.9127	47.7931	31.8409	20.2787	28.1718	29.2715	32.8737	34.3405	30.6807	30.7507	29.4375
12173	NM_007562	Bnc1	basonuclin 1	19.688	14.9137	14.9793	22.4774	20.9479	25.1377	18.4219	12.3015	16.4073	19.8704	20.9753	15.9364
12175	NM_001008238,NM_016787	Bnip2	BCL2/adenovirus E1B interacting protein 2	22.1923	18.5906	18.7095	25.138	20.2321	19.5457	30.2675	23.5806	18.6683	22.7567	18.735	20.2265
12176	NM_009760	Bnip3	BCL2/adenovirus E1B interacting protein 3	11.3848	3.96128	6.00185	6.51256	4.75126	5.88039	0.92472	0.031377	6.29778	5.41804	4.00763	8.81211
12177	NM_009761	Bnip3l	BCL2/adenovirus E1B interacting protein 3-like	56.5305	62.3806	80.2485	68.3558	60.6807	73.4685	85.8537	81.6502	74.5151	68.1778	83.5681	69.8435
12181	NM_013481	Bop1	block of proliferation 1	12.7814	15.109	10.7697	14.9821	6.59052	7.81238	6.70247	6.53481	8.50518	10.6341	11.6816	12.3296
12183	NM_007563	Bpgm	2,3-bisphosphoglycerate mutase	7.30209	5.60082	7.39927	9.08358	13.0245	5.30185	5.80703	11.0527	9.84891	8.37177	2.76688	10.5004
12189	NM_009764	Brca1	breast cancer 1, early onset	8.28533	6.19565	4.10491	9.73928	5.67657	7.53481	4.7207	4.60067	4.35469	6.31299	5.98493	6.51284
12190	NM_001081001,NM_009765	Brca2	breast cancer 2, early onset	7.26187	7.94516	3.06703	12.4766	2.24501	4.36372	3.83827	1.5242	4.36634	5.51513	6.26141	8.25137
12192	NM_007564	Zfp36l1	zinc finger protein 36, C3H type-like 1	25.1384	35.8597	27.4606	20.0529	12.6255	9.37847	33.6649	11.8607	24.7175	16.8184	6.25875	19.2819
12193	NM_001001806	Zfp36l2	zinc finger protein 36, C3H type-like 2	35.1033	41.5276	45.5036	24.7008	17.1044	16.5252	46.5894	36.9017	22.861	26.6354	16.0109	16.3199
12211	NM_007566	Birc6	baculoviral IAP repeat-containing 6	63.8475	68.4155	63.8055	60.3794	41.143	49.8572	57.2906	47.3305	54.5315	50.9817	58.0438	50.4755
12215	NM_001077184,NM_009768	Bsg	basigin	79.1597	79.9607	82.2246	75.4503	39.3381	72.022	64.779	71.3747	73.8011	67.5234	63.9312	86.2998
12224	NM_009769	Klf5	Kruppel-like factor 5	180.727	242.759	250.785	159.737	78.6354	151.861	124.062	218.799	132.074	118.452	177.289	106.532
12226	NM_007569	Btg1	B cell translocation gene 1, anti-proliferative	13.9889	21.5214	15.7528	9.38558	6.6986	3.23277	16.3244	9.22627	10.9575	10.7895	11.148	9.43643
12227	NM_007570	Btg2	B cell translocation gene 2, anti-proliferative	2.19015	6.8713	4.10391	3.07068	0.590687	2.05101	3.25417	0.337724	2.64169	1.85948	1.01269	2.7578
12228	NM_001297747_chr16,NM_001297747_chr17,NM_009770	Btg3	B cell translocation gene 3	23.534	9.80472	12.6343	7.48686	27.4095	23.1224	5.80131	12.834	20.0237	9.73137	18.4726	5.73144
12229	NM_013482	Btk	Bruton agammaglobulinemia tyrosine kinase	3.21916	3.30987	1.99463	2.80796	3.31793	6.59547	7.51219	1.78971	1.58706	4.94932	0.155242	4.1598
12234	NM_001037758,NM_001286465,NM_001286466,NM_009771	Btrc	beta-transducin repeat containing protein	3.58619	3.77286	3.71668	3.86607	7.25643	0.743681	6.7864	3.44142	3.47987	3.31791	1.27811	3.32267
12235	NM_001113179,NM_009772	Bub1	BUB1, mitotic checkpoint serine/threonine kinase	6.09398	4.36087	2.00714	5.68071	4.38314	6.20463	2.80254	2.74344	3.4865	5.39724	4.6912	7.01883
12236	NM_009773	Bub1b	BUB1B, mitotic checkpoint serine/threonine kinase	21.1817	16.2409	12.8493	26.6942	41.9606	38.9732	13.3736	19.5481	11.7586	19.7813	32.6083	21.6373
12237	NM_001317350,NM_009774	Bub3	BUB3 mitotic checkpoint protein	30.6155	26.2674	22.7666	30.8891	27.9418	34.0283	23.5769	10.3783	15.2325	33.4197	38.7625	33.6274
12238	NM_147778	Commd3	COMM domain containing 3	101.133	77.0849	66.5286	73.1398	84.7175	83.6063	111.714	103.125	70.857	98.654	106.894	82.8622
12257	NM_009775	Tspo	translocator protein	13.0001	11.3977	6.24638	10.9299	7.26709	8.49717	10.1144	10.3848	7.93905	11.357	14.9128	15.5029
12258	NM_009776	Serping1	serine (or cysteine) peptidase inhibitor, clade G, member 1	20.5421	18.1743	15.5258	38.8311	39.2698	28.5507	39.4657	18.8089	33.4964	41.2885	7.11139	17.657
12259	NM_007572	C1qa	complement component 1, q subcomponent, alpha polypeptide	18.5292	23.8571	19.8131	18.2277	36.6073	20.3366	40.755	3.95727	15.263	31.794	3.50634	20.905
12260	NM_009777	C1qb	complement component 1, q subcomponent, beta polypeptide	15.1258	39.3204	20.2606	29.3099	30.3102	16.2062	34.0308	15.4996	18.0302	48.7709	5.15991	22.8104
12261	NM_007573	C1qbp	complement component 1, q subcomponent binding protein	50.0412	45.5908	38.9884	70.0051	73.6697	56.0312	53.5938	43.625	37.6351	55.8044	55.0279	58.1275
12262	NM_007574	C1qc	complement component 1, q subcomponent, C chain	5.51678	13.8365	7.73348	7.78237	1.76404	0.588264	13.5753	4.67624	6.09347	12.8934	0.063324	6.98976
12263	NM_013484	C2	complement component 2 (within H-2S)	0.470975	0.527861	0.848316	2.29244	0.947043	3.00018	0.525754	5.5105	2.72525	1.9505	1.11188	1.36487
12265	NM_001243760,NM_001243761,NM_001302618,NM_001302619,NM_007575	Ciita	class II transactivator	1.27146	1.50449	1.34997	1.3273	1.50131	0.795925	2.81431	4.49322	2.41566	0.220668	0.649619	1.33054
12266	NM_009778	C3	complement component 3	27.2402	20.4728	19.1083	38.7967	42.57	18.9586	68.4317	29.6932	22.1717	35.5492	9.41049	40.982
12267	NM_009779	C3ar1	complement component 3a receptor 1	1.53984	1.33245	1.63075	1.63614	2.65948	2.57719	6.5838	4.2987	3.1352	2.92421	0.627888	2.23847
12282	NM_021395	Hyou1	hypoxia up-regulated 1	13.3574	16.9322	13.7879	19.4706	25.5779	21.2388	12.1396	5.66473	7.29517	14.745	14.7282	17.8846
12283	NM_133781	Cab39	calcium binding protein 39	19.6512	22.9399	24.5456	22.3945	11.7615	12.8135	17.7992	13.8822	15.4638	17.8945	18.4993	20.8695
12290	NM_009782	Cacna1e	calcium channel, voltage-dependent, R type, alpha 1E subunit	0.549463	0.697275	0.889808	0.326421	0.441084	0.078496	0.071231	0.173565	0.416112	0.487236	0.530707	0.340469
12292	NM_001081023,NM_014193	Cacna1s	calcium channel, voltage-dependent, L type, alpha 1S subunit	23.3146	0.906802	1.17164	21.8729	24.9351	4.85926	0.168988	2.57402	16.4825	14.3143	2.01127	49.7622
12293	NM_001110843,NM_001110844,NM_001110845,NM_001110846,NM_009784	Cacna2d1	calcium channel, voltage-dependent, alpha2/delta subunit 1	6.0227	0.832284	1.01257	7.67663	6.56802	6.01289	0.055057	0.239613	6.612	1.51671	0.293552	17.9054
12295	NM_001159319,NM_001159320,NM_001282977,NM_001282978,NM_031173,NM_145121	Cacnb1	calcium channel, voltage-dependent, beta 1 subunit	4.38555	1.26843	1.77849	3.28658	1.73591	0.007823	1.21916	1.90142	2.66977	1.33252	0.445963	20.0262
12296	NM_001252533,NM_001309519,NM_023116	Cacnb2	calcium channel, voltage-dependent, beta 2 subunit	1.3576	0.86807	0.710108	1.00343	1.34019	0.394322	1.99927	3.294	0.749059	2.0772	2.02109	0.677312
12297	NM_001044741,NM_001286226,NM_007581	Cacnb3	calcium channel, voltage-dependent, beta 3 subunit	5.33405	3.55472	3.2676	2.57616	1.88739	0.79854	6.09955	5.07815	3.27137	3.25216	2.62475	2.48008
12301	NM_009786	Cacybp	calcyclin binding protein	46.9168	49.643	46.9459	70.2606	63.2054	78.071	38.3993	24.2819	30.3046	49.9001	57.481	51.6846
12304	NM_009787	Pdia4	protein disulfide isomerase associated 4	45.9397	50.1779	47.8711	67.6254	60.7242	66.9537	39.9207	34.766	32	55.0741	59.8804	51.9596
12305	NM_001198831,NM_001198833,NM_007584,NM_172962	Ddr1	discoidin domain receptor family, member 1	23.7835	31.0189	26.3957	14.8964	7.00598	4.68717	21.997	15.671	19.5217	14.4022	12.1825	15.3217
12306	NM_007585	Anxa2	annexin A2	798.464	824.299	883.539	723.441	497.498	621.492	662.204	696.72	631.554	673.487	749.679	477.035
12313	NM_001313934,NM_009790	Calm1	calmodulin 1	41.2988	57.2075	49.7314	40.877	46.1655	36.008	47.3794	39.3228	43.4996	46.3201	40.4601	40.4743
12314	NM_007589	Calm2	calmodulin 2	504.801	515.801	611.123	420.175	547.918	613.127	491.366	437.588	250.517	475.351	466.957	348.481
12315	NM_007590	Calm3	calmodulin 3	26.9448	26.1646	18.3483	29.0576	46.6548	27.4071	26.5669	21.6336	31.5003	37.9288	18.7163	30.2026
12316	NM_009791	Aspm	asp (abnormal spindle)-like, microcephaly associated (Drosophila)	20.1851	16.1037	14.8542	18.1459	16.028	23.8302	11.8683	6.20097	12.8489	16.7049	24.0156	16.1567
12317	NM_007591	Calr	calreticulin	505.608	479.689	605.482	665.044	779.171	1127.3	607.875	843.001	525.415	588.795	768.477	478.462
12321	NM_001285412,NM_007594,NM_184053	Calu	calumenin	52.7333	54.8331	53.2221	70.6633	75.1027	85.7878	69.0852	69.3522	49.5247	62.3998	64.8396	61.3188
12322	NM_001286809,NM_009792,NM_177407	Camk2a	calcium/calmodulin-dependent protein kinase II alpha	1.62803	0.012203	0.028758	0.476866	1.18432	1.35034	0.007738	0.055449	0.684798	0.547691	0.101743	2.27664
12325	NM_001039138,NM_001039139,NM_178597	Camk2g	calcium/calmodulin-dependent protein kinase II gamma	16.329	12.6457	8.73099	11.6675	8.24915	4.89321	8.30908	4.84881	16.3794	7.79696	10.6533	15.2863
12326	NM_009793	Camk4	calcium/calmodulin-dependent protein kinase IV	0.050725	0.128571	0.014102	0.06513	0.150405	0.05852	0.123529	0.050147	0.03221	0.044169	0.06892	0.046948
12328	NM_007596	Caml	calcium modulating ligand	8.95021	11.0558	11.2159	11.6136	3.47862	18.4429	5.88664	0.655054	11.0607	10.247	12.4103	10.8478
12330	NM_001110499,NM_001110500,NM_007597	Canx	calnexin	132.339	145.151	155.791	183.499	189.836	204.204	148.365	193.936	142.743	183.422	226.051	149.849
12331	NM_001301067,NM_007598	Cap1	CAP, adenylate cyclase-associated protein 1 (yeast)	84.2053	108.171	108.257	96.3774	97.7763	99.7865	124.019	94.4	79.4932	102.307	100.097	85.1153
12332	NM_001042534,NM_001271395,NM_001271415,NM_007599	Capg	capping protein (actin filament), gelsolin-like	68.7333	71.2402	71.4073	75.8118	90.0118	60.449	80.3431	66.5187	60.7713	80.1181	68.6072	73.9653
12333	NM_001110504,NM_007600	Capn1	calpain 1	27.9052	39.5235	27.8734	19.7455	20.2519	22.8186	19.2779	15.8793	24.5144	26.577	26.4458	28.0894
12334	NM_009794	Capn2	calpain 2	28.5514	22.8106	20.6768	40.4602	34.3082	30.0668	27.0567	16.7586	23.6622	37.059	21.2992	26.3506
12336	NM_009795	Capns1	calpain, small subunit 1	36.5881	41.5676	28.2263	48.775	43.5092	40.8897	53.7572	23.4955	40.213	48.4115	28.3125	50.9873
12337	NM_001301250,NM_007602	Capn5	calpain 5	2.72284	4.60959	5.25447	3.98293	2.40468	3.70059	4.14617	1.29085	3.94051	3.26482	3.33049	2.47101
12339	NM_009796	Capn7	calpain 7	35.4564	37.819	36.0045	33.4607	26.2488	34.6697	40.7835	14.95	31.7987	31.7302	27.3894	30.0565
12340	NM_009797	Capza1	capping protein (actin filament) muscle Z-line, alpha 1	15.3327	17.9193	13.9934	17.5222	15.404	15.1987	15.7243	9.55304	12.0377	22.9236	16.9174	20.6538
12343	NM_007604	Capza2	capping protein (actin filament) muscle Z-line, alpha 2	49.9528	61.9307	52.1738	60.073	58.2266	69.8622	51.0388	36.0152	49.2425	64.6651	47.2115	57.6747
12345	NM_001037761,NM_001271405,NM_009798	Capzb	capping protein (actin filament) muscle Z-line, beta	86.2904	88.4009	88.5091	108.832	117.653	89.8557	117.486	66.3924	99.6203	107.224	67.8398	102.57
12349	NM_009801	Car2	carbonic anhydrase 2	5.35426	1.7344	1.81522	33.6282	44.2802	26.8615	17.0504	7.33896	13.6542	24.5213	22.8453	69.0329
12350	NM_007606	Car3	carbonic anhydrase 3	127.195	26.5931	19.9297	99.982	133.138	46.3232	38.2382	16.2454	92.7656	49.9105	17.061	265.297
12359	NM_009804	Cat	catalase	32.296	38.408	31.5524	36.5356	23.5039	20.7449	42.7	35.3247	34.9338	35.6568	31.3682	36.1171
12361	NM_001284503,NM_001284504,NM_001284505,NM_009806	Cask	calcium/calmodulin-dependent serine protein kinase (MAGUK family)	15.7685	18.888	17.5884	18.9175	8.25	9.68223	20.5111	21.4249	23.4337	16.0801	16.4501	14.55
12362	NM_009807	Casp1	caspase 1	75.3356	95.2425	122.825	108.832	102.667	140.885	136.605	123.094	134.665	70.2234	116.588	89.5778
12363	NM_007609	Casp4	caspase 4, apoptosis-related cysteine peptidase	18.9499	35.854	45.8547	21.8842	12.7793	36.9355	32.2963	40.8192	22.7554	15.6274	33.9831	18.9567
12364	NM_009808	Casp12	caspase 12	3.3821	2.46739	2.97392	7.77477	15.9072	19.4915	11.4202	10.2445	9.03597	8.07072	4.34283	6.14504
12365	NM_009809	Casp14	caspase 14	20.6622	69.8048	92.076	8.85021	6.57623	6.11721	38.1235	36.7426	45.9551	22.5701	50.5183	25.3281
12366	NM_007610	Casp2	caspase 2	7.9665	11.059	8.04485	9.49492	6.28671	4.40674	9.87123	11.097	12.8622	11.8817	10.2333	11.6699
12367	NM_001284409,NM_009810	Casp3	caspase 3	5.50265	6.34837	5.30259	11.9961	17.9887	6.42505	8.3883	9.13769	5.1498	11.6438	8.08689	10.0124
12368	NM_009811	Casp6	caspase 6	5.73207	6.7458	5.73946	10.0532	5.17206	6.86445	13.0673	2.83984	3.44876	5.26985	8.90461	9.42577
12369	NM_007611	Casp7	caspase 7	3.37623	2.33716	1.81652	2.79511	2.81115	1.15459	6.80071	4.18991	3.55616	1.61995	1.02051	2.21576
12370	NM_001080126,NM_001277926,NM_009812	Casp8	caspase 8	36.1509	34.3976	44.1537	40.8457	49.2863	41.4626	52.4418	22.9622	35.0527	33.2301	36.4004	28.1458
12371	NM_001277932,NM_015733	Casp9	caspase 9	1.64863	1.32798	1.07222	0.874241	0.944509	0.748839	2.06628	0.757345	0.236318	2.04025	0.801929	0.817423
12373	NM_009814	Casq2	calsequestrin 2	2.69736	2.68818	1.08036	6.83153	3.09016	1.91501	1.5315	4.25735	4.23445	2.61591	4.63968	7.79701
12380	NM_001301153,NM_001301155,NM_001301156,NM_001301157,NM_001301158,NM_001301160,NM_001301181,NM_009817	Cast	calpastatin	128.634	165.821	190.919	117.368	82.1248	116.79	121.526	139.19	133.17	119.628	151.079	132.83
12385	NM_009818	Ctnna1	catenin (cadherin associated protein), alpha 1	107.757	123.999	130.347	111.675	93.8483	97.4516	127.709	113.54	112.357	107.229	121.253	98.5297
12387	NM_001165902,NM_007614	Ctnnb1	catenin (cadherin associated protein), beta 1	74.1189	90.5658	74.311	70.6177	54.739	38.1477	83.909	44.6998	62.7285	74.2901	47.9174	72.5427
12388	NM_001085448,NM_001085449,NM_001085450,NM_001085453,NM_007615	Ctnnd1	catenin (cadherin associated protein), delta 1	45.6212	59.056	50.181	37.5298	29.1693	31.6748	43.0425	27.1026	45.75	40.4566	44.4402	38.3384
12389	NM_001243064,NM_007616	Cav1	caveolin 1, caveolae protein	36.9349	38.6122	33.6919	37.0472	22.809	26.5388	26.3912	11.9919	33.8852	32.484	18.4175	26.106
12390	NM_001277756,NM_016900	Cav2	caveolin 2	2.35534	5.33481	3.4108	3.67307	1.84474	0.325655	2.92527	2.43407	3.67234	3.21594	1.62151	2.22814
12393	NM_001145920,NM_001146038,NM_001271627,NM_001271630,NM_001271631,NM_009820,NR_073392,NR_073425	Runx2	runt related transcription factor 2	2.36579	3.17938	2.16659	2.59436	0.219702	0.15691	1.33262	0.200199	2.30052	1.16708	1.40518	1.38694
12394	NM_001111021,NM_001111022,NM_001111023,NM_009821	Runx1	runt related transcription factor 1	5.9858	7.91012	7.18605	9.67989	7.01159	4.21267	17.0309	10.9739	10.9264	9.24647	3.87232	6.87139
12396	NM_001285446,NM_009823,NM_172860	Cbfa2t2	core-binding factor, runt domain, alpha subunit 2, translocated to, 2 (human)	6.30958	6.25019	4.14705	5.60914	5.36727	1.66008	2.48886	3.85842	5.413	3.53138	4.00019	4.21136
12399	NM_019732	Runx3	runt related transcription factor 3	1.66317	0.969127	1.65453	1.11298	0.111816	0.164008	1.20541	0.240723	0.912721	1.0955	0.088345	0.779466
12400	NM_001161456,NM_001161457,NM_001161458,NM_022309	Cbfb	core binding factor beta	28.1309	27.6588	27.3603	27.0581	26.6574	25.4346	42.0319	44.1796	31.0203	23.5847	21.5474	20.8734
12402	NM_007619	Cbl	Casitas B-lineage lymphoma	17.0108	19.9236	17.3672	14.9601	10.5886	13.4356	18.6399	16.8938	14.3449	15.4771	11.9921	15.866
12406	NM_001111043,NM_001111044,NM_001285776,NM_009825	Serpinh1	serine (or cysteine) peptidase inhibitor, clade H, member 1	14.5582	13.0156	7.56844	12.9147	10.2948	14.7853	12.6599	8.63907	13.0117	13.0216	9.77833	18.024
12408	NM_007620	Cbr1	carbonyl reductase 1	13.7631	23.5448	19.7417	29.6584	23.8262	41.7441	20.3463	32.0608	33.2683	32.9288	47.6588	43.3677
12409	NM_007621	Cbr2	carbonyl reductase 2	45.3389	71.2687	26.911	49.1114	125.93	49.4453	50.8801	20.1504	14.5665	89.6142	28.3958	57.49
12411	NM_001271353,NM_144855,NM_178224	Cbs	cystathionine beta-synthase	14.148	8.28846	7.14246	4.96595	6.25364	1.8532	8.43406	7.05566	4.8653	6.35936	3.62957	5.33629
12412	NM_007622	Cbx1	chromobox 1	32.3126	26.7568	27.1299	28.7966	32.4006	55.382	35.164	33.1315	29.4736	35.0593	38.4369	30.9945
12416	NM_007623	Cbx2	chromobox 2	3.5333	5.45447	5.3416	2.42348	0.780745	0.878194	4.02468	6.58615	3.89994	2.32209	1.78044	1.24919
12417	NM_007624	Cbx3	chromobox 3	104.177	97.5139	84.1973	114.568	91.4491	75.6277	85.2693	80.8697	96.6432	126.459	87.6273	80.3095
12418	NM_007625	Cbx4	chromobox 4	3.14838	6.26155	7.75689	3.74976	2.79577	3.51387	2.31536	3.95036	3.92632	2.74226	2.42156	2.54989
12419	NM_001076789,NM_001110216,NM_007626	Cbx5	chromobox 5	15.9829	10.7475	8.69883	13.4866	18.2552	14.5447	8.09522	11.7209	12.856	12.9793	15.6323	12.723
12421	NM_009826	Rb1cc1	RB1-inducible coiled-coil 1	52.4867	47.2008	54.3767	34.3413	19.812	27.7667	37.0201	44.7864	38.7491	34.5627	49.9089	34.6949
12428	NM_009828	Ccna2	cyclin A2	42.5389	35.3509	26.2095	62.1749	48.3599	60.8716	20.1595	30.273	37.3477	45.3052	46.5389	45.4149
12442	NM_007630	Ccnb2	cyclin B2	14.0995	12.9945	8.68633	17.1672	10.6905	26.5813	11.0275	4.65566	13.0243	12.3491	18.6101	19.7437
12443	NM_007631	Ccnd1	cyclin D1	6.55656	8.42795	4.50583	6.13726	5.32027	5.36544	3.95134	3.37065	4.60113	4.28711	4.57462	6.39347
12444	NM_009829	Ccnd2	cyclin D2	12.0978	11.9588	8.86154	7.41413	5.43452	2.88212	11.5468	5.48805	10.7293	6.27711	4.5652	6.6877
12445	NM_001081635,NM_001081636,NM_007632	Ccnd3	cyclin D3	2.35667	4.5428	2.68151	2.51834	1.17944	3.99195	3.85421	3.89699	3.47644	2.82144	2.18994	2.49735
12448	NM_001037134,NM_001282943,NM_009830	Ccne2	cyclin E2	6.06873	4.26327	2.11548	6.42256	5.22518	4.55762	4.80422	2.94565	4.40162	4.03275	3.82647	5.13462
12449	NM_007634	Ccnf	cyclin F	8.04484	8.23366	4.2152	6.06676	6.48821	6.33889	3.36199	1.96054	4.11159	6.85433	6.74713	5.67785
12450	NM_009831	Ccng1	cyclin G1	19.8219	10.111	8.00353	16.4431	15.1986	14.3091	11.3509	8.2764	15.2212	16.0126	7.432	28.7891
12452	NM_007635	Ccng2	cyclin G2	5.63231	6.96996	5.18014	3.5828	3.30854	1.05053	6.09311	1.2039	6.18938	6.04365	6.835	4.99416
12453	NM_017367	Ccni	cyclin I	26.988	32.2714	23.7289	23.5126	29.4149	18.7287	35.0433	21.3092	27.1926	27.0654	13.132	25.0268
12454	NM_009832	Ccnk	cyclin K	20.114	21.8581	22.982	28.5179	18.5487	20.3496	24.8043	21.4033	27.3851	26.6247	14.1788	23.2838
12455	NM_009833	Ccnt1	cyclin T1	32.6956	29.0721	32.5985	24.7961	21.9269	25.9455	18.3516	19.1505	29.1001	23.2702	19.882	26.8771
12457	NM_009834	Noct	nocturnin	2.1946	4.19572	4.09912	4.20045	1.02933	4.16543	4.10601	2.67	3.08259	1.26157	4.09967	5.86226
12460	NM_016892	Ccs	copper chaperone for superoxide dismutase	27.1697	22.7429	22.0334	18.5986	12.1108	29.4867	33.7905	18.5965	17.3711	31.713	24.3765	21.1078
12461	NM_007636	Cct2	chaperonin containing Tcp1, subunit 2 (beta)	137.718	165.649	139.254	166.095	167.033	118.526	147.455	122.005	116.585	148.768	103.408	142.489
12462	NM_009836	Cct3	chaperonin containing Tcp1, subunit 3 (gamma)	95.3969	91.2722	101.016	142.677	115.832	115.79	68.1944	100.884	114.251	105.739	129.245	116.341
12464	NM_009837	Cct4	chaperonin containing Tcp1, subunit 4 (delta)	86.6224	85.8775	78.1271	118.506	102.572	90.2461	88.474	74.9729	77.3832	86.3094	74.4018	95.568
12465	NM_001348035,NM_007637	Cct5	chaperonin containing Tcp1, subunit 5 (epsilon)	97.143	106.522	110.79	125.327	85.7358	102.534	114.143	100.741	91.9468	102.705	82.4443	90.6962
12466	NM_009838	Cct6a	chaperonin containing Tcp1, subunit 6a (zeta)	84.8316	85.9054	71.8192	111.804	90.9824	111.989	62.9519	37.2541	62.4402	85.1927	67.8471	88.9157
12468	NM_007638	Cct7	chaperonin containing Tcp1, subunit 7 (eta)	59.788	66.5638	64.5989	74.2723	81.5713	83.962	70.269	41.6053	59.8205	67.166	78.06	71.5947
12469	NM_009840	Cct8	chaperonin containing Tcp1, subunit 8 (theta)	106.574	118.887	111.355	128.56	162.892	143.424	97.3371	69.7406	89.9228	124.873	132.396	127.101
12475	NM_009841	Cd14	CD14 antigen	1.72314	2.54507	1.90459	2.02264	3.29897	1.19192	15.6312	3.83061	1.28567	10.4394	6.09964	5.9906
12476	NM_001111049,NM_001111050,NM_009842	Cd151	CD151 antigen	23.5331	25.6658	21.0671	30.5796	12.454	12.7748	26.7118	28.4758	17.9196	27.9241	18.1269	28.4964
12479	NM_007639	Cd1d1	CD1d1 antigen	3.20004	0.197029	1.02869	5.50034	5.70505	5.3522	4.11897	0.701372	2.34804	10.6572	4.52991	10.5141
12481	NM_013486	Cd2	CD2 antigen	1.00693	3.95287	6.12354	2.90881	14.5651	6.06439	2.41147	2.50072	4.95273	0.902324	5.67614	3.76362
12484	NM_009846	Cd24a	CD24a antigen	18.5643	21.6252	19.8345	27.261	8.36052	7.7542	27.6892	28.6352	20.2084	26.285	12.4862	21.4816
12488	NM_009847	Cd2ap	CD2-associated protein	69.2585	73.2978	72.0319	69.9392	69.4769	67.7163	59.357	65.9329	56.3614	67.575	75.7795	51.6869
12490	NM_001111059,NM_133654	Cd34	CD34 antigen	44.9885	39.2694	33.0616	49.1275	23.4095	29.7196	67.9195	34.7557	38.6481	26.8981	4.5547	21.5023
12491	NM_001159555,NM_001159556,NM_001159557,NM_001159558,NM_007643	Cd36	CD36 antigen	31.1531	22.5978	14.5626	40.8064	39.32	31.2648	23.5719	17.6231	22.232	22.9068	24.3888	41.0657
12492	NM_007644	Scarb2	scavenger receptor class B, member 2	31.334	27.7658	35.0116	40.8013	34.5569	61.5228	48.2008	47.6011	44.693	40.5909	44.8148	35.1865
12495	NM_001304721,NM_009848	Entpd1	ectonucleoside triphosphate diphosphohydrolase 1	4.73826	4.10082	2.90612	6.75257	9.59156	6.46144	3.69621	1.20457	4.65591	4.67478	2.11981	3.11072
12499	NM_001026214,NM_001286049,NM_001286058,NM_007647	Entpd5	ectonucleoside triphosphate diphosphohydrolase 5	4.1944	4.65376	4.06819	7.84897	4.62144	9.5173	8.11835	15.7142	6.8856	6.2148	13.2723	9.52725
12501	NM_007648	Cd3e	CD3 antigen, epsilon polypeptide	1.20827	8.29776	9.67507	0.932873	1.86291	2.75377	4.65051	1.77673	2.7949	0.483517	0.415996	0.856002
12504	NM_013488	Cd4	CD4 antigen	0.11645	0.257285	0.312314	0.360096	0.199936	0.022269	0.570817	0.626729	0.919698	0.012504	0.078886	0.417749
12505	NM_001039150,NM_001039151,NM_001177785,NM_001177786,NM_001177787,NM_009851	Cd44	CD44 antigen	145.709	135.145	161.242	166.506	81.5165	161.61	177.137	149.783	151.437	127.049	157.067	122.533
12509	NM_001111060,NM_007652	Cd59a	CD59a antigen	18.5724	8.19452	8.90705	23.4434	9.64024	5.8397	11.6047	21.4098	24.8846	14.8511	12.1528	14.9324
12512	NM_001042580,NM_001282966,NM_007653	Cd63	CD63 antigen	138.046	133.763	106.007	198.374	671.583	439.783	226.882	209.875	165.858	206.893	256.64	268.774
12514	NM_001291058,NR_110993	Cd68	CD68 antigen	35.0056	48.8105	44.6959	49.17	53.4423	40.2361	83.3737	25.2143	34.6505	93.5517	17.5548	52.4074
12520	NM_133655	Cd81	CD81 antigen	38.1314	40.9438	29.1069	59.511	35.631	51.2903	43.3122	37.9132	45.2019	43.1862	67.3705	63.6237
12521	NM_001136055,NM_001271430,NM_001271431,NM_001271432,NM_001271461,NM_001271462,NM_007656	Cd82	CD82 antigen	10.4204	13.9879	19.4381	7.85833	1.43705	5.49787	11.8102	7.1578	17.4833	11.1054	9.16089	13.3078
12523	NM_001252472,NM_001289470,NM_013489	Cd84	CD84 antigen	2.60828	2.35186	4.79118	3.33998	2.93921	3.26354	10.5505	2.08892	4.43054	3.24443	1.46511	4.5733
12527	NM_007657	Cd9	CD9 antigen	974.024	860.987	1066.38	870.494	479.854	939.163	964.48	942.447	988.81	869.304	1009.57	524.931
12530	NM_007658	Cdc25a	cell division cycle 25A	4.27463	5.84508	3.1981	3.98815	5.66367	6.04146	2.3801	1.58817	2.93779	2.60177	8.07995	3.88871
12531	NM_001111075,NM_023117	Cdc25b	cell division cycle 25B	19.2848	15.9939	11.3948	12.9283	14.0235	6.96132	9.24727	7.83612	10.4221	12.2583	10.4246	10.3373
12534	NM_007659	Cdk1	cyclin-dependent kinase 1	8.14781	6.09012	3.87225	10.9938	10.1915	18.2256	5.79624	7.32405	5.94355	9.5114	12.9754	10.1435
12537	NM_001347308,NM_007661	Cdk11b	cyclin-dependent kinase 11B	79.7477	65.6069	87.844	85.0301	110.454	132.95	91.4263	111.42	75.4024	61.8253	105.412	62.3177
12539	NM_016742	Cdc37	cell division cycle 37	35.4397	43.8417	46.3566	39.2277	45.7355	53.6314	43.0263	37.7356	39.3559	42.4985	42.2227	39.8337
12540	NM_001243769,NM_009861	Cdc42	cell division cycle 42	140.482	168.41	159.29	166.029	121.353	168.834	193.949	122.524	140.129	167.229	146.875	144.836
12544	NM_001161623,NM_009862	Cdc45	cell division cycle 45	9.24163	5.69461	3.58247	10.694	7.14073	14.2033	2.72774	13.9987	7.71132	9.92901	9.78798	11.9696
12545	NM_001271566,NM_001271567,NM_001271568,NM_009863	Cdc7	cell division cycle 7 (S. cerevisiae)	6.10134	4.97302	2.95439	5.12009	2.47653	3.1946	3.05666	1.50091	2.85609	5.40819	5.67433	4.452
12549	NM_020260	Arhgap31	Rho GTPase activating protein 31	8.84292	8.0258	5.29106	9.64422	7.56815	7.17311	10.4516	5.20896	8.82929	12.2865	3.75691	6.32871
12550	NM_009864	Cdh1	cadherin 1	136.986	175.731	176.989	117.639	84.8107	130.724	137.783	148.912	148.622	115.545	146.741	128.772
12552	NM_009866	Cdh11	cadherin 11	1.88451	3.02489	4.61869	4.33389	3.37883	3.90531	3.19312	2.23215	5.48688	3.02744	0.884555	2.78425
12554	NM_019707	Cdh13	cadherin 13	32.6049	27.8145	29.9727	14.1925	8.19847	6.96321	7.00555	15.3129	18.0164	7.75046	13.3181	11.2327
12560	NM_001037809,NM_007665	Cdh3	cadherin 3	72.5886	56.3742	58.0712	88.2162	60.7457	108.755	74.6132	59.2174	57.919	74.7322	74.9108	53.6359
12562	NM_009868	Cdh5	cadherin 5	10.2723	7.0833	4.11256	16.8394	10.5279	12.8477	1.83619	2.56449	9.74695	3.29548	1.23137	5.54804
12566	NM_016756,NM_183417	Cdk2	cyclin-dependent kinase 2	8.41627	9.74949	8.43572	9.07326	4.01995	3.30358	7.46743	4.47262	9.04333	7.9388	7.41826	8.32831
12567	NM_009870	Cdk4	cyclin-dependent kinase 4	43.0975	48.9285	36.4996	46.8162	34.4487	34.1246	57.3465	46.4123	36.704	49.5656	36.3928	32.8104
12568	NM_007668	Cdk5	cyclin-dependent kinase 5	18.8073	18.6532	15.3417	14.2912	11.3558	3.80543	21.2172	10.0364	11.8724	10.7239	12.8037	11.2068
12569	NM_009871	Cdk5r1	cyclin-dependent kinase 5, regulatory subunit 1 (p35)	0.905387	1.42959	1.35773	1.05937	1.48937	0.724834	0.529394	1.06957	1.5512	1.37478	1.20552	1.87332
12571	NM_009873	Cdk6	cyclin-dependent kinase 6	2.06544	2.40125	1.80731	1.86341	0.893301	1.4877	1.7579	1.05792	1.89805	2.12491	1.11976	1.65663
12572	NM_009874	Cdk7	cyclin-dependent kinase 7	3.60723	4.4611	3.44567	3.07508	2.11152	2.13351	5.10951	2.27944	3.42558	2.83321	2.11841	3.50218
12575	NM_001111099,NM_007669	Cdkn1a	cyclin-dependent kinase inhibitor 1A (P21)	7.16796	16.7853	12.1415	6.59397	6.23963	2.3973	9.4207	1.88517	7.78889	6.61141	4.34731	7.50954
12576	NM_009875	Cdkn1b	cyclin-dependent kinase inhibitor 1B	10.2548	11.6743	14.6521	9.55983	9.57762	6.85042	11.5454	11.934	14.8649	8.62627	8.46996	8.58226
12579	NM_007670	Cdkn2b	cyclin-dependent kinase inhibitor 2B (p15, inhibits CDK4)	0.669386	3.52726	2.46828	0.756609	2.24186	1.27839	1.4602	1.65476	1.32763	2.34091	1.63017	1.89348
12583	NM_033037	Cdo1	cysteine dioxygenase 1, cytosolic	7.56682	4.4363	3.06513	15.3524	11.0451	4.55175	16.3693	8.4894	3.03662	2.80897	1.81676	11.4573
12585	NM_007672	Cdr2	cerebellar degeneration-related 2	4.51975	7.67952	8.85541	14.8532	9.42255	2.52364	7.30563	6.02371	13.0708	16.3039	15.8744	16.2077
12589	NM_009879	Ift81	intraflagellar transport 81	12.4115	9.74351	8.51378	11.0239	11.1359	7.58536	6.04913	6.3967	9.79223	9.83199	10.0225	7.84862
12593	NM_001123386,NM_009881	Cdyl	chromodomain protein, Y chromosome-like	8.64477	11.6094	13.3066	9.47757	9.15584	6.61847	13.5056	9.28168	10.6714	7.28674	7.23981	7.45127
12606	NM_001287514,NM_001287515,NM_001287521,NM_001287523,NM_007678	Cebpa	CCAAT/enhancer binding protein (C/EBP), alpha	0.72039	1.16909	0.957517	9.81248	0.332314	2.42174	0.991773	13.4795	0.510655	0.462031	0.977165	1.02077
12607	NM_001024806	Cebpz	CCAAT/enhancer binding protein zeta	22.5102	27.0205	28.9638	30.6661	27.4106	21.9049	28.0376	22.1971	21.099	19.8144	23.8099	24.7803
12608	NM_001287738,NM_001287739,NM_009883	Cebpb	CCAAT/enhancer binding protein (C/EBP), beta	0.467958	1.59661	1.5838	0.3937	1.35157	0.373801	2.35288	0.381018	1.08627	1.00852	0.177605	1.83732
12609	NM_007679	Cebpd	CCAAT/enhancer binding protein (C/EBP), delta	2.73924	1.64656	2.63023	6.41479	1.49009	2.54016	0.820905	4.69332	1.50289	3.49225	1.70436	2.49154
12611	NM_009884	Cebpg	CCAAT/enhancer binding protein (C/EBP), gamma	5.75428	7.7782	8.57553	4.98313	4.83058	4.58721	7.08706	4.31842	6.87004	5.98672	6.44048	4.38936
12614	NM_009886	Celsr1	cadherin, EGF LAG seven-pass G-type receptor 1	28.0161	30.7442	25.5794	14.8704	6.75929	9.07152	17.8258	11.8378	16.8458	16.7043	13.0415	12.1027
12616	NM_007682	Cenpb	centromere protein B	24.7253	27.6377	18.5709	20.087	26.0499	16.8758	23.5759	16.7715	20.2626	26.7695	13.5636	17.9909
12617	NM_001345902,NM_001345903,NM_001345904,NM_007683	Cenpc1	centromere protein C1	25.6143	25.6487	20.2941	20.6146	21.8087	15.3573	12.6384	8.90359	20.5824	23.5674	22.1287	21.3705
12626	NM_007684	Cetn3	centrin 3	77.0239	89.311	83.7627	89.5756	74.9264	129.641	74.5908	78.0621	68.2283	88.1591	98.8881	80.3997
12628	NM_009888	Cfh	complement component factor h	8.16235	11.5629	16.2895	15.2334	12.7242	7.01867	11.3639	1.39901	4.52071	12.6163	0.604372	15.9392
12631	NM_007687	Cfl1	cofilin 1, non-muscle	169.314	181.509	123.374	196.782	205.664	165.013	158.424	138.614	142.696	234.696	168.179	153.906
12632	NM_007688	Cfl2	cofilin 2, muscle	13.8623	6.03692	8.22646	13.5462	31.7134	20.2786	6.07596	11.0569	11.4979	11.9394	15.9128	27.7727
12633	NM_001289704,NM_001293804,NM_001293805,NM_009805,NM_207653	Cflar	CASP8 and FADD-like apoptosis regulator	7.16791	8.01519	6.06867	6.40872	11.3054	1.88392	5.72689	1.75248	6.5809	13.485	6.27734	9.69587
12648	NM_007690	Chd1	chromodomain helicase DNA binding protein 1	30.7323	30.4698	35.8217	33.6838	27.733	45.2084	37.0213	41.583	30.0478	29.2336	48.324	31.655
12649	NM_007691	Chek1	checkpoint kinase 1	5.78942	5.33758	4.19198	9.78396	11.9484	6.32148	0.751867	5.3793	3.80865	6.91651	13.9911	7.71141
12654	NM_007695	Chil1	chitinase-like 1	6.65865	15.0622	13.788	17.489	13.3949	18.1212	26.4128	20.5345	23.6388	19.2913	20.4577	24.9972
12659	NM_007696	Ovgp1	oviductal glycoprotein 1	1.58456	1.89237	4.64356	1.89839	3.18945	1.18676	9.5406	2.40411	2.61799	4.14547	3.10114	2.66399
12661	NM_007697	Chl1	cell adhesion molecule L1-like	42.9027	61.4489	71.3949	33.5434	28.1852	47.7718	29.9849	46.5457	31.6745	28.2781	55.6625	25.317
12662	NM_018818	Chm	choroidermia (RAB escort protein 1)	12.1884	14.0911	15.2884	15.8153	13.5712	14.8196	17.6061	13.1425	11.5441	10.368	16.0458	15.1205
12663	NM_021350	Chml	choroideremia-like	1.7703	1.93618	1.28378	1.85442	0.816804	0.776639	1.15247	0.904997	1.00998	0.93701	1.37071	1.06689
12675	NM_001162410,NM_007700	Chuk	conserved helix-loop-helix ubiquitous kinase	19.4809	17.2081	17.5613	13.6037	14.0743	18.3565	12.9202	4.64631	16.7406	16.9899	21.9365	16.5784
12683	NM_007702	Cidea	cell death-inducing DNA fragmentation factor, alpha subunit-like effector A	4.66062	5.23132	3.6023	32.7786	6.43428	13.3677	21.2712	47.0686	37.1871	35.0987	49.6045	42.7487
12686	NM_007703	Elovl3	elongation of very long chain fatty acids (FEN1/Elo2, SUR4/Elo3, yeast)-like 3	2.06604	2.79807	1.62056	41.5358	13.3619	10.8104	22.4998	25.3158	32.3455	49.2371	53.0522	65.3875
12695	NM_001005784,NM_001005787,NM_007704,NM_172696	Inadl	InaD-like (Drosophila)	32.8867	22.8682	22.1104	21.2906	19.2899	22.321	32.1605	24.885	23.183	23.1232	44.723	22.4587
12696	NM_007705	Cirbp	cold inducible RNA binding protein	39.3485	44.508	32.0763	23.7832	9.27827	10.4241	31.6483	33.2171	30.4195	40.4314	16.3506	22.4742
12700	NM_001317354,NM_009895	Cish	cytokine inducible SH2-containing protein	5.13539	7.16366	7.41626	5.38429	1.98352	3.08568	6.22669	3.76903	4.12064	5.35437	3.57644	4.47586
12702	NM_007707	Socs3	suppressor of cytokine signaling 3	2.36499	3.57366	2.85299	2.61876	2.44417	3.12781	2.22107	3.24517	0.993981	2.45542	0.440102	1.95187
12704	NM_007708	Cit	citron	11.5251	8.05593	6.42746	12.6887	12.514	10.4171	6.27172	7.65596	7.12191	8.4297	12.0667	9.26671
12715	NM_007710	Ckm	creatine kinase, muscle	229.289	15.034	19.8997	226.191	182.472	106.869	12.4621	48.7191	148.254	101.16	18.5561	451.836
12716	NM_009897	Ckmt1	creatine kinase, mitochondrial 1, ubiquitous	203.432	182.695	189.069	158.91	166.458	210.899	229.444	177.1	176.602	196.115	334.278	193.51
12722	NM_009899,NR_130895	Clca3a1	chloride channel accessory 3A1	86.4969	106.553	125.226	52.1306	29.2116	53.5103	94.6617	186.001	95.9054	51.9191	152.992	49.0148
12725	NM_007711,NM_173873,NM_173874,NM_173876	Clcn3	chloride channel, voltage-sensitive 3	16.2665	21.3174	24.442	21.2523	14.986	26.1275	15.8637	16.5639	24.8346	19.9991	29.3167	27.5192
12727	NM_001302386,NM_001302387,NM_011334,NR_126156,NR_126157	Clcn4	chloride channel, voltage-sensitive 4	8.03411	9.54337	5.96315	6.03385	2.1184	4.25057	3.71801	4.14236	5.57942	5.02962	7.71299	8.66183
12729	NM_023671	Clns1a	chloride channel, nucleotide-sensitive, 1A	15.6786	18.4553	17.7814	23.1653	16.4537	22.4453	19.1874	5.35049	19.2794	12.8612	29.4481	20.2221
12737	NM_016674	Cldn1	claudin 1	23.7134	50.6991	50.7523	24.5601	16.3063	21.7116	34.0952	25.4504	34.8746	27.0401	24.8472	32.2088
12740	NM_009903	Cldn4	claudin 4	1.90332	16.4143	12.8297	1.72277	0.794214	1.15613	5.31436	0.066571	2.11277	8.12533	3.23391	4.20186
12747	NM_001042634,NR_027853,NR_027854	Clk1	CDC-like kinase 1	198.834	202.235	191.955	154.974	152.557	158.633	255.786	147.629	196.923	186.176	316.43	143.468
12748	NM_001163432,NM_007712	Clk2	CDC-like kinase 2	16.2028	15.588	9.38519	19.7393	12.5346	0.478874	20.0675	1.48215	9.09378	17.8837	12.3249	13.5972
12750	NM_001304744,NM_007714	Clk4	CDC like kinase 4	46.7305	50.1725	51.4339	44.2182	40.8156	34.646	76.7559	57.7012	40.1391	44.7093	69.9441	41.5424
12751	NM_009906	Tpp1	tripeptidyl peptidase I	8.9413	15.2489	9.55444	9.05617	5.54745	7.56857	7.76023	4.55084	7.69073	9.28149	5.88973	10.9661
12752	NM_001146311,NM_001329789,NM_009907	Cln3	ceroid lipofuscinosis, neuronal 3, juvenile (Batten, Spielmeyer-Vogt disease)	3.1978	3.60871	2.97292	1.30492	3.93114	3.99317	2.70811	1.9748	1.10521	1.59953	2.42718	2.36408
12753	NM_001289826,NM_001305222,NM_007715	Clock	circadian locomotor output cycles kaput	26.932	25.6812	33.2068	36.1107	30.1409	46.2464	27.1361	33.4724	27.6934	25.0178	32.2773	28.3002
12757	NM_001080384,NM_001080385,NM_001080386,NM_001290470,NM_016760	Clta	clathrin, light polypeptide (Lca)	152.12	135.355	181.714	182.876	349.245	306.235	291.379	253.657	177.449	297.129	201.88	144.773
12759	NM_013492	Clu	clusterin	20.7998	45.3139	37.4238	33.9827	22.6584	13.8773	40.6413	30.7782	37.752	24.8731	22.8865	40.3855
12763	NM_001111110,NM_001284519,NM_001284520,NM_007717	Cmah	cytidine monophospho-N-acetylneuraminic acid hydroxylase	2.27195	2.59892	1.84443	2.56508	0.738256	1.04898	2.0563	0.979113	1.18816	2.85327	0.468373	2.52281
12764	NM_009908	Cmas	cytidine monophospho-N-acetylneuraminic acid synthetase	13.552	12.4403	14.3434	15.5149	21.551	13.8755	15.8626	24.5209	12.7738	12.7426	13.1409	18.2671
12772	NM_009915	Ccr2	chemokine (C-C motif) receptor 2	4.8043	3.77133	4.40725	4.07241	2.98667	7.38121	18.1711	3.51396	6.47278	2.9606	0.769341	6.25191
12774	NM_009917	Ccr5	chemokine (C-C motif) receptor 5	3.83832	1.40936	5.42034	4.64288	11.3129	12.5309	21.7279	6.72918	8.97302	4.78165	2.49115	5.1105
12778	NM_001271607,NM_007722	Ackr3	atypical chemokine receptor 3	23.318	27.7618	35.3395	12.3016	5.24226	7.80601	3.90785	13.8939	4.8599	10.3727	11.9804	8.86476
12785	NM_001109745,NM_001109746,NM_001347325,NM_013493	Cnbp	cellular nucleic acid binding protein	21.4581	17.052	11.7507	15.4642	29.0526	8.64914	9.01436	20.0178	10.56	16.6824	29.8281	23.4292
12793	NM_009919	Cnih1	cornichon family AMPA receptor auxiliary protein 1	30.4831	34.5239	32.0058	43.8694	7.47992	11.9538	37.8981	25.466	26.2838	37.8036	31.4927	33.5581
12795	NM_001313916,NM_013807	Plk3	polo-like kinase 3	10.3753	11.3949	18.6282	16.5696	9.23035	11.492	24.9059	27.0559	20.6172	16.0657	18.2383	23.4239
12798	NM_007725	Cnn2	calponin 2	19.3458	30.202	23.1904	17.4882	20.3112	13.7181	17.2831	17.2258	17.3672	20.1448	10.9941	16.336
12799	NM_001146318,NM_009923	Cnp	2',3'-cyclic nucleotide 3' phosphodiesterase	1.72155	1.68503	0.876146	1.54631	3.64176	1.92378	1.44461	0.919116	0.769159	2.60024	0.761533	1.35257
12804	NM_001136056,NM_016673	Cntfr	ciliary neurotrophic factor receptor	3.31936	2.63987	1.90039	10.968	10.4204	11.4418	6.99214	11.2096	4.93813	7.091	3.26487	8.43831
12807	NM_001146323,NM_001146324,NM_080634	Hps3	Hermansky-Pudlak syndrome 3	3.59691	3.73746	2.13856	3.92224	4.68725	4.49341	3.50627	0.638706	3.85307	6.14043	2.17961	4.51652
12808	NM_001282993,NM_001282994,NM_172496	Cobl	cordon-bleu WH2 repeat	13.7694	33.7451	41.3777	4.40662	2.2184	3.16766	6.63436	11.3139	6.05962	3.4109	13.5856	6.84767
12812	NM_016706	Coil	coilin	1.48107	2.5845	3.15528	4.33763	4.29308	3.24863	1.60453	3.40326	2.18145	4.71294	4.03252	5.25797
12814	NM_007729	Col11a1	collagen, type XI, alpha 1	0.377143	2.73484	2.1865	3.6058	1.68773	1.04771	0.217969	0.193002	2.04443	0.328727	0.148258	1.97627
12816	NM_001290308	Col12a1	collagen, type XII, alpha 1	48.2955	42.6552	51.7214	57.4333	33.1548	39.8348	69.105	38.9169	56.9932	49.7058	37.9964	41.6922
12818	NM_181277	Col14a1	collagen, type XIV, alpha 1	3.55585	6.10176	4.6306	6.33156	6.79602	2.03634	11.6454	10.9883	8.74798	14.0879	2.05873	7.71801
12819	NM_009928	Col15a1	collagen, type XV, alpha 1	10.3595	10.627	5.60598	13.1326	16.9962	13.9347	4.32975	5.74147	9.21923	1.4728	1.48527	6.23318
12821	NM_001290825,NM_007732	Col17a1	collagen, type XVII, alpha 1	280.582	257.836	256.645	108.737	73.089	97.2467	137.102	172.692	117.997	100.909	145.312	67.9748
12822	NM_001109991,NM_009929	Col18a1	collagen, type XVIII, alpha 1	43.4175	39.7735	28.5317	34.3975	29.6027	29.5946	30.1678	23.9043	29.6691	28.3727	21.4047	25.1295
12825	NM_009930	Col3a1	collagen, type III, alpha 1	59.7986	89.419	71.5723	142.18	152.569	86.7074	105.244	84.7124	133.027	135.113	18.8847	115.193
12826	NM_009931,NR_133670	Col4a1	collagen, type IV, alpha 1	15.5611	14.6451	8.71654	25.9279	35.8507	27.7068	17.7486	12.5957	14.5536	19.7686	6.7861	20.8738
12827	NM_009932	Col4a2	collagen, type IV, alpha 2	15.3199	14.1496	9.09529	22.4329	32.531	20.8089	13.8346	12.6748	18.419	19.0561	8.48477	16.3964
12828	NM_007734	Col4a3	collagen, type IV, alpha 3	0.896574	0.21445	0.148186	1.48544	1.44837	0.12171	1.61783	0.848661	2.15173	1.7294	1.21434	0.974633
12830	NM_001163155,NM_007736	Col4a5	collagen, type IV, alpha 5	7.42194	7.50978	6.84504	3.04308	3.75599	5.19127	6.96157	2.96221	5.14358	5.89826	4.65973	2.84911
12831	NM_015734	Col5a1	collagen, type V, alpha 1	3.84393	5.41712	3.67552	6.15137	8.34822	3.38593	4.51849	2.10067	6.24333	5.84391	1.62821	6.36114
12832	NM_007737	Col5a2	collagen, type V, alpha 2	7.44117	9.71622	10.6591	17.4177	15.3066	12.7171	12.7338	6.64578	15.115	10.7796	3.41148	14.9619
12833	NM_009933	Col6a1	collagen, type VI, alpha 1	16.3405	24.6014	22.8595	27.8142	25.5372	17.0472	20.9348	20.8939	26.5289	15.5278	6.23811	19.9718
12834	NM_001347207,NM_146007	Col6a2	collagen, type VI, alpha 2	19.4535	25.8008	21.9023	35.9995	27.8641	17.1215	26.4698	18.0893	38.412	25.3368	4.08803	21.186
12835	NM_001243008,NM_001243009	Col6a3	collagen, type VI, alpha 3	8.26015	13.6138	11.1947	21.5126	20.4425	14.193	9.46833	7.23803	16.3782	12.2776	3.16264	14.0818
12836	NM_007738	Col7a1	collagen, type VII, alpha 1	57.9478	43.5839	42.1932	27.2131	32.1718	24.7478	40.2557	43.3699	43.4065	35.9167	44.4745	22.0383
12837	NM_007739	Col8a1	collagen, type VIII, alpha 1	0.749121	0.823209	0.547896	0.946641	0.675608	1.02553	0.811981	0.059036	1.19255	1.29377	0.196172	0.722122
12842	NM_007742	Col1a1	collagen, type I, alpha 1	18.0764	35.333	30.5273	45.8994	37.4607	21.9945	31.0479	17.1003	66.9509	36.4537	2.81016	31.5732
12843	NM_007743	Col1a2	collagen, type I, alpha 2	26.1391	43.7715	37.9369	64.593	63.968	37.3638	42.004	34.3495	79.4642	60.8105	7.37122	49.5433
12846	NM_001111062,NM_001111063,NM_007744	Comt	catechol-O-methyltransferase	4.45925	7.5537	3.15109	5.20951	3.2933	2.96617	4.65084	0.024751	4.0066	7.84758	6.3644	8.32664
12847	NM_009938	Copa	coatomer protein complex subunit alpha	50.7028	64.9743	58.5693	54.4652	48.5618	52.1294	63.3862	31.9035	50.2212	51.7859	50.4028	56.1031
12848	NM_001285507,NM_001285512,NM_001285513,NM_009939	Cops2	COP9 signalosome subunit 2	32.7863	37.9246	35.8622	44.037	37.8768	48.6384	43.7598	51.7083	36.0475	38.8222	35.8125	36.9428
12850	NM_001304758,NM_009940	Coq7	demethyl-Q 7	16.765	12.9742	10.2644	20.1529	11.3791	19.5307	22.2222	8.17503	18.0488	8.78166	17.8418	24.0252
12856	NM_001017429	Cox17	cytochrome c oxidase assembly protein 17	20.6583	24.1153	15.4791	23.6312	16.0823	11.29	12.8525	9.84247	20.731	26.3346	10.5131	26.3632
12857	NM_001293559,NM_009941	Cox4i1	cytochrome c oxidase subunit IV isoform 1	185.455	166.037	150.188	198.244	191.837	143.179	238.591	170.794	216.596	206.563	173.263	161.797
12858	NM_007747	Cox5a	cytochrome c oxidase subunit Va	18.6071	28.0974	19.4998	22.9204	33.6667	47.8442	9.3575	40.4148	12.9429	37.3259	29.5849	33.1044
12859	NM_009942	Cox5b	cytochrome c oxidase subunit Vb	445.732	339.772	323.946	441.968	461.442	560.769	460.883	552.305	429.047	507.04	474.197	538.082
12861	NM_007748	Cox6a1	cytochrome c oxidase subunit VIa polypeptide 1	102.867	130.302	142.912	125.212	116.623	158.602	115.991	118.152	125.592	121.979	79.1072	130.913
12862	NM_009943	Cox6a2	cytochrome c oxidase subunit VIa polypeptide 2	34.0903	1.10204	0.580724	27.2983	21.0529	13.3796	5.10491	15.6981	10.7891	3.06364	0.882126	73.5153
12864	NM_053071	Cox6c	cytochrome c oxidase subunit VIc	332.522	360.536	266.453	354.911	267.919	339.381	317.848	143.454	267.318	281.83	204.166	340.806
12866	NM_009945	Cox7a2	cytochrome c oxidase subunit VIIa 2	57.3966	46.7162	38.1743	55.1001	38.2347	45.1979	40.9616	33.2972	45.2791	49.9336	40.0214	52.2713
12867	NM_007749	Cox7c	cytochrome c oxidase subunit VIIc	223.953	300.778	203.432	290.462	251.137	206.624	191.606	173.391	236.466	264.008	141.196	266.175
12868	NM_007750	Cox8a	cytochrome c oxidase subunit VIIIa	254.948	276.504	203.927	263.418	365.961	172.033	291.826	210.247	277.303	251.297	201.8	287.146
12870	NM_001276248,NM_001276250,NM_007752	Cp	ceruloplasmin	3.15086	2.87127	2.32328	6.36564	4.12977	4.45612	2.09222	1.36906	1.85813	3.3052	0.86932	4.24195
12873	NM_007753	Cpa3	carboxypeptidase A3, mast cell	9.12305	9.44202	8.64278	36.4876	71.8589	27.5225	25.5545	23.831	15.7852	21.6568	12.715	8.40393
12874	NM_007754	Cpd	carboxypeptidase D	58.3717	65.2319	70.749	47.7411	26.386	34.8543	47.4446	53.2222	46.2472	45.0674	46.9614	41.451
12876	NM_013494	Cpe	carboxypeptidase E	24.893	20.8866	24.2336	27.088	35.5601	26.3114	43.9266	8.74947	30.9013	24.1791	21.2196	22.65
12890	NM_009946	Cplx2	complexin 2	0.347964	0.20929	0.23603	0.188316	0.123344	0.010884	0.114933	0.875701	0.504119	0.421153	0.247515	0.167518
12892	NM_007757	Cpox	coproporphyrinogen oxidase	10.0967	10.2798	7.89487	11.0582	11.351	10.0882	11.0448	9.33313	7.96759	12.7029	12.9272	12.0939
12894	NM_013495	Cpt1a	carnitine palmitoyltransferase 1a, liver	61.0168	57.9533	54.6091	50.9191	30.7871	34.1975	44.7226	37.9341	45.2421	46.5147	45.1544	32.9348
12896	NM_009949	Cpt2	carnitine palmitoyltransferase 2	9.34604	10.672	6.2199	12.0477	10.3135	4.11369	7.93009	8.38165	15.3827	5.8414	11.7227	14.23
12904	NM_007759	Crabp2	cellular retinoic acid binding protein II	36.1402	82.4539	86.5244	84.5413	124.996	119.256	131.174	118.655	89.0917	105.318	185.714	176.922
12908	NM_007760	Crat	carnitine acetyltransferase	7.49878	5.02848	3.76767	16.7793	6.88141	7.07333	13.8761	16.7199	20.3118	18.6338	14.3037	29.0981
12912	NM_001037726,NM_009952,NM_133828	Creb1	cAMP responsive element binding protein 1	6.19599	7.77852	7.02075	6.48046	2.96462	4.90175	6.38729	4.83369	6.36691	4.32777	6.16691	5.24458
12913	NM_013497	Creb3	cAMP responsive element binding protein 3	10.9088	15.4065	12.6057	7.88125	13.4664	14.0129	5.99178	23.1633	8.77756	10.1068	11.4448	12.8829
12914	NM_001025432	Crebbp	CREB binding protein	62.5916	71.3569	74.803	55.6909	38.3911	44.2915	61.4689	54.9245	59.1447	56.1727	42.5105	48.1866
12915	NM_017406	Atf6b	activating transcription factor 6 beta	8.99468	13.9186	9.71206	7.14216	5.49318	3.83991	5.69896	7.21291	5.10775	5.15608	4.29342	7.09781
12916	NM_001110850,NM_001110851,NM_001110852,NM_001110853,NM_001110854,NM_001110855,NM_001110856,NM_001110857,NM_001110858,NM_001110859,NM_001271503,NM_001271504,NM_001271505,NM_001271506,NM_001311066,NM_001311067,NM_013498,NR_073193	Crem	cAMP responsive element modulator	4.11796	3.46475	3.90724	4.40977	3.52893	2.54391	10.7205	1.61827	6.62414	4.45526	1.33799	3.10163
12925	NM_007763	Crip1	cysteine-rich protein 1 (intestinal)	49.1742	60.4355	45.5698	40.5693	125.05	64.1054	100.818	39.1244	37.3318	53.9001	25.9736	57.26
12927	NM_001198839,NM_009954	Bcar1	breast cancer anti-estrogen resistance 1	6.28703	7.35684	7.65762	4.08788	2.5857	5.17447	2.78105	1.99523	1.88439	4.09392	4.82293	4.14701
12928	NM_001277219,NM_001277221,NM_133656	Crk	v-crk avian sarcoma virus CT10 oncogene homolog	9.31303	9.49295	9.50077	9.11495	20.4887	12.6189	11.753	13.1663	7.30942	11.6293	9.99016	9.34094
12929	NM_001277231,NM_007764	Crkl	v-crk avian sarcoma virus CT10 oncogene homolog-like	2.3838	3.41325	3.3919	2.73712	0.983402	1.38088	3.37911	6.82966	2.15176	2.71875	2.66819	2.25596
12934	NM_009955	Dpysl2	dihydropyrimidinase-like 2	6.77949	8.09769	5.70503	7.31474	8.13703	4.31622	9.76047	7.5712	7.05561	6.1216	3.8839	5.14736
12946	NM_013499	Cr1l	complement component (3b/4b) receptor 1-like	70.3275	76.7841	72.5698	85.2665	66.2824	108.452	66.1464	81.672	83.0428	78.4232	102.418	73.0685
12953	NM_009963	Cry2	cryptochrome 2 (photolyase-like)	5.06472	6.15692	5.66328	3.93281	1.75051	0.013679	5.42409	4.13148	6.11694	4.31656	3.99357	4.99815
12974	NM_026444	Cs	citrate synthase	72.1008	84.0788	69.0098	61.256	62.1054	62.4845	54.0972	56.3589	65.2294	83.3801	80.5302	110.079
12977	NM_001113529,NM_001113530,NM_007778	Csf1	colony stimulating factor 1 (macrophage)	6.49107	8.98258	11.6141	8.14565	8.93929	5.05141	10.5396	12.8256	8.3762	14.1895	8.65272	7.01339
12978	NM_001037859	Csf1r	colony stimulating factor 1 receptor	6.86125	8.31568	9.44412	7.52003	7.72446	4.8229	15.0928	8.10937	6.54992	7.47557	1.9283	10.7869
12982	NM_009970	Csf2ra	colony stimulating factor 2 receptor, alpha, low-affinity (granulocyte-macrophage)	2.15759	2.03069	2.30573	1.17797	1.18211	0.858002	3.12888	0.593977	1.56648	1.00082	0.287639	2.50423
12983	NM_007780	Csf2rb	colony stimulating factor 2 receptor, beta, low-affinity (granulocyte-macrophage)	7.8825	8.26869	5.97889	11.4785	8.57606	5.34013	21.4667	3.1803	6.70525	5.9612	1.70407	7.97222
12984	NM_001287389,NM_007781	Csf2rb2	colony stimulating factor 2 receptor, beta 2, low-affinity (granulocyte-macrophage)	4.90519	5.26963	1.68886	5.4204	2.66841	2.06048	7.17293	0.691592	3.64102	1.55255	0.994429	3.23718
12986	NM_001252651,NM_007782,NR_045561	Csf3r	colony stimulating factor 3 receptor (granulocyte)	0.882133	0.47037	0.931836	0.506565	3.94729	2.07592	4.90632	4.64114	1.41189	1.97998	1.66915	4.16056
12988	NM_001304761,NM_007783	Csk	c-src tyrosine kinase	10.519	15.529	17.4645	9.01709	8.61667	8.84709	13.1351	12.2227	14.0517	9.7719	9.47376	11.323
12995	NM_007788	Csnk2a1	casein kinase 2, alpha 1 polypeptide	67.5963	84.8566	91.1808	72.77	95.1054	116.451	90.541	67.9029	81.4206	71.7652	126.293	89.6618
13000	NM_009974	Csnk2a2	casein kinase 2, alpha prime polypeptide	24.4443	58.7538	71.9744	22.3362	17.4853	23.7216	31.1674	41.4478	35.6803	19.44	35.599	26.8336
13001	NM_001303445,NM_001303446,NM_001303476,NM_009975	Csnk2b	casein kinase 2, beta polypeptide	149.39	284.413	266.022	179.512	116.68	109.169	206.319	214.879	120.559	163.134	189.914	163.95
13002	NM_001271584,NM_001271585,NM_016775,NR_073369	Dnajc5	DnaJ heat shock protein family (Hsp40) member C5	11.8494	13.0922	14.1432	12.6822	12.0679	11.3465	13.5299	13.2886	12.7072	17.8062	10.1184	12.3296
13003	NM_001081249,NM_001134474,NM_001134475,NM_019389,NM_172955	Vcan	versican	2.78434	7.21393	4.02008	5.24459	1.33478	4.10739	2.94899	0.68114	4.79504	7.34858	2.76866	5.75148
13006	NM_007790	Smc3	structural maintenance of chromosomes 3	84.4794	67.5708	80.38	90.0657	107.388	106.787	93.6616	76.674	77.7427	78.7382	96.627	65.3294
13007	NM_007791	Csrp1	cysteine and glycine-rich protein 1	43.678	47.9292	45.8808	55.4675	44.9052	52.5612	62.4314	66.0859	53.6627	49.9728	36.5797	39.5387
13008	NM_007792	Csrp2	cysteine and glycine-rich protein 2	4.65524	4.13551	1.28478	9.78947	5.62483	7.44746	8.50593	6.2394	5.27982	5.78753	3.00291	6.9809
13010	NM_009976	Cst3	cystatin C	186.761	229.528	239.492	132.403	111.283	187.562	215.141	163.982	165.038	134.024	169.988	191.495
13014	NM_007793	Cstb	cystatin B	144.774	225.941	169.264	167.438	109.405	109.024	238.325	154.173	212.45	209.637	140.576	207.714
13016	NM_001198859,NM_001198860,NM_001198861,NM_001310535,NM_013502	Ctbp1	C-terminal binding protein 1	20.6276	18.0356	17.9013	20.1196	15.6174	11.8261	12.3418	12.7653	16.0236	17.6332	9.73121	16.6289
13017	NM_001170744,NM_001347623,NM_009980	Ctbp2	C-terminal binding protein 2	2.54014	5.48598	2.34521	5.82472	0.811286	0.515563	3.15924	1.4085	4.55158	4.02618	1.58305	4.14253
13018	NM_181322	Ctcf	CCCTC-binding factor	35.2451	33.5769	34.3282	31.1878	27.7072	38.7077	31.9245	33.8583	30.6766	25.426	35.825	29.0301
13026	NM_001163159,NM_001163160,NM_009981	Pcyt1a	phosphate cytidylyltransferase 1, choline, alpha isoform	8.94293	8.92174	9.02429	9.13739	13.4068	5.20489	10.8772	4.82609	8.20889	11.2109	10.8057	10.3938
13030	NM_007798	Ctsb	cathepsin B	64.727	74.0811	75.5826	77.511	62.7251	49.6955	101.75	43.5477	70.2249	79.6186	71.8205	80.4353
13032	NM_001311790,NM_009982	Ctsc	cathepsin C	9.9421	11.738	11.3528	16.3903	17.5184	14.3976	16.4327	8.28212	11.2568	15.0798	13.5115	22.983
13033	NM_009983	Ctsd	cathepsin D	223.593	268.579	286.59	315.373	246.836	230.64	382.492	373.184	350.571	367.655	293.37	339.605
13036	NM_001312649,NM_007801	Ctsh	cathepsin H	29.4867	61.308	63.4209	44.9909	29.2578	42.8523	62.6213	32.5212	42.6344	41.1668	34.9201	42.4673
13038	NM_007802	Ctsk	cathepsin K	3.70238	5.68756	5.12169	5.99224	13.7073	4.55868	8.52642	7.06468	5.69189	4.88476	0.50777	6.04985
13039	NM_009984	Ctsl	cathepsin L	13.8861	21.6164	27.8031	27.8048	21.7672	26.863	56.406	27.7314	34.7657	45.5508	41.6303	33.6029
13040	NM_001267695,NM_021281	Ctss	cathepsin S	34.2275	39.6105	59.7132	45.0078	71.605	54.8152	92.7675	44.0714	79.9459	38.5014	19.2402	69.2561
13043	NM_001252572,NM_007803	Cttn	cortactin	87.8664	106.13	112.728	95.7739	108.707	105.589	116.998	129.759	99.4495	119.869	102.159	83.2246
13046	NM_001244891,NM_001244903,NM_017368,NM_198683	Celf1	CUGBP, Elav-like family member 1	10.9569	15.7659	12.9155	12.1186	13.0693	7.02824	11.3835	5.5657	10.4526	9.33627	6.9803	11.3041
13047	NM_001291233,NM_001291234,NM_001291238,NM_001291239,NM_001291240,NM_009986,NM_198602	Cux1	cut-like homeobox 1	10.4572	10.17	9.14463	8.04141	4.43784	9.99494	10.9388	6.40965	11.7137	10.3135	8.51211	8.84989
13052	NM_001025192,NM_001276263,NM_009988	Cxadr	coxsackie virus and adenovirus receptor	10.6771	31.853	20.3193	22.1935	8.4048	21.8196	15.8004	12.4148	14.2423	12.2908	19.8303	10.2619
13057	NM_001301284,NM_007806	Cyba	cytochrome b-245, alpha polypeptide	15.4566	16.1135	15.7075	14.5641	39.6946	21.6241	62.7411	15.3881	35.5121	23.9676	10.2385	25.7518
13058	NM_007807	Cybb	cytochrome b-245, beta polypeptide	6.04418	5.07305	11.4892	3.26221	4.28489	1.88823	9.20347	8.99395	12.3791	2.15978	2.20097	11.9923
13063	NM_007808	Cycs	cytochrome c, somatic	68.4921	73.5632	62.2443	124.091	93.1129	115.255	49.9517	56.0251	69.0145	80.4405	63.1861	103.587
13074	NM_007809	Cyp17a1	cytochrome P450, family 17, subfamily a, polypeptide 1	8.52372	18.0444	24.833	7.38622	1.33546	11.6188	10.1431	33.3581	31.5468	29.7265	35.4673	43.4297
13078	NM_009994	Cyp1b1	cytochrome P450, family 1, subfamily b, polypeptide 1	0.609611	1.00545	0.580839	1.69718	1.93687	0.610435	1.14273	0.866547	1.14811	1.20077	0.494784	0.791717
13088	NM_009999	Cyp2b10	cytochrome P450, family 2, subfamily b, polypeptide 10	20.1748	45.8845	40.2116	15.6663	12.2526	23.1543	18.577	44.9365	20.7987	36.7323	89.9829	36.9843
13090	NM_007814	Cyp2b19	cytochrome P450, family 2, subfamily b, polypeptide 19	9.44657	33.9787	53.7124	9.43414	3.22043	4.18721	29.5876	32.7843	36.7565	19.5831	34.3354	21.7269
13107	NM_007817	Cyp2f2	cytochrome P450, family 2, subfamily f, polypeptide 2	7.46879	3.34087	2.6586	14.5617	6.29469	0.952462	5.78997	1.50639	3.88353	3.15995	1.40688	9.19338
13108	NM_013809	Cyp2g1	cytochrome P450, family 2, subfamily g, polypeptide 1	1.62414	2.56496	3.63833	9.33538	3.85346	1.02877	18.6281	9.49092	37.5636	19.8844	32.3094	45.934
13110	NM_010008	Cyp2j6	cytochrome P450, family 2, subfamily j, polypeptide 6	9.34144	18.714	15.7237	6.17086	3.31207	4.98523	7.32414	8.26342	7.00391	6.1423	8.43918	5.36418
13120	NM_007823	Cyp4b1	cytochrome P450, family 4, subfamily b, polypeptide 1	17.6382	18.2494	12.0839	9.94078	3.42599	4.42812	10.532	8.14398	8.74817	10.1614	5.24622	6.18538
13121	NM_020010	Cyp51	cytochrome P450, family 51	7.73972	22.6617	26.2465	25.9874	9.10756	15.1138	19.1502	35.3673	29.4173	22.6757	38.1838	35.2485
13123	NM_007825	Cyp7b1	cytochrome P450, family 7, subfamily b, polypeptide 1	2.42998	1.45946	0.422758	6.8285	9.41169	1.6372	5.29871	0.14616	1.67176	5.2895	2.6978	2.93258
13132	NM_001008702,NM_001037905,NM_001102400,NM_001310446,NM_023118	Dab2	disabled 2, mitogen-responsive phosphoprotein	23.4986	40.5008	18.9191	48.3298	82.4168	38.2107	42.0517	10.3019	22.1974	77.7912	10.3087	28.1844
13134	NM_001038610,NM_007826	Dach1	dachshund 1 (Drosophila)	9.41207	11.6957	12.3588	6.59753	3.83726	7.76081	9.78538	9.8858	8.18416	7.89145	4.34636	5.7102
13135	NM_001113358,NM_010015	Dad1	defender against cell death 1	15.7157	26.1915	17.1233	32.0743	20.0522	8.69901	2.28952	7.55439	24.9337	30.9164	13.6213	39.5996
13136	NM_010016	Cd55	CD55 molecule, decay accelerating factor for complement	33.0894	35.5575	42.2617	12.5764	12.4269	19.0188	12.3404	16.0727	13.311	8.63538	7.18938	18.589
13138	NM_001276481,NM_001276482,NM_001276485,NM_001276486,NM_001276492,NM_001276493,NM_010017	Dag1	dystroglycan 1	1.78443	33.7645	2.77533	4.57547	24.8158	2.48972	1.74415	2.21959	38.6454	32.6376	1.71991	4.46217
13139	NM_016811	Dgka	diacylglycerol kinase, alpha	125.192	139.887	124.869	80.523	65.4427	71.2658	119.234	126.433	93.1198	80.9109	105.82	72.1178
13143	NM_010019	Dapk2	death-associated protein kinase 2	5.10299	6.09931	3.68536	4.53309	4.02425	10.0285	9.06948	12.9497	7.41594	6.45089	4.54281	9.15403
13163	NM_001199733,NM_007829	Daxx	Fas death domain-associated protein	13.2086	17.738	15.4396	12.433	15.9051	18.887	15.2802	15.3858	15.0135	20.5973	15.3693	13.7823
13167	NM_001037999,NM_007830	Dbi	diazepam binding inhibitor	219.602	272.867	266.627	214.528	174.494	219.908	340.09	423.886	271.684	360.848	282.089	245.533
13169	NM_001146308,NM_001146309,NM_013810	Dbnl	drebrin-like	28.5369	47.571	41.1526	25.1161	20.7283	18.5096	29.4675	25.9408	25.1112	26.3053	29.8637	21.0624
13171	NM_010022	Dbt	dihydrolipoamide branched chain transacylase E2	3.73277	4.50762	2.38528	4.40064	3.82436	2.05211	4.47285	4.57182	4.83741	4.29043	3.08468	5.70681
13175	NM_001111051,NM_001111052,NM_001111053,NM_001195538,NM_001195539,NM_001195540,NM_019978	Dclk1	doublecortin-like kinase 1	0.573178	1.33872	0.492193	1.90286	1.46096	0.057052	1.51382	2.48646	0.558865	0.735247	0.291898	0.758816
13177	NM_010023	Eci1	enoyl-Coenzyme A delta isomerase 1	10.9955	8.46961	6.20511	7.26789	7.28071	5.6815	6.30337	2.86672	5.12843	7.09378	5.3036	9.06724
13179	NM_001190451,NM_007833	Dcn	decorin	42.3777	57.545	52.8054	71.1893	82.6989	40.6928	82.8633	32.1822	51.9179	87.7136	8.78472	49.2554
13185	NM_007834	Dscr3	Down syndrome critical region gene 3	3.58031	3.77125	3.86573	1.3784	0.763275	1.71942	4.15841	2.12933	3.94564	3.79581	0.734253	3.48541
13190	NM_010024	Dct	dopachrome tautomerase	10.7414	12.658	7.78022	18.754	24.9506	19.6229	32.5943	16.2347	19.2479	15.3206	7.33315	7.00007
13191	NM_001198866,NM_001198867,NM_001347310,NM_007835	Dctn1	dynactin 1	37.126	38.1114	38.7659	33.8333	49.7852	25.5674	38.0816	28.8533	37.6968	34.8255	31.5068	30.0762
13194	NM_015735	Ddb1	damage specific DNA binding protein 1	104.351	118.924	98.5646	107.266	88.7059	85.7102	98.0279	83.4499	92.9959	102.947	94.095	115.485
13196	NM_001276461,NM_001276462,NM_001276463,NM_001276467,NM_010026	Asap1	ArfGAP with SH3 domain, ankyrin repeat and PH domain1	23.2618	25.8514	20.923	21.5484	14.8459	18.3955	19.3662	15.4369	16.6122	19.0978	16.4709	14.152
13198	NM_001290183,NM_007837	Ddit3	DNA-damage inducible transcript 3	3.31129	3.97611	2.95997	5.6083	8.35662	0.03651	4.72062	6.79621	3.16055	4.2004	7.25061	5.82335
13200	NM_007838	Ddost	dolichyl-di-phosphooligosaccharide-protein glycotransferase	32.277	27.8335	25.6358	31.9219	25.6129	33.84	24.986	24.7869	26.3841	26.9651	31.0066	34.7352
13202	NM_010027	Ddt	D-dopachrome tautomerase	9.37153	8.31796	6.25603	8.37412	4.25716	6.10374	3.24476	3.44246	6.74509	3.49804	5.22058	6.63303
13204	NM_001042620,NM_007839,NR_104311	Dhx15	DEAH (Asp-Glu-Ala-His) box polypeptide 15	107.533	102.75	108.345	111.302	86.5166	108.605	97.7294	68.9949	63.2233	94.8116	132.843	85.8735
13205	NM_010028	Ddx3x	DEAD/H (Asp-Glu-Ala-Asp/His) box polypeptide 3, X-linked	279.834	315.065	333.682	413.13	518.869	668.258	345.524	341.017	294.659	421.144	523.127	326.164
13207	NM_007840	Ddx5	DEAD (Asp-Glu-Ala-Asp) box polypeptide 5	504.774	539.249	548.658	469.401	518.887	534.615	607.591	552.593	469.668	532.039	537.253	368.517
13209	NM_001110826,NM_007841,NM_181324	Ddx6	DEAD (Asp-Glu-Ala-Asp) box polypeptide 6	30.1312	34.428	30.8842	29.5787	21.4609	19.2437	38.422	34.5477	26.6572	27.6575	30.2071	27.5918
13211	NM_007842	Dhx9	DEAH (Asp-Glu-Ala-His) box polypeptide 9	97.8386	105.878	101.159	127.133	111.306	140.121	95.4695	109.034	98.6328	126.172	105.421	97.0211
13214	NM_007843	Defb1	defensin beta 1	4.03776	8.36654	8.01861	8.47076	0.128924	2.07581	2.68777	8.32004	6.22243	6.05975	6.70494	6.43559
13244	NM_007853	Degs1	delta(4)-desaturase, sphingolipid 1	34.8358	54.0777	48.8999	56.0185	19.0705	38.3057	40.4772	38.7445	39.1172	46.1243	50.2658	56.2976
13346	NM_010043	Des	desmin	58.0384	6.37313	5.65004	82.1361	50.4297	39.1878	6.90379	13.6921	49.4369	43.3607	7.95182	154.024
13347	NM_001025296,NM_010044,NR_104263	Dffa	DNA fragmentation factor, alpha subunit	7.27802	18.2239	15.9703	5.41378	5.71695	2.84721	9.44746	1.44246	8.4134	1.92779	7.88357	7.81455
13350	NM_010046	Dgat1	diacylglycerol O-acyltransferase 1	2.93345	4.8859	4.60652	9.30282	9.78863	3.99078	9.1875	25.0705	10.2257	15.4357	13.6072	17.8082
13353	NM_001289813,NM_001289814,NM_010047,NR_110380	Dgcr6	DiGeorge syndrome critical region gene 6	5.88588	6.09543	6.99418	2.58362	1.77339	1.24043	2.0202	0.923022	2.70011	1.97298	4.0792	3.25989
13356	NM_001109750,NM_010048	Dgcr2	DiGeorge syndrome critical region gene 2	7.56134	8.46745	5.14275	5.19863	5.47884	0.970194	6.23075	4.12987	5.36295	6.95747	4.97651	5.91902
13358	NM_153150	Slc25a1	solute carrier family 25 (mitochondrial carrier, citrate transporter), member 1	11.6898	15.9676	11.0174	33.7068	19.6555	21.2574	42.7099	41.2979	34.8861	35.7361	35.5594	43.1351
13360	NM_007856	Dhcr7	7-dehydrocholesterol reductase	14.7027	39.4394	31.6707	12.4597	5.77707	4.08883	10.0998	20.9004	15.9855	16.8368	14.9792	19.7972
13367	NM_001305980,NM_001305981,NM_007858	Diaph1	diaphanous related formin 1	24.4227	25.3463	29.7369	25.4363	19.7659	27.2524	23.2986	23.6376	22.5416	19.8339	30.8884	29.9648
13371	NM_010050	Dio2	deiodinase, iodothyronine, type II	0.156235	0.249077	0.196076	0.583226	0.987469	0.492725	0.276852	0.04293	0.304937	0.346075	0.743133	0.443839
13382	NM_007861	Dld	dihydrolipoamide dehydrogenase	88.3365	80.7204	97.3453	125.053	142.716	198.353	95.5521	128.914	111.451	93.0765	143.965	110.04
13383	NM_001252433,NM_001252434,NM_001252435,NM_001252436,NM_007862,NR_045516	Dlg1	discs, large homolog 1 (Drosophila)	57.2391	60.2315	61.9123	64.0458	45.0911	47.7896	61.1096	66.5748	60.3733	49.4528	55.9538	52.2416
13388	NM_007865	Dll1	delta-like 1 (Drosophila)	9.10446	6.9692	6.48633	5.41036	4.33823	3.4097	3.90171	2.88211	5.66439	3.97511	5.64818	2.92963
13400	NM_001190490,NM_001190491,NM_032418,NR_126095	Dmpk	dystrophia myotonica-protein kinase	36.6765	11.1475	12.6839	25.4861	45.0804	21.0025	7.42906	19.957	15.019	18.0723	9.21243	42.2736
13405	NM_001314034,NM_001314035,NM_001314036,NM_001314037,NM_001314038,NM_007868	Dmd	dystrophin, muscular dystrophy	25.4521	16.6315	11.614	28.9373	19.6948	10.2776	9.97919	13.4567	30.4743	16.908	11.0468	30.2105
13417	NM_013811	Dnah8	dynein, axonemal, heavy chain 8	1.67131	2.14725	1.53374	3.09161	0.69367	5.16085	1.15544	2.21257	1.19644	1.97153	9.26914	3.70672
13418	NM_001190817,NM_007869	Dnajc1	DnaJ heat shock protein family (Hsp40) member C1	18.8751	16.1919	21.0587	19.7963	20.7657	21.0088	16.7988	22.7763	17.9646	12.9405	16.4739	11.6944
13421	NM_007870	Dnase1l3	deoxyribonuclease 1-like 3	0.479657	8.35405	7.19197	1.45339	0.066557	0.341221	0.02929	1.36217	3.0174	0.579673	2.34618	1.12626
13423	NM_010062	Dnase2a	deoxyribonuclease II alpha	12.6032	21.154	18.5682	9.00017	7.3613	5.08774	12.211	14.6192	15.7602	16.2329	13.5367	13.2318
13424	NM_030238	Dync1h1	dynein cytoplasmic 1 heavy chain 1	68.2225	79.1305	83.6382	65.9544	53.532	56.4441	67.4369	75.2034	69.6589	63.458	65.2914	64.7389
13427	NM_001198872,NM_001198873,NM_001198874,NM_001198875,NM_001198876,NM_001198877,NM_001198878,NM_001347173,NM_010064	Dync1i2	dynein cytoplasmic 1 intermediate chain 2	41.0174	45.3586	47.6286	46.3159	33.9897	37.5457	50.6763	65.2544	44.1793	53.6651	39.5006	38.5994
13430	NM_001039520,NM_001253893,NM_001253894,NM_007871	Dnm2	dynamin 2	52.4425	67.5397	69.1189	47.8057	39.7884	38.443	53.2285	56.1624	58.2454	56.998	52.844	51.0455
13433	NM_001199431,NM_001199432,NM_001199433,NM_001314011,NM_010066	Dnmt1	DNA methyltransferase (cytosine-5) 1	57.2632	54.1428	51.4002	57.1768	55.6452	72.3174	43.6282	50.0359	40.5554	58.0584	72.1073	52.4787
13435	NM_001271753,NM_007872,NM_153743	Dnmt3a	DNA methyltransferase 3A	5.80042	4.92145	5.83521	4.96293	4.92266	2.99706	6.1669	5.56876	6.26845	4.67321	3.34356	6.20661
13436	NM_001003960,NM_001003961,NM_001003963,NM_001122997,NM_001271744,NM_001271745,NM_001271746,NM_001271747,NM_010068	Dnmt3b	DNA methyltransferase 3B	2.31895	1.93349	1.70434	2.61033	4.25511	1.24487	2.29447	0.716749	1.2932	1.19321	2.33766	1.44722
13437	NM_001110831,NM_016878	Dnpep	aspartyl aminopeptidase	13.7516	19.7773	14.8004	12.8392	7.20301	3.59418	19.7072	20.5024	11.7234	12.718	12.8329	14.3698
13445	NM_013812	Cdk2ap1	CDK2 (cyclin-dependent kinase 2)-associated protein 1	55.8358	46.7384	32.2489	47.4996	94.5555	44.3798	61.606	61.7358	54.0196	73.4669	48.8877	45.2517
13476	NM_007874	Reep5	receptor accessory protein 5	17.2056	21.1772	20.8071	16.1182	13.3221	15.2059	14.6099	22.8369	20.6991	19.881	14.8921	20.9555
13478	NM_007875	Dpagt1	dolichyl-phosphate (UDP-N-acetylglucosamine) acetylglucosaminephosphotransferase 1 (GlcNAc-1-P transferase)	6.81473	8.2851	5.31772	8.29128	7.37247	7.15271	4.03454	12.1016	7.27886	7.49979	3.28958	7.94746
13479	NM_007876	Dpep1	dipeptidase 1 (renal)	0.952675	2.31255	2.05608	2.83441	1.4662	0.599963	4.70844	2.55614	1.65566	2.85073	0.85715	1.53462
13481	NM_010073	Dpm2	dolichol-phosphate (beta-D) mannosyltransferase 2	11.4209	8.35343	6.44407	6.05251	1.08848	7.15293	5.28441	0.02625	6.83389	8.01506	0.060124	5.46883
13482	NM_001159543,NM_010074	Dpp4	dipeptidylpeptidase 4	3.1445	5.82085	8.11958	9.19268	1.09562	16.512	7.50833	10.3951	7.93131	7.04056	11.0705	10.6517
13486	NM_026106	Dr1	down-regulator of transcription 1	4.52693	7.15144	8.70209	6.0808	4.83373	4.20142	3.10005	4.38044	5.89799	6.71414	7.95848	7.00746
13494	NM_007879	Drg1	developmentally regulated GTP binding protein 1	37.6238	42.5997	37.3742	29.4165	33.082	27.9772	41.386	17.647	28.3695	30.3489	22.0424	27.075
13495	NM_021354	Drg2	developmentally regulated GTP binding protein 2	30.6406	28.2952	22.5566	24.5265	37.5591	8.86675	23.4918	11.0311	19.6377	26.1891	28.2011	30.0274
13496	NM_001288625,NM_001288626,NM_007880	Arid3a	AT rich interactive domain 3A (BRIGHT-like)	0.735569	0.563616	0.895334	0.416762	0.818576	0.769609	1.44568	0.666049	0.604371	1.14014	0.789708	0.940961
13498	NM_007881	Atn1	atrophin 1	29.9773	35.0887	31.6425	29.4442	19.1982	19.1656	31.9271	33.5806	30.3467	30.7283	16.6404	20.4109
13505	NM_001291804,NM_013504	Dsc1	desmocollin 1	22.4526	114.999	146.919	43.5858	15.042	42.086	56.4303	81.6133	73.4611	60.7427	120.388	65.0576
13506	NM_001317363,NM_001317365,NM_013505	Dsc2	desmocollin 2	2.07487	1.53012	1.40134	4.5804	2.82531	2.34866	3.98344	8.15084	5.60013	5.40214	8.80989	7.97583
13507	NM_001291809,NM_007882	Dsc3	desmocollin 3	156.956	186.031	205.445	139.028	72.3074	119.641	149.056	171.487	146.974	134.606	172.884	119.913
13510	NM_010079	Dsg1a	desmoglein 1 alpha	261.737	611.849	635.76	120.638	29.8217	109.726	157.049	315.346	263.428	156.397	325.413	141.007
13511	NM_007883	Dsg2	desmoglein 2	37.4335	35.8541	46.0115	30.784	30.7003	47.8303	47.0836	64.3495	41.3087	29.7812	46.4916	26.355
13512	NM_030596	Dsg3	desmoglein 3	88.7688	66.7495	72.1217	141.276	80.6641	147.721	97.5092	75.1092	80.7493	101.905	144.293	107.715
13518	NM_001276764,NM_010081,NM_133833,NM_134448	Dst	dystonin	489.853	359.179	443.515	224.557	199.761	232.312	356.813	408.013	338.912	227.784	378.42	156.748
13521	NM_007885	Slc26a2	solute carrier family 26 (sulfate transporter), member 2	6.48651	12.3266	8.76956	5.43079	5.0502	3.73464	5.05025	11.5893	6.11601	6.36416	7.005	8.52025
13528	NM_001162465,NM_007886,NR_027869,NR_027870	Dtnb	dystrobrevin, beta	19.0332	17.3016	11.6899	16.179	7.54465	18.3405	24.5808	16.1152	17.2299	19.2272	12.9365	11.3034
13542	NM_001302342,NM_010091	Dvl1	dishevelled segment polarity protein 1	12.765	10.6391	9.43766	9.27346	7.39657	8.71606	7.69774	9.40347	9.68611	7.10166	8.78127	10.962
13544	NM_001347176,NM_007889	Dvl3	dishevelled segment polarity protein 3	18.0259	23.3412	20.6342	19.273	13.2816	8.06038	19.6316	14.8404	20.862	13.738	11.1448	15.1028
13548	NM_001113389,NM_001347731,NM_007890	Dyrk1a	dual-specificity tyrosine-(Y)-phosphorylation regulated kinase 1a	25.4146	23.6924	24.5011	23.9344	16.3768	16.4534	14.5993	19.2045	23.3786	22.7014	19.8298	19.726
13555	NM_001291105,NM_007891	E2f1	E2F transcription factor 1	4.81774	3.74696	2.24722	3.41088	2.21467	0.107281	0.682491	3.24955	4.22297	2.34314	0.719136	2.28043
13557	NM_001289920,NM_010093	E2f3	E2F transcription factor 3	1.51549	2.53686	1.69052	2.55663	1.05354	0.840142	1.91296	1.66885	1.80041	2.10304	0.656577	2.16472
13560	NM_001301784,NM_007893,NR_125990	E4f1	E4F transcription factor 1	6.01441	11.6767	12.7997	9.80766	4.99027	1.45115	10.7522	6.97155	11.205	9.71398	3.56793	4.79644
13589	NM_007896	Mapre1	microtubule-associated protein, RP/EB family, member 1	19.9623	17.688	19.9597	22.1521	37.525	31.2752	23.7406	18.9516	16.7363	23.2259	25.0917	19.535
13591	NM_001290709,NM_001290710,NM_001290711,NM_007897	Ebf1	early B cell factor 1	3.80965	4.49337	2.12637	5.04524	3.84914	1.92524	5.27658	3.61886	1.88204	4.37698	0.359552	2.29493
13595	NM_007898	Ebp	phenylalkylamine Ca2+ antagonist (emopamil) binding protein	12.0361	19.2948	17.4521	17.4815	38.1913	22.2392	18.2089	15.2509	14.9456	24.1501	17.497	28.6034
13601	NM_001252653,NM_007899	Ecm1	extracellular matrix protein 1	20.0897	22.9211	29.9578	12.921	10.4155	5.34485	17.2977	10.6143	12.7863	11.4289	8.05753	10.8315
13602	NM_010097	Sparcl1	SPARC-like 1	62.0785	44.7755	29.3662	73.9384	80.5911	71.4962	66.5634	107.757	76.6356	78.3391	19.1726	29.5165
13605	NM_001177625,NM_001177626,NM_007900	Ect2	ect2 oncogene	21.8378	17.2223	13.5858	15.016	22.2928	29.8004	12.2308	9.3168	12.2913	16.516	24.2533	15.2737
13607	NM_001177937,NM_001177938,NM_001177939,NM_001177940,NM_001177941,NM_001177942,NM_001177943,NM_001177944,NM_010099	Eda	ectodysplasin-A	0.167539	0.375288	0.15539	0.27611	0.636996	0.368964	0.026424	0.570537	0.069566	0.122618	0.091215	0.14868
13609	NM_007901	S1pr1	sphingosine-1-phosphate receptor 1	4.73623	3.73691	1.14793	7.24022	9.34109	2.03891	2.95826	1.71944	1.26436	2.90704	0.531174	2.56581
13610	NM_010101	S1pr3	sphingosine-1-phosphate receptor 3	4.19714	6.06903	3.845	5.86773	5.54469	5.86661	2.95936	4.21268	2.98696	4.43821	2.74266	3.5482
13614	NM_010104	Edn1	endothelin 1	2.82323	2.83989	2.96931	4.70294	1.62696	9.46735	8.05187	12.1628	0.59414	3.18922	0.717982	4.07408
13617	NM_010332	Ednra	endothelin receptor type A	2.34756	2.88083	0.847482	4.00001	5.68344	2.29386	3.04936	0.928933	3.00517	3.11023	2.11661	5.76597
13618	NM_001136061,NM_001276296,NM_007904	Ednrb	endothelin receptor type B	0.767256	2.63612	1.1858	1.056	0.701142	0.092355	0.466157	1.43405	0.212872	0.915877	0.346357	1.68728
13619	NM_001042623,NM_001271579,NM_007905,NR_073364	Phc1	polyhomeotic-like 1 (Drosophila)	3.04144	1.39607	1.26258	1.64832	0.917502	2.02851	1.76036	2.83359	1.36778	1.68443	1.04344	1.7369
13626	NM_021876	Eed	embryonic ectoderm development	33.5782	30.5806	33.181	46.1126	42.3495	47.4791	26.3089	22.7545	29.2117	31.0638	51.5745	36.7677
13627	NM_010106	Eef1a1	eukaryotic translation elongation factor 1 alpha 1	2890.35	2872.44	2897.94	2949.69	3817.21	3741.1	4380.32	4523.43	3132.61	3673.59	3085.46	1986.36
13628	NM_007906	Eef1a2	eukaryotic translation elongation factor 1 alpha 2	62.2838	3.18948	4.40738	59.4626	30.6457	22.9822	1.67138	17.3868	52.5913	31.5665	5.79298	119.996
13629	NM_007907	Eef2	eukaryotic translation elongation factor 2	570.286	579.891	570.699	520.04	621.913	591.388	772.897	677.017	544.883	629.5	540.776	496.735
13631	NM_001267710,NM_001267711,NM_007908	Eef2k	eukaryotic elongation factor-2 kinase	15.9229	20.0149	18.2294	12.3848	14.5287	12.4149	17.6698	11.7584	14.4259	12.6701	17.5481	14.2945
13636	NM_001162425,NM_010107	Efna1	ephrin A1	41.1384	37.6315	35.0174	36.8893	20.9656	41.0448	36.3156	36.9624	47.5	27.0911	30.6395	27.7323
13638	NM_010108	Efna3	ephrin A3	6.91388	28.7194	32.3212	11.0487	1.11095	11.96	16.1422	4.32072	16.0634	11.8324	10.5525	10.6657
13640	NM_010109,NM_207654	Efna5	ephrin A5	8.05894	10.0039	9.16048	10.7118	6.18186	11.7519	9.1721	8.98802	8.79825	9.65329	4.09918	7.04016
13641	NM_010110	Efnb1	ephrin B1	9.44038	9.7643	9.00315	7.1141	4.97882	3.21176	4.75003	5.19692	7.03304	3.6588	3.75445	5.50006
13642	NM_010111	Efnb2	ephrin B2	13.7188	19.3113	21.2797	16.6327	5.27097	15.6988	15.0606	17.4043	20.0565	13.6584	12.8978	15.7858
13644	NM_010112	Efs	embryonal Fyn-associated substrate	8.46531	12.3154	7.25757	3.98605	4.21964	3.97495	5.73523	4.44965	7.10173	5.47525	6.11412	6.14433
13649	NM_007912,NM_207655	Egfr	epidermal growth factor receptor	49.8167	50.9715	55.203	41.063	27.5419	41.7677	41.4221	46.2084	37.4465	40.4141	32.2396	39.5263
13650	NM_001291818,NM_010117	Rhbdf1	rhomboid 5 homolog 1	24.8843	33.917	23.6246	19.4902	9.66314	7.28247	17.9146	8.77312	18.9088	16.7755	12.1478	13.454
13653	NM_007913	Egr1	early growth response 1	91.0022	150.838	117.253	64.2421	34.5744	47.0655	76.1777	76.1621	52.3597	34.2268	20.8983	40.6604
13654	NM_001347458,NM_010118	Egr2	early growth response 2	29.8897	43.8571	32.179	23.434	12.0751	12.0167	36.2684	23.0339	32.9587	19.3076	9.35061	20.8645
13655	NM_001289925,NM_001289927,NM_018781	Egr3	early growth response 3	5.32894	21.5755	20.6226	16.2623	3.35725	2.11075	12.7688	16.2573	11.4888	11.5904	4.71757	10.163
13660	NM_010119	Ehd1	EH-domain containing 1	4.99322	7.2019	5.1395	5.41193	11.7596	6.3367	6.13051	8.40876	6.667	7.61731	4.91901	6.13641
13661	NM_007914	Ehf	ets homologous factor	10.304	13.4154	23.4361	16.3814	4.66629	15.2437	18.6977	12.0815	14.5287	17.247	20.5542	16.8129
13663	NM_001199494,NM_007915	Ei24	etoposide induced 2.4 mRNA	37.3563	38.5166	37.3855	36.9135	33.0556	10.0669	46.507	42.28	42.1146	50.9283	14.6972	25.8664
13664	NM_010120	Eif1a	eukaryotic translation initiation factor 1A	84.1245	79.9578	79.6199	133.244	224.925	175.43	107.383	44.1786	72.1404	122.662	149.426	103.335
13665	NM_026114	Eif2s1	eukaryotic translation initiation factor 2, subunit 1 alpha	24.25	24.2189	24.8889	36.918	27.322	47.1717	25.1452	25.1698	19.9683	22.1257	38.019	29.725
13666	NM_001313918,NM_010121	Eif2ak3	eukaryotic translation initiation factor 2 alpha kinase 3	9.71423	7.23198	8.35125	7.76623	2.00394	6.21057	9.37045	6.68671	8.99703	5.69252	7.42706	7.80542
13667	NM_001127355,NM_001127356,NM_010122	Eif2b4	eukaryotic translation initiation factor 2B, subunit 4 delta	15.7684	17.0048	14.6174	17.8223	15.5064	11.0657	12.7389	17.0236	12.481	18.1028	14.7328	16.49
13669	NM_010123	Eif3a	eukaryotic translation initiation factor 3, subunit A	296.701	259.927	317.743	342.897	497.056	576.589	336.96	393.086	271.745	310.251	484.168	258.681
13680	NM_007916	Ddx19a	DEAD (Asp-Glu-Ala-Asp) box polypeptide 19a	29.3134	28.4363	25.0672	28.6996	19.4886	30.6312	23.4421	15.0073	21.3755	24.8108	22.84	32.2747
13681	NM_001159375,NM_144958	Eif4a1	eukaryotic translation initiation factor 4A1	220.384	286.246	235.737	275.71	199.587	212.01	191.322	164.922	185.566	231.747	207.317	231.983
13682	NM_001123037,NM_001123038,NM_001347179,NM_013506,NR_110335	Eif4a2	eukaryotic translation initiation factor 4A2	66.6067	76.8626	65.7685	62.7639	76.1474	90.3913	48.734	44.1604	54.045	51.7709	89.9216	81.3772
13684	NM_001313980,NM_007917	Eif4e	eukaryotic translation initiation factor 4E	19.1908	20.6262	20.5538	26.7201	21.5817	25.3406	15.8966	19.7986	15.4465	22.3079	20.2146	21.9045
13685	NM_007918	Eif4ebp1	eukaryotic translation initiation factor 4E binding protein 1	6.76522	6.11048	8.26896	7.12515	7.28363	4.56534	6.52057	7.01569	6.59516	8.66846	5.97624	10.8576
13688	NM_010124	Eif4ebp2	eukaryotic translation initiation factor 4E binding protein 2	12.7223	14.7363	12.8859	13.7135	8.84873	6.96194	14.4893	14.5962	11.492	8.84117	9.55683	14.9083
13690	NM_001040131,NM_013507	Eif4g2	eukaryotic translation initiation factor 4, gamma 2	160.128	169.499	175.596	200.714	189.033	216.224	183.134	211.038	176.98	200.342	170.899	154.579
13709	NM_001286411,NM_001286412,NM_007920	Elf1	E74-like factor 1	41.2166	49.9242	54.5147	38.7059	27.2485	41.4229	44.4356	33.0229	38.4081	38.7298	41.4023	31.3817
13712	NM_007922	Elk1	ELK1, member of ETS oncogene family	3.19891	4.96517	3.13786	2.79406	2.54165	3.62755	2.7914	4.97585	2.79362	3.48577	1.10061	2.67271
13713	NM_001282967,NM_001322265,NM_001322268,NM_013508	Elk3	ELK3, member of ETS oncogene family	5.03037	4.40949	1.61135	3.98042	5.27787	4.9582	3.13554	1.88374	4.33835	3.46804	4.23536	4.1281
13714	NM_007923	Elk4	ELK4, member of ETS oncogene family	51.9038	60.5179	56.1094	51.7027	37.3864	39.5502	55.5657	69.2989	49.7919	46.5268	37.6018	35.6331
13716	NM_007924	Ell	elongation factor RNA polymerase II	8.53147	11.9734	9.54618	9.28387	4.88696	5.59453	14.1361	8.72457	11.5381	13.5203	12.7696	10.3278
13717	NM_007925	Eln	elastin	1.87152	2.89895	0.753549	3.59211	6.37737	1.95439	0.658394	0.234795	2.19265	2.85479	0.721182	3.37248
13722	NM_007926	Aimp1	aminoacyl tRNA synthetase complex-interacting multifunctional protein 1	49.9143	64.6799	60.0733	79.605	46.7004	43.2086	43.0898	52.8428	51.8867	68.9225	70.173	57.8141
13723	NM_010330	Emb	embigin	50.4121	39.3456	53.168	110.394	121.541	132.295	142.317	152.528	123.475	132.719	132.833	104.063
13726	NM_007927	Emd	emerin	25.5468	39.911	29.6633	27.9876	19.2196	28.6602	16.9215	32.263	20.8292	22.3348	21.5863	29.7816
13728	NM_001080388,NM_001080389,NM_001080390,NM_007928	Mark2	MAP/microtubule affinity regulating kinase 2	18.9573	26.1838	22.0043	15.8595	14.3624	12.0193	16.8854	15.2893	14.5963	12.5247	16.1275	13.1237
13730	NM_001288627,NM_001288628,NM_010128	Emp1	epithelial membrane protein 1	51.9898	66.4953	70.6082	35.2818	8.66945	20.4736	30.5705	16.626	29.0171	20.9662	17.816	16.9095
13731	NM_007929	Emp2	epithelial membrane protein 2	22.4944	34.7295	33.454	14.9765	5.53433	12.1441	17.1629	16.5422	21.7377	11.452	12.2191	15.2095
13733	NM_010130	Adgre1	adhesion G protein-coupled receptor E1	2.3798	3.74278	5.299	4.66127	8.84122	1.06647	6.61602	3.89659	5.53837	6.6402	0.971169	4.93391
13800	NM_001083120,NM_001083121,NM_008680,NM_010135	Enah	enabled homolog (Drosophila)	12.951	9.55837	10.9013	15.0614	8.21702	11.9786	7.86179	14.6618	12.64	15.1023	11.8177	9.38049
13803	NM_007930	Enc1	ectodermal-neural cortex 1	4.24018	3.51078	3.21469	3.36313	2.60279	2.53704	3.64404	0.017252	2.82266	3.8782	2.49704	3.25642
13805	NM_001146348,NM_001146350,NM_007932	Eng	endoglin	5.90556	6.88415	2.06534	9.12599	4.48067	8.10001	1.24364	2.13895	4.46504	3.02933	0.823872	2.51066
13806	NM_023119	Eno1	enolase 1, alpha non-neuron	304.519	356.049	299.718	400.449	360.504	375.245	425.437	269.265	327.23	489.282	491.062	407.115
13808	NM_001136062,NM_001276285,NM_007933	Eno3	enolase 3, beta muscle	162.01	10.701	13.5391	155.514	175.166	87.4109	11.3598	25.8045	107.244	80.941	24.2375	458.148
13819	NM_010137	Epas1	endothelial PAS domain protein 1	29.7876	28.1344	21.906	30.6419	31.1885	21.7848	26.0316	24.6663	31.961	26.3346	17.8201	21.7622
13821	NM_001006664,NM_001291120,NM_001291121,NM_001291122,NM_001291123,NM_013510	Epb41l1	erythrocyte membrane protein band 4.1 like 1	12.0193	12.7198	12.0816	6.37925	5.06362	6.96295	9.66695	15.5006	10.1279	10.4231	8.78308	5.58128
13822	NM_001199265,NM_013511	Epb41l2	erythrocyte membrane protein band 4.1 like 2	11.7412	11.3115	10.9187	16.6047	24.2012	21.5484	18.6886	11.1253	14.9026	18.6961	7.96555	11.9338
13823	NM_013813	Epb41l3	erythrocyte membrane protein band 4.1 like 3	3.39583	3.88265	4.45807	8.00651	7.45908	11.9917	2.02206	5.35386	8.43169	7.42548	10.209	6.96369
13824	NM_013512	Epb41l4a	erythrocyte membrane protein band 4.1 like 4a	10.0927	11.674	11.4169	12.9278	8.15561	7.88228	11.7228	18.8274	8.36373	8.08895	12.2673	9.59355
13830	NM_013515	Stom	stomatin	26.741	21.1594	20.3802	60.2735	23.8264	34.4286	20.5452	20.3921	34.5547	34.7478	45.014	42.1805
13831	NM_001276350,NM_007935,NM_027497	Epc1	enhancer of polycomb homolog 1 (Drosophila)	25.0369	19.2993	20.9234	18.4107	12.3522	18.1212	25.4801	9.29134	22.1269	18.0777	22.2808	18.8002
13835	NM_023580	Epha1	Eph receptor A1	18.3531	33.0848	34.2248	12.449	10.3862	7.84626	15.7218	15.6989	16.68	12.5987	16.9426	15.8474
13836	NM_010139	Epha2	Eph receptor A2	9.11561	12.6206	11.8526	8.10247	6.10697	8.7739	6.49111	4.74515	5.63514	6.91045	9.40847	10.2044
13838	NM_007936	Epha4	Eph receptor A4	34.8564	34.5772	37.1793	24.8128	13.1879	16.1532	26.987	28.9752	30.8101	19.9136	28.2341	25.0442
13844	NM_001290753,NM_010142	Ephb2	Eph receptor B2	2.21158	4.06111	4.26617	2.19301	1.06332	1.86912	2.88053	1.22879	3.66284	1.22673	1.41873	2.92055
13845	NM_010143	Ephb3	Eph receptor B3	8.46312	9.17339	8.72837	6.78412	2.93066	6.44791	10.9694	5.32878	8.46029	5.85354	5.37422	6.47938
13846	NM_001159571,NM_010144	Ephb4	Eph receptor B4	22.9275	20.5326	15.6472	20.3789	18.6734	7.26174	19.5479	8.74723	17.1908	17.1687	10.2123	13.2132
13848	NM_001146351,NM_007680	Ephb6	Eph receptor B6	21.4825	35.2297	28.3915	13.1715	9.72425	13.8416	19.6102	18.1819	24.1072	12.9587	14.4671	18
13849	NM_001312918,NM_010145	Ephx1	epoxide hydrolase 1, microsomal	67.4087	63.5591	57.2583	42.3772	16.4118	17.2335	47.0713	51.8067	42.8505	40.5747	23.0386	31.1318
13850	NM_001271402,NM_001271403,NM_001271421,NM_007940	Ephx2	epoxide hydrolase 2, cytoplasmic	7.64657	10.5611	7.43461	8.76089	5.81584	10.9242	17.0698	0.949117	8.84724	5.37244	6.67974	10.2776
13852	NM_001286033,NM_001286034,NM_007941	Stx2	syntaxin 2	4.1933	5.51955	3.70517	5.07388	10.6837	11.0532	3.75834	4.4434	4.9564	5.25166	1.46454	4.84178
13854	NM_001252454,NM_010147	Epn1	epsin 1	12.6792	15.2629	11.4753	13.0552	11.5301	10.1401	9.00087	7.93404	12.5891	13.8342	9.52005	16.1411
13855	NM_001252188,NM_001252189,NM_010148	Epn2	epsin 2	6.99433	10.2523	8.59156	4.5095	2.04166	0.912284	2.89567	3.16102	7.1634	3.42806	2.11001	5.38718
13858	NM_001159964,NM_007943	Eps15	epidermal growth factor receptor pathway substrate 15	25.4244	38.5404	37.8882	29.8814	26.403	15.4512	28.7849	19.9603	22.9341	33.0523	27.8235	25.6292
13859	NM_001122832,NM_001289859,NM_007944	Eps15l1	epidermal growth factor receptor pathway substrate 15-like 1	35.101	41.1558	44.2309	30.9282	23.5649	31.0401	34.3857	25.9223	38.1764	30.5114	41.3264	29.1318
13860	NM_001271587,NM_001271588,NM_001271589,NM_001271595,NM_007945	Eps8	epidermal growth factor receptor pathway substrate 8	6.60036	6.28386	5.09585	9.37085	7.03996	2.99022	8.41984	2.39769	5.12599	9.72578	2.73049	6.05643
13864	NM_010150	Nr2f6	nuclear receptor subfamily 2, group F, member 6	2.20486	2.7505	2.1242	2.36828	2.91071	1.27632	2.59497	1.81155	2.11083	3.91454	1.49281	3.02637
13866	NM_001003817	Erbb2	erb-b2 receptor tyrosine kinase 2	16.1091	28.8443	21.7056	12.4846	7.05799	11.7379	12.7866	17.46	15.6034	13.7786	17.5775	14.8451
13867	NM_010153	Erbb3	erb-b2 receptor tyrosine kinase 3	40.622	54.556	54.3159	29.7026	22.2712	32.9569	39.7821	45.471	39.5174	31.0701	51.3668	35.2253
13871	NM_007949	Ercc2	excision repair cross-complementing rodent repair deficiency, complementation group 2	6.28991	6.05091	5.87919	5.23063	3.88347	3.08635	2.77293	0.899405	4.32838	4.13553	4.45366	4.89648
13872	NM_133658	Ercc3	excision repair cross-complementing rodent repair deficiency, complementation group 3	13.7541	13.7566	15.0838	14.6653	11.1753	16.3698	12.4705	19.4202	14.7284	17.2342	12.4721	12.4557
13875	NM_010155	Erf	Ets2 repressor factor	5.5403	6.39436	5.19055	4.55093	3.25652	1.34349	4.41622	3.488	4.15985	3.6616	2.16411	4.21585
13876	NM_001302152,NM_001302153,NM_001302154,NM_001302179,NM_001302183,NM_133659	Erg	avian erythroblastosis virus E-26 (v-ets) oncogene related	1.88893	0.815246	0.798472	1.12997	3.98325	0.022726	0.027642	0.073586	1.04783	0.696527	1.07033	0.814906
13877	NM_001347409,NM_007951	Erh	enhancer of rudimentary homolog (Drosophila)	13.8426	18.1296	18.8499	32.1072	15.6621	27.8793	8.61417	13.1122	15.2406	24.0033	14.769	18.9881
13885	NM_001285423,NM_016903	Esd	esterase D/formylglutathione hydrolase	44.4892	50.0448	39.062	58.6485	54.7667	34.8656	34.9102	43.0487	45.1092	56.733	22.6134	44.7987
13924	NM_007955	Ptprv	protein tyrosine phosphatase, receptor type, V	5.22386	4.95077	3.04151	2.93474	1.09226	1.98312	6.32494	1.91695	4.6612	5.2485	2.12753	4.41105
13929	NM_001252193,NM_025275	Amz2	archaelysin family metallopeptidase 2	12.6867	12.6991	9.77427	11.717	12.9157	4.79115	5.07553	3.89462	11.5024	12.516	7.38692	14.1428
13990	NM_001253392,NM_007958	Smarcad1	SWI/SNF-related, matrix-associated actin-dependent regulator of chromatin, subfamily a, containing DEAD/H box 1	16.1106	18.2443	15.4658	13.9556	13.2059	19.79	18.3474	14.1928	13.5023	13.5273	15.8767	12.0696
13992	NM_010158	Khdrbs3	KH domain containing, RNA binding, signal transduction associated 3	2.55933	1.69701	1.18936	6.35718	8.3804	2.33184	3.11895	7.50988	0.454747	3.61412	4.41951	6.07818
13998	NM_053072	Fgd6	FYVE, RhoGEF and PH domain containing 6	8.41628	7.67384	10.2339	8.76603	6.11044	9.02576	13.5702	5.08663	8.3698	8.57858	10.8026	7.01052
14000	NM_001130149,NM_026799	Drosha	drosha, ribonuclease type III	26.8485	24.8769	24.2423	32.1612	25.1289	31.339	29.4527	19.8091	24.3414	30.8383	26.4337	29.8838
14004	NM_024166	Chchd2	coiled-coil-helix-coiled-coil-helix domain containing 2	12.4907	15.6144	12.065	13.9728	11.7177	17.2432	8.29275	8.03645	7.98217	14.5366	9.6173	14.0899
14007	NM_001110228,NM_001110229,NM_001110230,NM_001110231,NM_001110232,NM_001160292,NM_001160293,NM_001310447,NM_001347094,NM_010160	Celf2	CUGBP, Elav-like family member 2	1.66024	1.59012	0.936705	1.73116	2.33929	0.113276	2.49377	0.458904	1.00764	1.18136	0.743033	1.78972
14009	NM_001163154,NM_001347379,NM_007960	Etv1	ets variant 1	6.69925	6.34732	7.54028	12.1061	10.303	12.5195	12.3495	3.25071	9.06461	15.9971	1.84777	4.47737
14011	NM_001303102,NM_007961	Etv6	ets variant 6	8.01971	12.4389	12.178	6.93708	7.18563	5.93438	8.25345	8.21309	7.56325	6.03942	5.492	5.68991
14012	NM_007962	Mpzl2	myelin protein zero-like 2	6.019	8.92784	11.1177	6.59468	5.06441	9.47596	6.36652	9.8706	5.10608	5.31969	7.16507	6.7127
14013	NM_007963,NM_021442	Mecom	MDS1 and EVI1 complex locus	2.70559	1.72567	0.465542	1.55212	1.94894	0.259772	0.813311	0.429184	0.36443	0.66652	0.401806	1.25406
14017	NM_001033711,NM_010161	Evi2a	ecotropic viral integration site 2a	1.44389	4.03291	2.73014	2.06822	6.90172	8.51779	6.56815	5.38031	1.60178	2.48498	0.111939	3.49396
14020	NM_007964	Evi5	ecotropic viral integration site 5	15.1689	17.9007	20.0821	14.6084	14.2042	15.7119	18.4259	12.8029	14.1902	11.985	15.2278	12.3221
14025	NM_001159289,NM_001159290,NM_001242934,NM_016707	Bcl11a	B cell CLL/lymphoma 11A (zinc finger protein)	19.1357	17.596	16.4794	11.5627	12.4686	2.18602	7.94824	12.5643	11.6272	8.51694	12.8173	6.42885
14026	NM_001163394,NM_001163395,NM_001163396,NM_007965	Evl	Ena-vasodilator stimulated phosphoprotein	10.0182	12.8411	12.0395	12.0407	24.9969	13.8416	16.7853	6.25156	13.681	10.8442	7.07743	13.3679
14027	NM_025276	Evpl	envoplakin	40.0315	69.9394	74.0983	26.124	15.6532	24.303	21.1453	38.7145	33.4571	30.919	54.2625	30.8868
14030	NM_001283061,NM_001283062,NM_001283063,NM_007968	Ewsr1	Ewing sarcoma breakpoint region 1	227.543	226.374	215.072	210.428	166.332	189.914	214.863	187.25	200.419	200.531	185.705	173.504
14042	NM_010162	Ext1	exostoses (multiple) 1	25.1274	27.7169	23.4976	26.6949	14.3474	23.2238	28.5179	33.2086	22.4827	21.4767	26.259	23.2937
14043	NM_010163	Ext2	exostoses (multiple) 2	15.2993	13.6151	13.3423	12.0112	4.00501	12.4164	12.9131	9.18226	12.5782	14.8361	6.92652	11.0514
14049	NM_001271962,NM_001271963,NM_010165	Eya2	EYA transcriptional coactivator and phosphatase 2	16.8056	17.9178	13.593	19.9896	12.8887	18.972	31.1811	26.4987	27.6938	21.4011	10.3946	17.6672
14050	NM_010166,NM_210071,NM_211357	Eya3	EYA transcriptional coactivator and phosphatase 3	16.3737	18.5183	17.5791	14.4539	11.7379	13.4777	15.2188	17.025	13.3212	15.395	14.6725	13.9857
14055	NM_007970	Ezh1	enhancer of zeste 1 polycomb repressive complex 2 subunit	16.6065	18.3228	17.2673	15.7293	8.57555	7.64346	16.1453	12.0908	14.8974	14.8384	13.3495	13.8626
14056	NM_001146689,NM_007971	Ezh2	enhancer of zeste 2 polycomb repressive complex 2 subunit	51.3152	43.2327	40.1481	49.3781	66.5102	56.5484	46.9819	36.1915	39.6808	44.7203	47.748	36.2221
14057	NM_027324	Sfxn1	sideroflexin 1	9.15226	7.69672	5.89707	7.29662	5.05012	6.50018	5.96781	10.5449	6.93438	4.39367	5.84822	6.68772
14058	NM_001242368,NM_007972	F10	coagulation factor X	0.407806	0.667627	1.34601	1.13498	0.840651	0.255881	2.41557	1.94942	1.83663	0.814143	0.986266	2.40223
14062	NM_010169	F2r	coagulation factor II (thrombin) receptor	2.80446	3.31241	3.14112	1.11142	2.0689	0.037681	1.231	0.434544	1.90195	0.883751	0.27789	1.05406
14063	NM_007974	F2rl1	coagulation factor II (thrombin) receptor-like 1	9.64785	14.0151	11.0422	5.43485	8.06689	5.13148	5.65846	3.69452	5.77922	10.4812	3.88814	7.23769
14066	NM_010171	F3	coagulation factor III	3.68245	11.7135	9.59249	8.14807	1.4412	7.35723	5.54994	7.59732	3.8915	8.22438	10.4616	6.55331
14069	NM_001161373,NM_001161374,NM_007977	F8	coagulation factor VIII	0.585304	0.546477	0.324888	0.463411	0.901417	0.282066	1.30179	0.896683	0.599257	0.071132	0.680506	0.686082
14073	NM_010173	Faah	fatty acid amide hydrolase	3.51828	10.0069	7.82712	1.49862	0.814812	0.050536	2.22093	1.51615	2.6526	2.00903	3.60717	2.34288
14081	NM_001302163,NM_007981	Acsl1	acyl-CoA synthetase long-chain family member 1	41.5334	64.7311	61.292	32.5163	38.1098	46.3923	34.5916	37.9037	44.9812	36.3848	54.5786	65.9854
14083	NM_001130409,NM_007982	Ptk2	PTK2 protein tyrosine kinase 2	25.7247	28.0868	17.0488	25.87	28.1699	31.652	21.7761	23.3461	18.4523	23.8039	17.9254	17.5743
14084	NM_007983	Faf1	Fas-associated factor 1	25.592	31.7199	30.3126	21.63	20.9089	32.3231	19.6026	38.099	24.874	21.6843	35.8856	28.8298
14085	NM_010176	Fah	fumarylacetoacetate hydrolase	13.9782	12.8436	11.8933	16.4013	9.39304	4.14719	19.1656	8.76124	15.8814	11.3257	11.8057	12.634
14086	NM_007984	Fscn1	fascin actin-bundling protein 1	11.6926	10.4204	6.65789	18.2347	11.853	18.0467	11.9921	6.14577	9.73296	13.5759	10.3969	17.3281
14102	NM_001146708,NM_007987	Fas	Fas (TNF receptor superfamily member 6)	9.66887	9.38358	9.44126	9.2006	7.3053	11.6597	9.06413	10.8416	8.67585	3.97221	7.79151	7.17786
14104	NM_007988	Fasn	fatty acid synthase	21.7587	28.0164	19.6222	41.0774	23.829	19.9498	34.7085	42.2222	40.7614	45.3707	41.7085	55.3734
14105	NM_001080387,NM_001284195,NM_001284196,NM_010178	Srsf10	serine/arginine-rich splicing factor 10	52.038	42.1589	50.6898	53.3986	59.2663	72.5205	39.5023	86.9301	43.7379	36.3945	74.5203	46.0726
14107	NM_001081286	Fat1	FAT atypical cadherin 1	84.6572	78.4787	70.7043	82.242	65.3299	75.3849	95.3178	78.3118	75.8803	81.4591	62.6705	72.6717
14109	NM_001160239,NM_001190436,NM_007990	Fau	Finkel-Biskis-Reilly murine sarcoma virus (FBR-MuSV) ubiquitously expressed (fox derived)	351.386	366.879	302.575	253.223	489.208	338.02	492.897	463.931	281.972	391.49	254.201	255.13
14113	NM_007991	Fbl	fibrillarin	120.27	107.003	92.5753	133.734	147.513	123.926	77.4579	127.427	67.6762	149.118	103.247	84.4013
14114	NM_001347088,NM_010180	Fbln1	fibulin 1	15.1647	11.4689	7.63992	28.986	11.0385	14.1026	19.8044	9.36046	19.4775	16.7773	10.6614	15.1229
14115	NM_001081437,NM_007992	Fbln2	fibulin 2	3.02416	3.8363	4.86601	6.84623	6.59947	7.42237	3.28446	1.52026	2.60861	3.93602	1.56986	7.72831
14118	NM_007993	Fbn1	fibrillin 1	5.99193	8.09084	5.84578	10.5323	13.6614	9.38479	4.44443	4.34219	8.27716	11.0633	1.7956	8.42494
14123	NM_010183	Fbrs	fibrosin	9.1748	15.9144	12.4498	5.17655	3.41196	5.08602	8.26556	8.52806	9.27248	4.97399	4.40242	7.47812
14127	NM_010185	Fcer1g	Fc receptor, IgE, high affinity I, gamma polypeptide	12.7049	14.6829	19.3638	18.2303	23.6453	23.3312	24.3466	6.99245	17.61	35.1788	7.64539	22.3326
14130	NM_001077189,NM_010187	Fcgr2b	Fc receptor, IgG, low affinity IIb	10.0562	12.961	17.3387	25.003	27.3573	18.6146	33.3303	13.619	13.152	28.2578	4.29329	17.4104
14131	NM_010188	Fcgr3	Fc receptor, IgG, low affinity III	25.1167	27.2858	27.016	47.7076	58.183	30.9285	70.3113	6.04928	33.9353	93.0411	7.93755	33.3954
14132	NM_010189	Fcgrt	Fc receptor, IgG, alpha chain transporter	8.98265	9.74786	7.64537	6.57087	15.9266	2.08623	14.3052	0.292183	6.05402	11.4605	3.60821	9.61198
14137	NM_010191	Fdft1	farnesyl diphosphate farnesyl transferase 1	15.9289	26.6756	26.6606	17.8923	7.9003	15.0887	19.8609	23.3395	18.8448	16.6078	29.433	31.6873
14149	NM_007997	Fdxr	ferredoxin reductase	2.00521	2.92111	1.72232	1.06941	2.98255	0.873574	1.04963	1.75291	1.51236	2.50215	1.12178	2.95619
14151	NM_001348055,NM_007998	Fech	ferrochelatase	10.3493	9.81513	9.02058	9.09911	5.65128	4.784	8.82747	10.2794	7.0218	14.4949	7.16808	9.78729
14154	NM_010192	Fem1a	feminization 1 homolog a (C. elegans)	11.7031	9.56789	6.20373	8.74489	6.49603	6.14029	4.98651	3.86625	7.49376	9.35476	4.45713	14.0342
14155	NM_010193	Fem1b	feminization 1 homolog b (C. elegans)	18.4339	20.9979	17.5502	19.7506	13.5725	20.7767	17.41	15.1206	15.0075	19.1956	16.1435	18.9068
14156	NM_001271614,NM_001271615,NM_007999	Fen1	flap structure specific endonuclease 1	6.47668	4.44473	3.02146	6.32967	7.14104	0.493044	0.018285	1.06354	4.83291	3.44571	0.069241	4.58356
14158	NM_001037997,NM_001286415,NM_008000	Fer	fer (fms/fps related) protein kinase	49.8032	54.867	53.5201	43.3222	34.7714	54.533	43.1597	65.043	51.2437	36.9948	55.0425	39.9685
14159	NM_010194	Fes	feline sarcoma oncogene	7.2863	10.1633	7.57706	8.21562	8.9362	1.77073	14.4107	3.37951	7.95512	8.89306	1.36486	7.12716
14160	NM_010195	Lgr5	leucine rich repeat containing G protein coupled receptor 5	14.5084	15.7174	11.5109	20.7627	16.2472	17.3869	35.562	23.2876	18.9196	28.9354	18.3579	16.1005
14163	NM_008001	Fgd1	FYVE, RhoGEF and PH domain containing 1	1.6704	2.277	1.10303	1.94231	0.522395	2.53013	2.51668	0.343525	1.95563	1.08143	0.389424	1.25957
14181	NM_001271616,NM_008009	Fgfbp1	fibroblast growth factor binding protein 1	91.232	88.5932	106.931	144.29	109.709	193.987	61.0638	63.5979	69.9091	102.345	118.243	102.684
14182	NM_001079908,NM_001079909,NM_010206	Fgfr1	fibroblast growth factor receptor 1	18.8973	19.0232	12.8852	23.216	25.272	16.6037	34.4172	14.4027	22.6752	30.651	16.2574	20.3108
14183	NM_001347638,NM_010207,NM_201601	Fgfr2	fibroblast growth factor receptor 2	30.2755	24.5632	22.764	14.3042	7.97588	7.59107	14.7648	16.7686	20.651	14.2334	15.4109	9.96216
14184	NM_001163215,NM_001163216,NM_001163217,NM_001205270,NM_008010	Fgfr3	fibroblast growth factor receptor 3	23.0857	25.6618	23.9125	13.4459	4.35559	13.2791	11.1294	24.8565	11.0707	12.8344	18.3473	10.6568
14187	NM_008012	Akr1b8	aldo-keto reductase family 1, member B8	40.2245	36.9411	23.7725	73.391	57.641	61.6771	39.0728	15.7828	47.1837	55.9807	57.4849	53.504
14190	NM_008013	Fgl2	fibrinogen-like protein 2	6.42098	4.52937	4.0319	7.06488	12.489	9.7522	7.77405	6.22305	6.96769	9.3393	2.29635	2.8909
14191	NM_010208	Fgr	FGR proto-oncogene, Src family tyrosine kinase	2.5862	2.33268	3.58759	1.8949	1.24774	0.287785	3.9802	1.72114	3.2828	1.98345	0.066868	1.8137
14194	NM_010209	Fh1	fumarate hydratase 1	46.46	38.0732	30.4628	42.9754	40.5911	34.4792	35.9676	49.5066	36.1379	32.2056	29.9021	51.1946
14199	NM_001077361,NM_001077362,NM_001287800,NM_010211	Fhl1	four and a half LIM domains 1	22.8236	3.26978	2.49965	57.7691	42.0867	16.28	3.74781	17.2833	27.8908	37.9907	5.46578	120.252
14200	NM_001289533,NM_010212	Fhl2	four and a half LIM domains 2	7.07433	8.99998	12.5168	8.33849	12.847	7.11841	12.3761	0.593858	13.5257	14.2163	6.7179	10.1961
14201	NM_010213	Fhl3	four and a half LIM domains 3	9.38736	2.4435	2.47896	10.0005	9.54311	0.495773	0.064139	1.31167	4.7372	6.76786	2.73191	19.3375
14208	NM_008014	Ppm1g	protein phosphatase 1G (formerly 2C), magnesium-dependent, gamma isoform	38.7442	38.2248	39.7678	63.1048	66.7371	51.5219	37.6339	37.6893	46.6078	52.8688	49.1446	47.8499
14211	NM_001301412,NM_008017	Smc2	structural maintenance of chromosomes 2	17.4044	12.0349	12.5817	23.2939	29.8393	38.2849	12.0947	5.87176	12.524	17.8158	22.0332	20.4264
14218	NM_001164717,NM_008018	Sh3pxd2a	SH3 and PX domains 2A	11.5337	10.84	8.98718	9.24418	9.95063	6.83524	5.72671	2.77826	8.60641	13.3392	4.00971	9.23097
14219	NM_010217	Ctgf	connective tissue growth factor	9.43907	5.64665	8.32658	20.6967	18.7289	21.8575	22.8702	12.39	18.0327	23.2491	7.15424	13.8869
14221	NM_010218	Fjx1	four jointed box 1 (Drosophila)	0.73941	0.667237	1.04556	0.726865	0.265762	0.759498	0.330884	0.011351	0.021827	0.594785	0.128974	0.664488
14225	NM_001302077,NM_001302078,NM_001302079,NM_001302080,NM_008019,NR_126058	Fkbp1a	FK506 binding protein 1a	38.865	55.2074	32.2141	49.8342	53.588	45.4912	41.2279	20.3212	37.9053	54.5433	28.6905	51.5628
14227	NM_001166368,NM_008020	Fkbp2	FK506 binding protein 2	48.6603	54.7614	59.083	62.3036	46.2646	55.9979	40.7066	58.6394	55.5325	37.0351	73.2251	51.8009
14228	NM_010219	Fkbp4	FK506 binding protein 4	37.5072	37.9374	36.0333	48.5701	76.8946	68.0061	40.2755	46.2728	37.3995	44.0788	46.3939	45.6992
14229	NM_010220	Fkbp5	FK506 binding protein 5	9.1008	5.97583	3.34785	12.3004	14.0159	8.43017	14.3995	14.2946	9.68399	14.6146	14.0541	12.5389
14232	NM_001111066,NM_001199631,NM_010223	Fkbp8	FK506 binding protein 8	23.2564	26.9607	22.9775	18.9903	22.6939	12.3785	22.5404	28.1407	23.3571	29.6098	12.0829	20.42
14235	NM_008021	Foxm1	forkhead box M1	4.49358	3.96902	2.04387	5.38153	3.66645	7.02225	3.47846	1.47624	1.96177	4.80533	3.12472	3.8056
14236	NM_180974	Foxn2	forkhead box N2	5.12338	5.54668	4.32289	4.96411	4.55975	3.01346	5.58125	4.39962	4.87791	3.81368	5.93629	5.45904
14245	NM_001130412,NM_015763,NM_172950	Lpin1	lipin 1	6.30812	2.7602	3.25161	6.32756	6.94487	2.63582	2.9106	5.02301	4.60925	4.86417	4.93099	12.5394
14247	NM_008026	Fli1	Friend leukemia integration 1	6.64077	6.16854	4.47857	4.60823	6.53036	1.71696	6.79194	6.13226	3.56904	6.41293	0.267499	4.36452
14248	NM_001302207,NM_022009	Flii	flightless I actin binding protein	31.2274	39.0606	37.9178	32.0062	22.0714	21.5445	33.0859	30.2296	28.6982	33.67	21.9773	31.8433
14251	NM_008027	Flot1	flotillin 1	14.8412	11.3595	9.60983	14.0219	12.9958	7.10124	14.4663	7.17795	12.6183	11.4576	7.18706	14.1191
14252	NM_001040403,NM_001284227,NM_001284228,NM_008028	Flot2	flotillin 2	5.81982	6.1872	3.1309	9.5929	7.50208	4.06135	6.49861	6.75951	7.27187	9.61922	2.87705	8.45684
14254	NM_010228	Flt1	FMS-like tyrosine kinase 1	4.03639	4.24333	2.88699	6.61258	4.29561	3.27383	2.66078	2.59355	2.71946	2.73136	0.363813	2.33312
14260	NM_001285458,NM_001285459,NM_001287817,NM_001287818,NM_010230	Fmn1	formin 1	6.87559	9.03118	10.8237	6.60225	4.69739	9.18003	10.5321	6.85435	12.0037	6.78294	7.746	6.87342
14261	NM_001330291,NM_001330318,NM_010231	Fmo1	flavin containing monooxygenase 1	7.57686	7.774	5.42935	11.7237	3.83518	4.32696	4.38504	3.06802	1.57537	8.45457	3.25159	8.94675
14263	NM_001161763,NM_001161765,NM_010232	Fmo5	flavin containing monooxygenase 5	1.84055	2.66034	3.23738	0.961906	1.86061	1.55584	1.89999	1.19075	2.63562	0.525179	1.72602	1.15298
14265	NM_001290424,NM_008031	Fmr1	fragile X mental retardation syndrome 1	35.2658	28.4956	35.0338	44.7475	51.5491	64.2806	42.637	40.0164	39.9336	37.5473	50.9278	30.1638
14266	NM_008032	Aff2	AF4/FMR2 family, member 2	2.24256	1.9441	1.57724	1.81983	3.47534	0.839515	1.54455	1.58502	1.12582	2.72698	1.26241	0.647967
14268	NM_001276408,NM_001276409,NM_001276410,NM_001276411,NM_001276412,NM_001276413,NM_010233	Fn1	fibronectin 1	43.8249	29.3223	62.5868	40.5434	30.1762	24.8615	120.228	37.8537	40.6883	60.7157	9.00189	47.6094
14269	NM_001038700,NM_001177648,NM_001177649,NM_001177650,NM_019406	Fnbp1	formin binding protein 1	28.0471	37.0913	49.0494	21.8213	20.229	20.9562	27.14	37.9382	32.4281	24.0901	32.1302	22.7919
14270	NM_001081011	Srgap2	SLIT-ROBO Rho GTPase activating protein 2	10.8578	20.785	20.1504	8.58356	6.38633	6.51642	10.6577	7.09238	10.604	8.33395	12.1628	8.45643
14272	NM_008033	Fnta	farnesyltransferase, CAAX box, alpha	15.6168	18.7367	14.9204	16.5151	13.7506	21.3048	12.9701	23.6809	21.9078	18.9815	22.0841	22.5288
14281	NM_010234	Fos	FBJ osteosarcoma oncogene	63.1068	94.2458	86.9891	35.9613	70.3536	77.693	37.8471	13.5558	11.607	44.1232	7.54566	20.21
14282	NM_001347586,NM_008036	Fosb	FBJ osteosarcoma oncogene B	3.32899	7.81596	7.11103	1.30513	1.51988	2.34896	2.23044	1.13051	0.220927	1.94737	0.669918	1.16014
14284	NM_008037	Fosl2	fos-like antigen 2	10.0688	14.4728	14.0057	8.90262	5.13627	5.0325	11.4319	8.32312	9.46515	9.64178	7.24192	7.32257
14287	NM_010236	Fpgs	folylpolyglutamyl synthetase	10.4981	10.7678	6.80506	6.00241	5.66719	8.75172	3.8049	2.32387	3.86237	5.51642	5.03324	3.37039
14296	NM_008043	Frat1	frequently rearranged in advanced T cell lymphomas	1.04295	2.24362	1.55468	1.516	1.46157	0.220801	1.57838	0.263472	1.01113	2.9082	1.36264	1.51738
14297	NM_008044	Fxn	frataxin	6.75846	4.37164	4.18274	5.86009	1.99733	1.53164	5.24024	10.2363	4.00011	5.07587	5.46073	4.50562
14299	NM_019681	Ncs1	neuronal calcium sensor 1	2.67859	4.04659	3.26683	1.53576	4.82815	2.55453	2.37896	1.88068	3.23881	2.0813	2.09282	2.97316
14300	NM_013522	Frg1	FSHD region gene 1	39.5852	43.6503	35.7606	41.1862	43.9135	57.459	34.6776	49.2524	30.8181	55.0595	38.4665	31.7467
14302	NM_001159544,NM_010237	Frk	fyn-related kinase	2.25194	1.32286	0.772092	0.870751	0.065302	1.928	0.956541	1.22582	0.852009	1.52747	2.36174	0.692839
14311	NM_001301295,NM_178373	Cidec	cell death-inducing DFFA-like effector c	4.78429	1.48954	1.62942	11.8652	12.31	4.9732	3.89799	6.88788	3.77372	2.95426	0.488561	11.4555
14312	NM_001204973,NM_010238,NR_037970	Brd2	bromodomain containing 2	69.4837	78.468	76.6955	75.1475	57.5904	56.5189	78.6965	77.7469	73.7154	63.7912	67.0373	56.4703
14313	NM_001301373,NM_001301375,NM_008046	Fst	follistatin	10.9435	7.12331	8.19169	8.24225	8.63784	4.51166	20.9358	8.22508	18.5242	10.963	6.24822	6.96539
14314	NM_008047	Fstl1	follistatin-like 1	6.29708	8.04066	6.11747	10.038	25.6975	5.4965	9.33051	6.32133	9.5939	16.1169	3.10276	9.98733
14319	NM_010239,NR_073181	Fth1	ferritin heavy polypeptide 1	519.347	415.284	421.033	535.451	1293.32	706.754	817.716	545.154	591.086	812.561	354.148	363.205
14325	NM_010240	Ftl1	ferritin light polypeptide 1	285.496	395.194	214.749	297.319	513.783	180.803	519.6	183.531	265.456	498.634	137.513	305.998
14339	NM_001302266,NM_001302267,NM_001302268,NM_001302337,NM_010241	Aktip	thymoma viral proto-oncogene 1 interacting protein	11.0064	26.4328	26.4671	11.7154	5.80551	7.80502	18.8691	10.4833	21.5055	9.18155	10.9082	14.6289
14343	NM_001271981,NM_008051	Fut1	fucosyltransferase 1	3.64852	11.0419	9.37129	2.07343	0.628438	1.96822	0.664464	0.959942	0.470577	3.64735	0.458848	2.55236
14344	NM_001271993,NM_018876	Fut2	fucosyltransferase 2	3.45069	15.4748	13.5984	2.45394	1.24213	0.014612	5.29042	3.71167	3.53744	1.7499	5.40127	5.05402
14349	NM_010244	Fv1	Friend virus susceptibility 1	4.35347	6.07442	2.9923	2.58962	3.34274	0.219753	2.15259	1.73251	1.59874	2.76851	1.14739	2.46538
14356	NM_019502	Timm10b	translocase of inner mitochondrial membrane 10B	15.3208	20.3695	13.9139	12.6703	11.6314	12.07	9.60432	23.7485	15.6578	14.1061	9.35577	10.3777
14359	NM_001113188,NM_001113189,NM_008053	Fxr1	fragile X mental retardation gene 1, autosomal homolog	165.844	104.779	100.595	172.622	223.922	158.598	131.199	118.537	134.435	164.087	125.881	177.905
14360	NM_001122892,NM_001122893,NM_008054	Fyn	Fyn proto-oncogene	6.53155	6.54001	5.29589	7.76426	6.39867	6.68384	8.48889	8.99667	9.04916	8.5475	4.27934	5.1678
14362	NM_021457	Fzd1	frizzled class receptor 1	4.07853	3.39316	2.59339	6.02087	4.9726	2.51207	3.53107	4.91726	4.67318	4.90293	2.81128	5.08961
14365	NM_021458	Fzd3	frizzled class receptor 3	1.35922	1.52925	1.04313	1.18664	0.759523	1.17467	1.0642	0.005384	1.58149	1.68895	0.600927	1.24043
14366	NM_008055	Fzd4	frizzled class receptor 4	8.29843	3.10761	1.44754	6.7982	10.4598	9.50851	1.49768	3.33624	4.42317	4.537	2.83899	11.3778
14367	NM_001042659,NM_022721	Fzd5	frizzled class receptor 5	0.931504	0.221805	0.296804	0.419466	0.485212	0.023944	0.153773	0.650081	0.225553	0.369475	0.529191	0.932053
14368	NM_001162494,NM_008056	Fzd6	frizzled class receptor 6	31.5081	28.9557	29.7302	24.3488	11.6147	10.12	28.3456	24.8501	29.1706	22.0348	23.2009	22.7163
14369	NM_008057	Fzd7	frizzled class receptor 7	11.6377	9.41369	5.85742	9.1818	20.7256	9.30444	15.2359	8.57616	10.3736	16.5296	7.93448	8.89946
14370	NM_008058	Fzd8	frizzled class receptor 8	0.569486	0.713296	0.337714	0.406564	0.018893	0.263497	1.54975	1.22644	0.845417	0.364282	0.41092	0.951392
14373	NM_008059	G0s2	G0/G1 switch gene 2	0.711125	1.21397	0.353435	1.1614	0.945185	2.90866	0.835387	0.032679	2.2352	0.952891	1.03897	1.90805
14375	NM_010247	Xrcc6	X-ray repair complementing defective repair in Chinese hamster cells 6	16.1041	18.7179	17.9708	16.9621	14.2155	17.7617	10.6705	14.7542	15.6602	15.2218	15.3532	15.8202
14376	NM_001293621,NM_008060	Ganab	alpha glucosidase 2 alpha neutral subunit	27.4845	29.0008	24.4245	27.8634	24.262	24.7443	20.6627	14.8219	25.3305	27.1149	33.9981	33.3695
14381	NM_008062	G6pdx	glucose-6-phosphate dehydrogenase X-linked	34.4555	55.9944	43.3015	44.2689	25.5852	37.2065	48.2095	35.3117	43.4457	48.1465	56.051	48.4671
14387	NM_001159324,NM_008064	Gaa	glucosidase, alpha, acid	8.03783	6.62195	5.5715	7.23752	5.3276	3.20271	6.72794	2.54081	8.07597	2.98814	2.86493	9.88882
14388	NM_001301298,NM_021356	Gab1	growth factor receptor bound protein 2-associated protein 1	29.5549	30.8041	36.3917	22.1742	11.2068	20.0034	27.1936	31.3251	25.7553	26.8815	22.1327	20.0819
14389	NM_001162477,NM_010248	Gab2	growth factor receptor bound protein 2-associated protein 2	4.2383	6.58551	6.86325	3.96626	4.70586	1.29934	8.86273	2.18396	6.71225	5.11407	2.59305	4.07974
14390	NM_008065	Gabpa	GA repeat binding protein, alpha	35.9724	33.2788	39.3156	42.7398	37.7024	44.5089	40.1367	44.6431	36.8397	35.0338	34.7667	25.8691
14391	NM_001271467,NM_001271468,NM_001271469,NM_001271470,NM_001271492,NM_010249,NM_207669,NR_073183	Gabpb1	GA repeat binding protein, beta 1	8.25748	13.796	7.82006	18.3761	5.56126	6.72243	8.48174	6.20843	6.75232	8.8888	8.63057	11.6797
14420	NM_008079	Galc	galactosylceramidase	3.70189	1.70372	1.75396	2.46064	3.02229	1.76003	2.28752	1.41801	3.42829	3.36379	1.47516	4.2314
14421	NM_001244617,NM_001244618,NM_008080,NM_027739,NR_045166	B4galnt1	beta-1,4-N-acetyl-galactosaminyl transferase 1	17.2892	23.3027	17.3555	20.8088	13.8012	22.1014	16.4302	20.1345	20.632	15.1013	16.6167	18.3914
14423	NM_001160404,NM_013814	Galnt1	UDP-N-acetyl-alpha-D-galactosamine:polypeptide N-acetylgalactosaminyltransferase 1	13.0211	13.9871	12.8	19.6105	19.8656	11.1672	10.654	10.997	15.9957	13.6942	20.85	14.2379
14425	NM_015736	Galnt3	UDP-N-acetyl-alpha-D-galactosamine:polypeptide N-acetylgalactosaminyltransferase 3	6.06467	4.75256	4.99753	8.71911	3.72389	6.27102	4.35379	6.31	3.36459	6.2669	8.35329	6.2913
14426	NM_015737	Galnt4	UDP-N-acetyl-alpha-D-galactosamine:polypeptide N-acetylgalactosaminyltransferase 4	6.94261	5.02797	5.46458	7.53193	7.18634	9.69111	7.37506	1.90422	6.14301	6.6717	5.04067	5.24762
14430	NM_001302511,NM_016658	Galt	galactose-1-phosphate uridyl transferase	52.5662	42.0505	52.3719	36.7269	31.7074	25.4668	54.0163	55.1049	56.5491	39.472	31.7867	37.7624
14431	NM_001347119,NM_010255	Gamt	guanidinoacetate methyltransferase	3.97881	3.58448	0.886467	6.59744	1.31436	0.507058	4.61152	2.86423	3.88721	2.89675	2.24363	8.93536
14432	NM_008083	Gap43	growth associated protein 43	0.906901	0.728131	0.462194	1.36247	8.40563	2.52473	1.18144	6.7241	1.1898	0.71632	1.12083	0.585587
14433	NM_001289726,NM_008084	Gapdh	glyceraldehyde-3-phosphate dehydrogenase	1195.95	842.528	1021.49	2265.08	788.732	1218.78	996.534	820.387	1559.91	1243.68	982.053	2460.02
14450	NM_010256	Gart	phosphoribosylglycinamide formyltransferase	19.2408	21.4204	16.1774	20.6606	18.4655	23.2187	15.6283	8.21026	12.6385	15.6547	13.1535	19.1844
14451	NM_008086	Gas1	growth arrest specific 1	1.11557	0.980858	0.699838	1.22159	1.18295	0.755196	0.655687	0.426474	0.661824	1.06267	0.575064	1.38167
14455	NR_002840	Gas5	growth arrest specific 5	48.0146	44.2435	49.984	53.5111	45.7524	75.0159	24.17	45.6126	35.8507	38.5387	62.563	37.7532
14456	NM_019521	Gas6	growth arrest specific 6	29.779	44.9981	31.0104	16.4146	11.6559	9.32661	23.8098	10.7934	16.1554	17.3571	10.6958	16.6194
14457	NM_001109657,NM_001277079,NM_001277080,NM_008088	Gas7	growth arrest specific 7	8.08619	10.954	10.4258	5.83234	7.72705	3.35441	11.591	5.41089	6.76914	5.38574	3.79449	5.13462
14462	NM_008091	Gata3	GATA binding protein 3	27.0856	43.4039	35.625	15.1535	8.32156	11.2019	17.3025	24.3541	20.6998	15.9011	16.5342	14.0027
14466	NM_001077411,NM_008094,NR_122037	Gba	glucosidase, beta, acid	26.973	57.9465	60.6319	27.1638	14.3742	6.35329	37.345	40.9985	34.5595	33.3317	32.4358	26.1904
14467	NM_008095	Gbas	glioblastoma amplified sequence	16.3829	12.9559	12.2754	17.3619	12.1124	6.31124	16.8587	11.3748	18.5434	11.9269	5.85714	21.7083
14468	NM_010259	Gbp2b	guanylate binding protein 2b	1.25269	2.02532	2.61452	5.48352	22.2386	16.8953	12.7499	7.40209	10.3414	9.32777	1.76919	3.73293
14469	NM_010260	Gbp2	guanylate binding protein 2	14.2758	9.38302	12.7498	41.1309	112.819	217.913	35.0306	128.421	89.9451	31.5206	44.6486	23.7665
14470	NM_010261	Rabac1	Rab acceptor 1 (prenylated)	3.83989	9.03427	7.59435	2.86903	6.27505	5.4603	4.03536	10.0858	5.12797	3.07299	0.527496	5.11235
14479	NM_001301628,NM_027604	Usp15	ubiquitin specific peptidase 15	15.0601	16.2652	16.2132	18.7399	10.836	16.4123	18.5473	16.5102	15.9278	16.7008	18.4889	16.203
14489	NM_008098	Mtpn	myotrophin	15.1128	14.7798	17.633	17.0842	15.4847	14.2593	11.2434	7.01031	16.5503	19.3731	8.15643	12.3712
14533	NM_015740	Bloc1s1	biogenesis of lysosomal organelles complex-1, subunit 1	37.0695	34.4105	31.9526	24.1309	9.43504	7.87789	20.8327	28.7989	36.9714	29.0361	14.6456	27.0907
14534	NM_001038010,NM_020004	Kat2a	K(lysine) acetyltransferase 2A	15.7488	16.3306	11.3093	15.0003	14.7383	7.64319	12.9565	10.1642	11.3242	16.0902	7.68664	12.7529
14536	NM_001159548,NM_001159549,NM_010264	Nr6a1	nuclear receptor subfamily 6, group A, member 1	2.20621	2.21267	2.25281	1.63707	0.406905	1.0338	0.97762	0.510008	1.64822	1.27025	1.57275	1.21803
14538	NM_008105,NM_023887,NM_133219	Gcnt2	glucosaminyl (N-acetyl) transferase 2, I-branching enzyme	21.9222	29.199	26.4983	18.3938	10.0563	21.5098	12.8358	30.2379	17.9036	14.9693	27.2691	16.1035
14544	NM_010266	Gda	guanine deaminase	10.6684	13.9967	9.55824	20.7977	30.2094	15.57	21.1414	18.3917	10.0907	21.1289	13.2843	13.1571
14547	NM_010269,NR_104341	Gdap2	ganglioside-induced differentiation-associated-protein 2	6.32837	6.82813	6.0771	10.8668	6.1385	8.45414	4.88366	1.0538	7.23021	13.5775	7.8225	7.81013
14548	NM_001010930,NM_010270	Mrps33	mitochondrial ribosomal protein S33	22.1603	23.1697	17.6351	27.761	34.1598	24.2221	33.6694	29.1472	33.4012	35.9493	27.5329	28.7596
14555	NM_010271	Gpd1	glycerol-3-phosphate dehydrogenase 1 (soluble)	5.85472	1.13678	1.03578	6.6903	9.49938	2.63625	5.26425	6.92768	6.69666	8.44074	6.21195	14.1834
14567	NM_010273	Gdi1	guanosine diphosphate (GDP) dissociation inhibitor 1	53.9118	57.9799	51.2125	38.3428	20.7464	41.322	62.1838	49.5994	51.5226	44.792	33.4612	33.4019
14569	NM_008112	Gdi2	guanosine diphosphate (GDP) dissociation inhibitor 2	126.548	172.371	155.664	149.761	151.806	136.627	179.536	167.066	152.503	156.378	158.701	150.586
14571	NM_001145820,NM_010274	Gpd2	glycerol phosphate dehydrogenase 2, mitochondrial	6.06344	4.24393	3.81463	4.23329	2.93244	4.31696	3.53066	4.26273	4.53747	2.63391	3.02128	4.89584
14579	NM_010276	Gem	GTP binding protein (gene overexpressed in skeletal muscle)	7.01626	5.56679	7.64179	5.73705	10.8135	5.16533	7.78787	7.34793	7.6095	6.81874	3.8407	3.96604
14583	NM_013528	Gfpt1	glutamine fructose-6-phosphate transaminase 1	5.18028	6.33072	5.66746	6.53106	7.36996	7.83118	10.2551	2.77124	4.62143	6.77374	5.82675	7.09175
14585	NM_001285457,NM_010279,NR_104342	Gfra1	glial cell line derived neurotrophic factor family receptor alpha 1	0.667436	0.275415	0.648535	1.14648	0.464664	1.72079	0.942795	0.800074	0.629657	0.672506	0.044997	0.815244
14586	NM_001302094,NM_001302095,NM_008115	Gfra2	glial cell line derived neurotrophic factor family receptor alpha 2	1.7884	1.23676	1.18793	1.95978	1.44139	0.387366	3.19601	0.764304	1.66335	1.25717	0.413202	0.488952
14590	NM_010281	Ggh	gamma-glutamyl hydrolase	38.8172	100.458	126.8	33.4215	15.76	29.6178	23.0369	31.427	34.9674	16.612	35.9068	36.8204
14593	NM_001331119,NM_001331176,NM_001331177,NM_001331178,NM_001331180,NM_010282,NR_138552,NR_138553,NR_138555	Ggps1	geranylgeranyl diphosphate synthase 1	2.39749	1.5453	2.52648	4.1485	0.617495	0.104183	0.441208	0.908623	1.79452	2.5973	0.860539	0.818999
14594	NM_001145821,NM_001308299,NM_001308300,NM_010283	Ggta1	glycoprotein galactosyltransferase alpha 1, 3	13.9722	8.9006	17.404	8.33621	5.27862	7.11838	5.8654	4.44509	5.13614	6.7848	6.89423	6.68347
14595	NM_022305	B4galt1	UDP-Gal:betaGlcNAc beta 1,4- galactosyltransferase, polypeptide 1	8.94442	9.81914	10.06	9.90355	7.10712	11.134	8.72889	5.41895	10.845	7.28443	7.28241	11.9178
14600	NM_001048178,NM_001286370,NM_010284	Ghr	growth hormone receptor	4.22267	15.4781	8.08465	30.5975	8.40445	5.01903	4.53244	1.3681	11.0954	18.124	1.75958	10.8499
14605	NM_001077364,NM_010286,NR_122039	Tsc22d3	TSC22 domain family, member 3	14.6181	17.5889	13.6885	16.3831	5.58538	12.7011	18.5668	21.561	13.3856	14.9111	8.9352	18.8238
14609	NM_010288	Gja1	gap junction protein, alpha 1	174.104	155.816	156.238	253.143	264.813	431.098	217.52	282.749	172.831	224.885	383.663	221.257
14612	NM_008120	Gja4	gap junction protein, alpha 4	2.7903	4.03952	3.35719	6.30546	3.69236	5.71363	7.09077	6.47503	4.04536	8.68623	0.614417	3.56254
14615	NM_001159382,NM_001159383,NM_008122	Gjc1	gap junction protein, gamma 1	0.237243	1.34237	2.14368	0.291655	0.386692	0.870445	0.309361	0.032628	0.090851	0.061156	0.799254	1.77334
14619	NM_008125	Gjb2	gap junction protein, beta 2	4.66544	4.99246	4.42895	19.4062	16.7227	14.9378	13.0372	8.12269	13.743	20.4208	12.3875	21.7255
14620	NM_001160012,NM_008126	Gjb3	gap junction protein, beta 3	14.1988	28.4218	30.142	12.7896	0.18288	0.151916	20.2139	10.4915	15.522	12.0073	8.74372	15.2714
14621	NM_008127	Gjb4	gap junction protein, beta 4	27.4846	69.1644	55.0383	29.2644	19.5685	13.0947	31.5888	51.571	36.1466	20.7395	15.1813	31.4344
14622	NM_010291	Gjb5	gap junction protein, beta 5	6.63933	28.2125	28.0348	5.13313	3.58181	1.63015	6.81151	1.82664	3.00726	5.52638	13.8514	7.53174
14623	NM_001010937,NM_001271663	Gjb6	gap junction protein, beta 6	1.51683	1.41121	1.10504	2.87924	0.062104	0.22561	0.449421	4.61655	1.08079	3.9842	0.520438	3.7108
14628	NM_172416	Ostm1	osteopetrosis associated transmembrane protein 1	3.47109	2.92386	3.44464	3.53485	0.612024	0.462645	3.54304	9.02851	3.43163	3.35815	1.76685	3.96344
14629	NM_010295	Gclc	glutamate-cysteine ligase, catalytic subunit	17.8599	21.759	19.0271	19.7558	20.4401	17.5569	17.6506	20.0104	20.9685	24.4856	16.7924	21.758
14630	NM_008129	Gclm	glutamate-cysteine ligase, modifier subunit	11.6796	9.12246	12.1297	27.9033	24.1899	22.5337	37.9784	11.0076	21.8011	22.9852	28.4277	24.1691
14632	NM_010296	Gli1	GLI-Kruppel family member GLI1	2.28294	2.21784	1.63678	4.05284	2.17042	1.98657	3.58214	4.96777	3.63517	3.59812	1.08862	2.42146
14633	NM_001081125	Gli2	GLI-Kruppel family member GLI2	5.48658	7.18507	4.77837	7.97029	4.67345	4.99384	10.5998	6.96165	7.957	9.15688	1.88779	6.04021
14634	NM_008130	Gli3	GLI-Kruppel family member GLI3	10.1676	8.64044	7.42209	6.28607	2.6888	5.16757	8.41124	7.3865	5.49929	5.17742	3.8327	3.57687
14645	NM_008131	Glul	glutamate-ammonia ligase (glutamine synthetase)	73.8467	58.0427	55.0909	60.2612	54.6668	33.1577	87.1469	64.2359	65.7541	68.2043	29.5019	64.6756
14651	NM_001159626,NM_024284	Hagh	hydroxyacyl glutathione hydrolase	32.3454	44.3675	43.1114	27.1902	20.1424	29.6458	25.0867	24.764	32.459	19.4398	51.6052	35.7113
14660	NM_001081081,NM_001113383	Gls	glutaminase	13.1357	12.3141	10.2152	9.5915	8.4103	6.80256	6.30549	1.55612	6.94639	6.56336	7.0732	8.41665
14661	NM_008133	Glud1	glutamate dehydrogenase 1	36.0366	37.3294	33.5902	34.4513	24.7921	12.0962	32.7376	19.2347	27.5714	34.8533	24.0638	30.0135
14664	NM_008135	Slc6a9	solute carrier family 6 (neurotransmitter transporter, glycine), member 9	13.4892	20.3941	21.4054	6.36852	3.14025	1.80102	7.98698	15.2494	8.39754	4.37929	4.87239	6.09736
14667	NM_010299	Gm2a	GM2 ganglioside activator protein	2.56763	3.03701	4.30774	2.94765	3.55449	2.7948	7.51496	2.85375	3.83347	4.08329	1.69251	3.70634
14670	NM_008136	Gnl1	guanine nucleotide binding protein-like 1	23.0709	19.1112	19.2969	18.6121	25.6281	15.2766	22.8409	24.3531	23.0982	25.0346	18.3414	16.14
14672	NM_010301	Gna11	guanine nucleotide binding protein, alpha 11	4.99989	4.7291	4.72984	4.96434	3.90629	2.93715	4.76317	7.16134	5.44142	6.078	2.66514	5.03458
14673	NM_010302	Gna12	guanine nucleotide binding protein, alpha 12	4.90524	5.37639	4.77381	7.04693	7.02424	3.64439	8.76835	1.75458	5.93537	7.08908	1.24292	5.9216
14674	NM_010303	Gna13	guanine nucleotide binding protein, alpha 13	6.75674	7.06794	6.89275	6.36386	5.78904	2.63801	6.14464	4.79588	6.1257	5.95636	3.17064	4.68183
14675	NM_008137	Gna14	guanine nucleotide binding protein, alpha 14	3.93924	3.85089	4.13244	1.38824	2.58348	4.66332	0.891133	5.8404	2.03678	2.07848	3.61247	0.943935
14676	NM_010304	Gna15	guanine nucleotide binding protein, alpha 15	11.6193	17.1078	13.8262	4.6739	2.81288	5.33324	7.31916	4.75144	10.4604	6.88968	10.4225	6.5703
14677	NM_010305	Gnai1	guanine nucleotide binding protein (G protein), alpha inhibiting 1	9.06628	11.0921	13.3151	4.75221	5.05107	5.20305	2.66085	9.10406	6.28721	3.95421	11.161	3.93237
14678	NM_008138	Gnai2	guanine nucleotide binding protein (G protein), alpha inhibiting 2	32.7868	39.524	29.6113	36.9554	32.6319	33.1532	48.1131	39.2278	29.567	45.0012	19.8414	36.1417
14679	NM_010306	Gnai3	guanine nucleotide binding protein (G protein), alpha inhibiting 3	23.6059	44.3251	42.2493	25.6681	31.1282	30.0929	29.7645	35.073	28.3488	25.916	31.0635	31.6921
14680	NM_010307,NM_177137	Gnal	guanine nucleotide binding protein, alpha stimulating, olfactory type	0.286802	0.445333	0.237091	0.27906	0.305584	0.223478	0.581667	0.19621	0.216278	0.54081	0.482577	0.227751
14682	NM_008139	Gnaq	guanine nucleotide binding protein, alpha q polypeptide	5.4935	6.0343	5.44617	4.95242	6.15315	5.42892	6.22051	4.58602	5.87457	5.53859	5.2717	4.60344
14683	NM_001077507,NM_001077510,NM_001310083,NM_001310085,NM_010309,NM_019690,NM_022000,NM_201616,NM_201617,NM_201618,NR_003258	Gnas	GNAS (guanine nucleotide binding protein, alpha stimulating) complex locus	92.5461	99.4583	76.1514	99.2883	124.271	84.7374	129.649	96.0577	62.1875	94.8826	63.6297	110.442
14688	NM_001160016,NM_001160017,NM_008142	Gnb1	guanine nucleotide binding protein (G protein), beta 1	59.9288	66.49	54.9657	71.8582	80.2114	62.6451	67.5171	57.2413	72.4724	73.6523	63.0646	65.0037
14693	NM_010312	Gnb2	guanine nucleotide binding protein (G protein), beta 2	50.3614	71.3851	51.8811	42.1595	33.7567	18.946	47.8372	43.7102	46.2532	49.9023	17.6828	33.0537
14694	NM_008143	Rack1	receptor for activated C kinase 1	441.787	534.308	467.709	424.361	515.094	404.336	503.146	384.866	388.573	416.937	370.364	437.729
14700	NM_025277	Gng10	guanine nucleotide binding protein (G protein), gamma 10	0.632902	1.19145	0.649813	1.13086	0.427504	0.154742	0.290205	0.196289	0.815903	1.6703	0.19963	1.25225
14701	NM_001177556,NM_001177557,NM_001177558,NM_001177559,NM_001177560,NM_025278	Gng12	guanine nucleotide binding protein (G protein), gamma 12	11.9145	16.8981	18.128	9.34555	10.1403	9.6041	9.34297	16.955	10.4856	11.233	8.78289	7.44132
14705	NM_001136064,NM_001290823,NM_008144	Bscl2	Berardinelli-Seip congenital lipodystrophy 2 (seipin)	14.2131	25.8746	19.3216	21.1662	15.036	26.3863	17.1413	11.3337	19.7295	21.4625	24.4448	24.4065
14707	NM_010318	Gng5	guanine nucleotide binding protein (G protein), gamma 5	134.621	204.121	140.925	214.579	184.426	114.698	204.009	93.5183	141.673	196.989	74.9896	159.358
14712	NM_010322	Gnpat	glyceronephosphate O-acyltransferase	20.1979	22.0448	18.0462	18.0155	25.1119	17.0995	17.8886	16.1006	20.2066	18.5462	24.1072	28.7272
14718	NM_010324	Got1	glutamic-oxaloacetic transaminase 1, soluble	20.8992	18.848	15.8582	19.8885	17.3099	13.4953	22.3744	33.2932	21.3673	23.0658	22.8418	44.9783
14719	NM_010325	Got2	glutamatic-oxaloacetic transaminase 2, mitochondrial	54.4123	48.6238	42.8044	66.4475	48.2099	53.9869	45.2699	43.1911	46.9672	53.9991	54.1123	84.8297
14724	NM_001001999,NM_010327	Gp1bb	glycoprotein Ib, beta polypeptide	0.177254	1.20101	2.35572	0.070736	1.25833	0.204228	0.093332	1.86739	0.78054	0.576854	0.089189	0.317607
14726	NM_001290822,NM_010329	Pdpn	podoplanin	12.9653	4.12741	6.84644	28.2068	32.2064	11.7066	20.7515	5.90681	27.5531	17.7968	4.28093	12.0349
14727	NM_001291892,NM_001291893,NM_008147	Lilr4b	leukocyte immunoglobulin-like receptor, subfamily B, member 4B	30.5468	23.1171	35.9671	41.5987	56.4906	31.9695	104.135	40.0114	60.8168	69.7655	26.0648	56.2266
14728	NM_001291894,NM_013532	Lilrb4a	leukocyte immunoglobulin-like receptor, subfamily B, member 4A	33.4237	29.2782	58.4408	54.8555	85.7875	74.505	153.475	41.0666	58.1677	94.0928	27.0592	76.0456
14732	NM_008149	Gpam	glycerol-3-phosphate acyltransferase, mitochondrial	19.6858	20.0601	19.9917	25.9111	10.8556	11.6254	27.5276	29.7144	32.8785	33.402	24.4814	44.9108
14733	NM_016696	Gpc1	glypican 1	6.57818	6.69156	5.67001	7.04836	3.91297	5.84302	5.12792	5.58589	9.06038	7.35789	3.66889	9.69663
14734	NM_016697	Gpc3	glypican 3	2.66062	2.45739	0.929473	3.66045	3.72844	4.46323	3.37438	5.27827	1.75526	8.33427	1.61913	2.25903
14735	NM_008150	Gpc4	glypican 4	54.0036	49.7743	45.9041	42.2831	21.6605	26.6043	65.012	33.9385	50.7228	52.7701	41.8787	36.0657
14745	NM_001290486,NM_010336,NM_172989	Lpar1	lysophosphatidic acid receptor 1	4.78824	2.69759	2.15133	2.82399	0.578841	0.576373	2.30569	3.87933	2.34029	3.13401	0.457776	2.53918
14747	NM_008153	Cmklr1	chemokine-like receptor 1	2.21089	3.41339	3.62615	3.40891	3.24317	1.45657	2.92652	1.10935	2.92863	3.18449	1.12219	3.0225
14751	NM_008155	Gpi1	glucose phosphate isomerase 1	77.9849	74.0511	68.6744	83.5783	79.8111	64.5722	81.6509	62.2786	86.6796	92.0767	61.9196	107.316
14755	NM_001291025,NM_011822	Pigq	phosphatidylinositol glycan anchor biosynthesis, class Q	13.2604	13.4717	10.3856	10.5772	11.9222	6.3985	9.10819	9.61419	8.6433	10.9609	7.31174	10.5035
14756	NM_008156	Gpld1	glycosylphosphatidylinositol specific phospholipase D1	10.1378	17.5801	17.2224	4.70076	1.15831	2.84256	8.33827	6.46383	7.46893	3.49991	7.36438	2.62867
14758	NM_001177955,NM_001177956,NM_001177957,NM_001177958,NM_001177959,NM_001177960,NM_001177961,NM_001177962,NM_023122	Gpm6b	glycoprotein m6b	1.4786	1.08889	0.518378	3.12394	1.57871	0.632338	1.39169	2.3214	1.09509	0.581037	1.49981	1.22436
14766	NM_001198894,NM_018882	Adgrg1	adhesion G protein-coupled receptor G1	26.3853	31.6177	24.6745	28.3057	13.1824	11.4535	23.009	19.8982	27.7256	27.4957	16.7043	24.1385
14768	NM_001190984,NM_001190985,NM_021295	Lancl1	LanC (bacterial lantibiotic synthetase component C)-like 1	15.3197	14.9756	12.2006	7.89387	6.38349	5.24894	11.0429	8.80412	9.33379	10.3886	9.99427	9.91697
14773	NM_018869	Grk5	G protein-coupled receptor kinase 5	5.71593	4.43025	4.23512	7.9039	9.19616	2.26621	5.34697	1.57235	4.58145	8.06046	0.796049	4.20909
14775	NM_001329527,NM_001329528,NM_008160	Gpx1	glutathione peroxidase 1	74.0547	63.3002	73.0859	79.5443	69.2906	55.7572	33.3402	65.723	67.6542	72.3841	43.5367	45.3384
14778	NM_001329860,NM_008161	Gpx3	glutathione peroxidase 3	13.4645	17.189	8.07185	11.9251	14.4389	2.49519	16.833	9.05364	9.35831	14.3323	1.71905	8.80653
14782	NM_010344	Gsr	glutathione reductase	7.60331	8.06456	6.72687	9.04448	6.02952	3.20228	5.07106	8.4479	7.5343	6.93778	3.72396	8.80867
14783	NM_001177629,NM_010345	Grb10	growth factor receptor bound protein 10	2.50679	1.81194	1.01073	2.24108	3.35909	0.397292	4.1487	0.627656	1.59816	2.36306	0.207923	1.74598
14784	NM_001313936,NM_001313937,NM_008163	Grb2	growth factor receptor bound protein 2	20.9831	14.1145	11.941	21.6559	14.9987	5.21023	11.8726	10.826	17.1749	21.205	10.6359	17.1351
14786	NM_010346	Grb7	growth factor receptor bound protein 7	4.71075	9.92016	8.11876	3.49816	3.01265	2.07546	2.81434	3.50217	5.1792	4.95764	4.72005	5.37702
14789	NM_013534	P3h3	prolyl 3-hydroxylase 3	1.40028	1.17908	0.583984	0.597274	2.12336	0.019841	0.633336	1.02788	0.792366	1.07782	1.46443	0.919745
14790	NM_013535	Grcc10	gene rich cluster, C10 gene	13.6649	19.1284	11.1594	13.8011	16.4072	15.5096	16.1277	8.05625	10.6112	11.3793	10.4308	13.1942
14791	NM_013536	Emg1	EMG1 N1-specific pseudouridine methyltransferase	26.7497	31.4817	21.1038	31.3015	48.9115	38.0355	17.1901	16.4368	18.5937	38.7682	26.8711	33.9371
14792	NM_145130	Lpcat3	lysophosphatidylcholine acyltransferase 3	17.334	18.7819	12.5614	31.6907	11.3321	19.0937	33.7017	29.5635	36.7141	34.3205	30.2621	46.5926
14793	NM_013538	Cdca3	cell division cycle associated 3	15.5265	13.4507	12.8813	19.3324	14.146	14.6438	12.9312	6.91273	14.6455	18.0784	20.0459	18.9661
14797	NM_001276288,NM_010347,NR_074087	Aes	amino-terminal enhancer of split	15.529	13.5181	9.90505	16.1228	16.4796	5.58246	15.8424	13.8431	15.937	15.2609	11.7823	29.219
14807	NM_001081097	Grik3	glutamate receptor, ionotropic, kainate 3	0.355988	0.11052	0.050546	0.102386	0.324634	0.045723	0.162325	0.121511	0.315074	0.099815	0.109903	0.046959
14815	NM_008173	Nr3c1	nuclear receptor subfamily 3, group C, member 1	9.19693	9.51025	7.43356	6.73762	6.33345	3.74811	6.87732	2.95514	6.6827	5.28862	6.24304	7.50354
14824	NM_008175	Grn	granulin	30.7653	34.212	31.4402	33.8761	32.4455	22.2155	52.7688	45.7788	31.0039	51.6411	29.8783	38.73
14827	NM_007952	Pdia3	protein disulfide isomerase associated 3	173.106	198.388	215.002	240.869	231.054	340.907	176.894	221.105	158.911	189.093	280.739	193.324
14828	NM_001163434,NM_022310	Hspa5	heat shock protein 5	54.7832	68.3388	71.8277	82.4017	82.7527	99.7891	51.4577	63.9282	54.6385	53.2907	83.2246	72.2688
14852	NM_001130008,NM_146066	Gspt1	G1 to S phase transition 1	31.6573	31.7874	44.0796	43.6966	56.7366	61.2468	26.3928	40.5883	41.7882	44.3514	43.1279	37.943
14854	NM_001291111,NM_008180	Gss	glutathione synthetase	5.65863	5.03515	3.14195	4.46157	3.71698	2.85837	1.24916	6.30301	3.60313	3.79236	2.09481	4.11727
14860	NM_010357	Gsta4	glutathione S-transferase, alpha 4	8.06912	3.12423	4.18589	10.4917	7.38333	0.612896	18.1126	10.4975	7.97263	17.8027	14.0102	15.9576
14862	NM_010358	Gstm1	glutathione S-transferase, mu 1	123.484	117.502	101.496	78.1746	87.4428	48.2228	78.2324	28.2706	68.5242	78.0175	63.6713	83.4585
14863	NM_008183	Gstm2	glutathione S-transferase, mu 2	127.675	117.265	92.8658	87.5971	61.5074	79.3216	127.693	126.582	101.846	83.4914	49.5173	69.3853
14866	NM_010360	Gstm5	glutathione S-transferase, mu 5	44.0509	61.2643	61.9432	39.1237	20.6656	25.6399	64.5779	38.4897	41.6338	29.0767	30.9052	41.1475
14870	NM_013541	Gstp1	glutathione S-transferase, pi 1	76.0618	87.4436	44.3511	85.5046	47.7932	42.2607	53.868	17.3044	56.2229	83.5431	29.2432	58.1155
14873	NM_010362	Gsto1	glutathione S-transferase omega 1	87.9823	79.5955	98.3789	115.012	81.4565	109.633	117.941	93.8898	99.3687	99.242	124.614	85.388
14874	NM_001252555,NM_001252556,NM_010363	Gstz1	glutathione transferase zeta 1 (maleylacetoacetate isomerase)	4.43489	7.09897	4.55181	9.06209	7.56278	7.91046	3.66243	3.61841	8.35956	3.38545	9.21775	11.0828
14884	NM_001291075,NM_008186	Gtf2h1	general transcription factor II H, polypeptide 1	24.7817	22.7302	22.321	33.7994	26.0473	20.1404	35.1375	25.0923	24.8303	20.1711	33.4337	26.0744
14886	NM_001080746,NM_001080747,NM_001080748,NM_001080749,NM_010365	Gtf2i	general transcription factor II I	44.9673	48.8731	46.6757	35.6215	41.1083	32.7763	42.4804	34.4644	38.5233	43.4023	35.3072	35.9728
14894	NM_008187	Cfap20	cilia and flagella associated protein 20	38.3736	32.9771	35.6766	36.4182	44.3668	44.8598	29.4968	45.5243	31.7316	40.2633	40.8671	23.7169
14897	NM_133975	Trip12	thyroid hormone receptor interactor 12	62.2318	77.0782	79.5208	65.0831	54.8633	64.0924	73.6715	82.0374	68.4224	64.7969	73.5952	67.5481
14904	NM_013818	Gtpbp1	GTP binding protein 1	13.4072	17.549	13.7777	10.5375	11.0675	4.10804	13.6425	13.7786	14.5913	11.1974	7.98015	10.3709
14911	NM_008188	Thumpd3	THUMP domain containing 3	48.2629	43.0246	46.6249	47.1274	42.5565	53.1807	45.5658	43.662	36.0403	32.2037	39.2543	35.0489
14923	NM_001159410,NM_008193	Guk1	guanylate kinase 1	14.0658	31.0548	32.211	8.5349	10.957	9.79293	15.4437	27.8886	14.806	8.01492	18.9403	16.2651
14924	NM_001029850,NM_001083320,NM_001083321,NM_001286784,NM_001286785,NM_001286786,NM_001286788,NM_010367,NR_104594	Magi1	membrane associated guanylate kinase, WW and PDZ domain containing 1	14.718	16.7672	18.4338	10.5468	9.72866	5.62922	12.3578	11.4515	12.8032	11.4615	12.8689	10.952
14933	NM_001294138,NM_001294140,NM_001331046,NM_008194,NM_212444	Gk	glycerol kinase	5.58995	6.42949	4.34617	14.5825	13.5589	10.5535	6.70203	1.99755	5.47231	14.339	17.2176	18.6637
14936	NM_030678	Gys1	glycogen synthase 1, muscle	14.8909	4.34675	3.65361	14.7606	14.0272	7.31499	8.78061	5.01455	13.2903	10.4654	5.07489	25.5703
14940	NM_010371	Gzmc	granzyme C	2.23292	4.98738	10.2224	43.3465	51.7926	76.3857	34.7152	26.4523	39.245	11.3171	23.0839	34.04
14950	NM_001159551,NM_001159552,NM_001159553,NM_010376	H13	histocompatibility 13	8.87613	10.0872	8.43721	8.38846	5.36645	5.83173	5.30753	6.33454	13.7182	9.45571	11.5101	8.33904
14955	NR_130973,NR_130974	H19	H19, imprinted maternally expressed transcript	61.9383	3.25255	4.89355	55.7896	30.8292	26.1828	2.00687	8.65252	90.712	23.9657	2.65799	101.297
14957	NM_145713	Hist1h1d	histone cluster 1, H1d	146.93	155.367	134.956	132.398	158.897	129.905	114.637	64.971	114.101	109.698	94.9414	106.748
14958	NM_008197	H1f0	H1 histone family, member 0	81.2717	81.9038	76.9189	70.4304	94.858	83.1657	94.6201	105.314	93.3781	67.6225	94.829	60.3945
14960	NM_010378	H2-Aa	histocompatibility 2, class II antigen A, alpha	12.263	23.0961	27.453	21.7098	18.9425	11.467	52.1335	13.2879	40.309	13.5333	7.71694	20.6466
14961	NM_207105	H2-Ab1	histocompatibility 2, class II antigen A, beta 1	52.6551	76.309	88.3509	75.1811	61.0326	61.071	199.879	134.26	163.967	51.3346	24.2147	56.0452
14962	NM_001142706,NM_008198	Cfb	complement factor B	3.48766	5.66834	5.13202	9.4917	13.5532	4.28166	5.95261	0.471495	7.55445	10.9596	0.879911	7.85494
14964	NM_010380	H2-D1	histocompatibility 2, D region locus 1	786.776	1220.98	1165.67	885.674	1527.76	1244.18	1192.51	1183.85	1552.58	1025.32	1224.98	566.547
14969	NM_010382	H2-Eb1	histocompatibility 2, class II antigen E beta	18.9407	18.3262	34.824	26.7599	15.5541	25.9256	102.414	55.55	39.5268	16.3063	15.4735	29.4813
14972	NM_001001892,NM_001347346	H2-K1	histocompatibility 2, K1, K region	721.926	492.138	752.044	763.631	671.756	627.451	1142.05	1185.98	758.88	789.279	989.478	751.852
14976	NM_001185182,NM_010385	Pfdn6	prefoldin subunit 6	19.2769	24.5382	25.2833	25.3917	41.9537	28.0864	29.6606	8.94414	21.2612	19.129	19.4861	37.1233
14977	NM_001077709,NM_008202	Slc39a7	solute carrier family 39 (zinc transporter), member 7	10.5972	12.4302	10.2679	10.6019	11.3506	5.67156	11.1319	9.59244	9.65908	8.56398	7.25373	13.7673
14979	NM_013543	H2-Ke6	H2-K region expressed gene 6	14.7635	19.7096	10.7353	12.2665	8.7908	4.61429	16.7598	4.6659	13.0976	15.3796	6.13428	10.5067
14980	NM_001267808	H2-L	histocompatibility 2, D region locus L	20.4529	32.4535	25.8272	21.6229	649.721	75.6446	15.1011	22.4385	67.0445	27.4792	465.354	15.236
14990	NM_001347387,NM_008204	H2-M2	histocompatibility 2, M region locus 2	6.83427	12.4869	10.4441	3.28611	4.931	15.7127	12.2005	0.247751	10.9707	2.96909	7.68185	8.80774
14991	NM_013819	H2-M3	histocompatibility 2, M region locus 3	3.67758	5.93899	5.43156	6.74295	29.111	35.9426	6.53224	36.3307	11.9328	6.94214	11.374	8.04108
14998	NM_010386	H2-DMa	histocompatibility 2, class II, locus DMa	4.21624	6.38831	5.56873	5.29513	7.55489	6.19182	11.1859	16.2631	9.66776	3.90009	2.12039	4.17744
14999	NM_010387	H2-DMb1	histocompatibility 2, class II, locus Mb1	13.9681	11.9564	15.8675	15.563	14.8133	10.0058	45.9504	35.8877	24.0202	12.8435	12.888	18.5893
15000	NM_010388	H2-DMb2	histocompatibility 2, class II, locus Mb2	2.94679	8.99716	2.82867	3.63627	10.5872	8.99545	5.86561	13.9446	12.1212	2.67642	1.80724	5.13081
15006	NM_010390	H2-Q1	histocompatibility 2, Q region locus 1	34.9785	55.675	42.2691	32.4862	175.563	95.9564	49.1212	45.8808	81.402	45.0481	82.3744	37.9362
15015	NM_001143689	H2-Q4	histocompatibility 2, Q region locus 4	179.114	146.566	184.591	196.946	141.742	142.398	354.971	374.197	285.528	248.262	117.818	98.7188
15018	NM_001198560,NM_001198561,NM_010394	H2-Q7	histocompatibility 2, Q region locus 7	110.421	21.8711	80.6207	64.4724	135.019	93.9402	95.4955	160.522	68.9866	97.7857	94.8711	65.4414
15019	NM_023124	H2-Q8	histocompatibility 2, Q region locus 8	2.16777	3.23608	2.53942	4.79526	1.23265	195.048	173.176	81.3974	3.57625	2.58637	32.0014	1.29755
15024	NM_010395,NR_046286	H2-T10	histocompatibility 2, T region locus 10	14.6469	19.438	18.6678	22.9888	36.318	28.271	41.0338	49.8838	33.0615	17.1015	14.3861	22.9203
15039	NM_001347382,NM_010397	H2-T22	histocompatibility 2, T region locus 22	2.83733	7.25304	2.03491	4.69354	9.71406	10.0319	6.4084	28.014	14.6071	0.409359	7.38175	6.99364
15040	NM_010398	H2-T23	histocompatibility 2, T region locus 23	52.5127	15.893	59.3981	54.7632	22.9899	48.4568	19.8976	17.5236	24.1894	54.6573	15.1359	11.4599
15042	NM_008207	H2-T24	histocompatibility 2, T region locus 24	4.01634	1.02659	4.67506	3.19546	0.970856	0.908382	0.71401	1.37042	2.97906	5.1595	0.39785	1.10122
15064	NM_008209	Mr1	major histocompatibility complex, class I-related	4.50676	8.53805	7.09307	4.57343	8.06011	8.28735	5.99483	3.32985	6.68086	7.89033	0.992303	6.21772
15077	NM_178216,NM_178216_dup1	Hist2h3c1	histone cluster 2, H3c1	246.356	113.639	149.394	216.054	66.6358	46.2581	70.4464	118.304	131.85	114.375	50.7866	84.0615
15078	NM_008210	H3f3a	H3 histone, family 3A	389.287	458.538	470.704	355.519	329.646	458.645	477.42	496.748	431.375	379.173	388.937	325.208
15081	NM_008211	H3f3b	H3 histone, family 3B	117.396	134.17	116.643	101.7	73.2875	89.9916	114.369	130.613	117.289	99.3464	78.8714	61.0768
15107	NM_008212	Hadh	hydroxyacyl-Coenzyme A dehydrogenase	42.0145	41.3803	38.7855	46.2207	34.6966	49.5662	55.5037	41.1936	59.2364	53.7665	76.0957	68.2231
15108	NM_016763	Hsd17b10	hydroxysteroid (17-beta) dehydrogenase 10	28.6686	32.1532	24.5063	38.6221	28.6467	21.5312	35.8046	23.5432	20.8981	39.7892	32.5508	34.3179
15109	NM_010401	Hal	histidine ammonia lyase	37.0407	164.253	190.742	25.2215	34.1608	22.65	86.2009	76.72	71.5496	50.7655	60.4418	49.2731
15115	NM_008214	Hars	histidyl-tRNA synthetase	28.6226	45.8108	45.5587	36.4534	33.6299	40.1676	32.611	20.0735	29.4201	27.6793	31.016	34.877
15118	NM_001331048,NM_008217	Has3	hyaluronan synthase 3	0.923107	0.353423	0.541167	4.01237	0.24408	3.2268	0.974708	0.195642	0.33216	1.00112	1.75917	1.92035
15161	NM_008224	Hcfc1	host cell factor C1	32.7578	34.052	28.7369	32.5526	20.1451	26.7015	22.8828	26.2745	26.7519	26.947	18.1912	26.4022
15163	NM_008225	Hcls1	hematopoietic cell specific Lyn substrate 1	8.56218	11.2698	10.9094	16.8834	37.6555	17.0427	26.8147	8.27231	17.903	18.0713	10.6557	13.6651
15170	NM_001077705,NM_013545	Ptpn6	protein tyrosine phosphatase, non-receptor type 6	16.9198	28.2332	27.5698	14.3295	12.1945	14.5187	25.3096	15.0237	25.0047	23.6988	11.434	15.6907
15182	NM_008229	Hdac2	histone deacetylase 2	104.652	84.9159	115.711	120.569	129.177	143.678	111.102	131.473	95.2491	92.1526	120.514	85.226
15183	NM_010411	Hdac3	histone deacetylase 3	50.8522	54.3717	47.0118	67.1312	55.3692	15.9746	44.2395	46.0009	62.7218	52.0853	45.0995	57.3837
15184	NM_001077696,NM_001284248,NM_001284249,NM_001284250,NM_010412	Hdac5	histone deacetylase 5	13.6185	25.1921	20.2799	8.3136	7.55666	4.03202	11.3557	5.79132	13.4694	10.4254	6.20401	9.96767
15185	NM_001130416,NM_010413	Hdac6	histone deacetylase 6	5.77505	7.59948	6.4855	7.47591	4.51033	4.89805	5.36812	1.73588	6.3379	6.21597	4.75505	5.74148
15191	NM_001331051,NM_001331052,NM_008231	Hdgf	hepatoma-derived growth factor	52.0877	55.1709	60.175	53.7879	97.233	76.6512	41.6856	65.2913	42.1021	54.9855	70.3049	41.7311
15193	NM_001304784,NM_001304785,NM_001331053,NM_008233	Hdgfl2	HDGF like 2	20.2141	17.0843	14.8784	19.2701	29.983	16.1859	19.081	24.3507	16.3263	19.0641	19.8687	16.1679
15194	NM_010414	Htt	huntingtin	14.0579	17.1465	15.525	12.7368	5.48097	10.2274	11.7252	8.67325	12.0277	10.0164	12.1842	12.1339
15199	NM_013546	Hebp1	heme binding protein 1	4.16	8.69433	4.60956	6.72491	6.20296	11.2729	9.34586	9.37573	6.94012	11.9731	7.80141	10.1394
15200	NM_010415	Hbegf	heparin-binding EGF-like growth factor	5.45216	10.6864	11.242	9.68322	6.49396	12.9485	14.3806	5.07676	5.98201	9.55857	4.79146	10.5482
15201	NM_008234	Hells	helicase, lymphoid specific	46.9261	33.3193	21.134	59.3396	72.7198	67.0523	23.5686	49.1559	29.8735	40.0404	57.0957	41.8045
15203	NM_001159627,NM_001159628,NM_010417,NM_181273	Heph	hephaestin	10.6273	16.0979	13.622	5.37032	4.18316	5.52991	11.5065	11.6382	11.4222	8.35144	7.81829	6.48964
15204	NM_010418	Herc2	HECT and RLD domain containing E3 ubiquitin protein ligase 2	37.8038	39.8558	36.3369	30.045	30.932	27.9628	31.6638	36.9457	31.5708	27.9655	30.1561	30.2992
15205	NM_008235	Hes1	hairy and enhancer of split 1 (Drosophila)	14.6228	19.6142	12.5766	15.2941	11.4373	7.17335	9.71285	11.4009	13.1681	13.2219	12.7985	12.6017
15211	NM_010421	Hexa	hexosaminidase A	12.1346	13.8441	14.371	18.3935	21.3418	6.30879	31.4614	10.9177	16.7373	12.9337	3.31203	18.2517
15212	NM_010422	Hexb	hexosaminidase B	9.36534	9.42311	10.1233	4.59139	5.7474	4.39101	2.14267	6.71166	7.20101	4.7994	7.22271	7.61403
15216	NM_001347493,NM_010424	Hfe	hemochromatosis	0.805863	0.772871	0.943351	1.74563	0.788509	2.86111	1.85956	2.47346	1.60761	1.22429	0.928009	1.11134
15218	NM_001277290,NM_008238	Foxn1	forkhead box N1	1.65335	3.10092	2.40613	1.31465	1.54746	1.00566	1.0673	1.5631	2.28926	1.04919	1.99214	2.03164
15220	NM_008239	Foxq1	forkhead box Q1	10.977	12.1401	13.456	6.83879	4.07369	7.13633	15.8675	11.2079	16.9177	6.9454	8.2055	6.24377
15235	NM_008243	Mst1	macrophage stimulating 1 (hepatocyte growth factor-like)	3.58029	5.72837	4.76953	2.88799	2.57131	2.68757	0.553166	6.50309	4.44252	2.07575	6.14684	4.56335
15239	NM_001159328,NM_008244	Hgs	HGF-regulated tyrosine kinase substrate	15.273	19.2054	16.3006	16.8104	8.57514	13.5811	17.531	15.8307	14.8091	15.9853	15.1032	14.7607
15242	NM_008245	Hhex	hematopoietically expressed homeobox	1.02887	0.908529	0.77587	1.22798	0.860939	2.01121	1.70758	0.015555	0.95423	0.752988	0.01172	0.911263
15247	NM_008246	Mfsd14a	major facilitator superfamily domain containing 14A	15.6836	18.6352	18.6975	13.0558	6.31375	11.9821	14.4628	6.13158	16.1555	14.3234	12.7447	15.1646
15251	NM_001313919,NM_001313920,NM_010431	Hif1a	hypoxia inducible factor 1, alpha subunit	71.0533	63.0534	73.3559	104.899	71.0209	126.741	91.055	85.1656	68.0232	105.941	93.0058	86.9183
15254	NM_008248	Hint1	histidine triad nucleotide binding protein 1	42.5166	39.3822	29.7174	44.2323	37.6767	49.0473	49.0502	17.5875	34.1725	32.0457	23.8833	50.6178
15257	NM_001301304,NM_001301306,NM_010432,NR_125731	Hipk1	homeodomain interacting protein kinase 1	36.7547	38.2438	41.6043	41.4608	43.6339	45.3641	42.5226	38.5286	40.5256	39.727	46.4305	34.0486
15258	NM_001136065,NM_001294143,NM_001294144,NM_010433	Hipk2	homeodomain interacting protein kinase 2	48.6616	64.2321	62.8895	51.9862	19.9695	19.1981	57.8364	71.3593	63.5821	48.2052	53.9826	63.8969
15259	NM_001145824,NM_010434	Hipk3	homeodomain interacting protein kinase 3	32.793	27.8648	29.0798	33.5647	33.2851	23.5507	17.6651	24.4864	29.2058	32.7226	25.4198	36.5062
15260	NM_010435	Hira	histone cell cycle regulator	12.8128	14.2861	11.2421	14.0884	12.2577	6.838	12.2332	8.81616	11.6254	15.0276	15.8557	11.4304
15267	NM_013549,NM_013549_dup1	Hist2h2aa1	histone cluster 2, H2aa1	514.064	420.658	398.12	217.403	261.893	391.401	213.612	343.533	472.14	254.129	375.844	156.201
15270	NM_010436	H2afx	H2A histone family, member X	33.6298	27.7537	13.8807	36.138	18.8444	38.2905	27.1649	18.8116	28.5744	41.3604	28.784	39.7604
15273	NM_010437	Hivep2	human immunodeficiency virus type I enhancer binding protein 2	20.3662	30.7819	31.732	14.2395	11.5477	12.8465	21.2942	19.7405	19.015	12.2562	14.9441	15.9414
15275	NM_001146100,NM_010438	Hk1	hexokinase 1	48.7629	50.438	52.5319	36.6408	33.5374	42.4382	46.7963	49.4503	35.0879	38.9876	51.2394	36.2965
15277	NM_013820	Hk2	hexokinase 2	16.572	8.5864	7.91724	25.9354	17.3913	40.0687	14.1996	16.0899	20.1923	23.0306	30.971	33.9137
15278	NM_001331054,NM_001331055,NM_008249	Tfb2m	transcription factor B2, mitochondrial	10.2189	10.6597	11.7942	12.8426	9.00898	13.2582	4.07618	6.19812	7.69796	4.9512	14.3898	9.71207
15288	NM_001110251,NM_013551	Hmbs	hydroxymethylbilane synthase	7.08819	11.5211	7.65545	8.70927	9.86319	2.39478	4.08227	4.78328	6.26797	8.88033	5.80682	12.0286
15289	NM_001313894,NM_010439	Hmgb1	high mobility group box 1	408.065	238.088	316.908	286.183	612.06	597.488	482.597	257.478	332.328	295.158	470.342	319.326
15312	NM_008251	Hmgn1	high mobility group nucleosomal binding domain 1	73.8089	78.944	71.3225	68.7325	78.0042	77.3484	61.8967	61.651	64.9485	74.3147	75.7125	69.9644
15331	NM_016957	Hmgn2	high mobility group nucleosomal binding domain 2	42.1399	44.3279	27.8163	48.4317	56.1672	51.5611	38.0991	46.1898	42.7307	56.0112	46.8398	49.4979
15353	NM_001163165,NM_001163166,NM_010440	Hmg20b	high mobility group 20B	11.1056	13.6478	15.6231	7.32359	9.73725	5.57966	9.96081	14.1291	13.9172	10.0168	8.21853	10.1512
15354	NM_001293623,NM_001293624,NM_001293625,NM_008253	Hmgb3	high mobility group box 3	21.8377	17.8784	15.6703	21.7614	50.2214	34.3616	22.9367	26.668	17.558	36.2634	30.7077	22.0399
15357	NM_008255	Hmgcr	3-hydroxy-3-methylglutaryl-Coenzyme A reductase	9.61023	20.8256	17.5891	37.8668	20.577	31.137	23.759	35.1473	37.8625	51.9235	53.2263	59.779
15361	NM_001025427,NM_001039356,NM_001166535,NM_001166536,NM_001166537,NM_001166539,NM_001166540,NM_001166541,NM_001166542,NM_001166543,NM_001166544,NM_001166545,NM_001166546,NM_016660	Hmga1	high mobility group AT-hook 1	9.20294	3.62006	5.37371	4.57418	5.87188	13.9075	11.2657	0.773077	4.84643	3.48271	2.83799	4.85163
15366	NM_013552	Hmmr	hyaluronan mediated motility receptor (RHAMM)	9.57223	6.36762	4.10082	13.5606	5.39373	13.1606	3.15392	11.1452	5.76237	5.63063	8.21059	7.42744
15368	NM_010442	Hmox1	heme oxygenase 1	11.8401	21.1012	13.496	21.6148	56.695	4.03569	31.3657	0.139841	10.3049	48.845	12.9984	16.8289
15369	NM_001136066,NM_010443	Hmox2	heme oxygenase 2	28.5612	38.7111	36.9095	38.0577	57.0503	26.1724	34.6287	15.8848	33.3803	46.0466	29.8316	40.0804
15370	NM_010444	Nr4a1	nuclear receptor subfamily 4, group A, member 1	27.8801	21.152	11.2131	18.8368	42.3818	24.0939	29.3915	10.6062	9.38371	11.516	10.852	14.7888
15374	NM_008258	Hn1	hematological and neurological expressed sequence 1	16.0167	23.5893	14.9036	17.7334	27.3757	23.7843	8.48537	15.6472	11.1027	12.6487	30.269	21.4936
15381	NM_001170981,NM_001170982,NM_001170983,NM_001170984,NM_016884	Hnrnpc	heterogeneous nuclear ribonucleoprotein C	98.6137	81.2858	73.8714	102.516	162.052	132.43	82.0164	75.0004	56.8558	92.9912	114.73	84.2546
15382	NM_001039129,NM_010447,NR_104427	Hnrnpa1	heterogeneous nuclear ribonucleoprotein A1	460.708	410.417	381.202	523.573	748.109	78.7929	641.023	519.931	26.9992	613.075	655.404	470.758
15384	NM_001048061,NM_010448	Hnrnpab	heterogeneous nuclear ribonucleoprotein A/B	160.701	159.564	162.396	203.252	186.501	218.743	152.423	129.761	125.514	176.754	163.271	145.137
15387	NM_001301340,NM_001301341,NM_001301343,NM_001301344,NM_001301345,NM_025279	Hnrnpk	heterogeneous nuclear ribonucleoprotein K	618.112	611.507	640.528	664.162	860.911	909.644	707.617	758.817	559.977	661.84	832.973	592.275
15388	NM_177301	Hnrnpl	heterogeneous nuclear ribonucleoprotein L	111.439	112.667	115.895	109.891	118.482	100.019	129.948	122.451	119.093	122.235	105.944	105.334
15399	NM_010451	Hoxa2	homeobox A2	3.21137	2.50615	1.82661	1.10398	4.19192	4.70007	0.690007	0.139683	1.89323	1.05417	1.11846	0.574925
15410	NM_001079869,NM_010458	Hoxb3	homeobox B3	0.48693	0.472341	0.488081	0.191015	0.122926	0.171168	0.650892	1.3131	0.430122	0.37638	0.271637	0.48273
15412	NM_010459	Hoxb4	homeobox B4	1.40548	1.60501	1.20556	1.33471	0.685795	0.041061	1.66544	0.289766	1.77024	2.10546	1.16976	0.538879
15415	NM_010460	Hoxb7	homeobox B7	6.67971	4.63624	7.9634	7.56735	3.29108	0.75134	5.28079	1.98876	7.81192	6.83472	8.86515	5.89748
15422	NM_010464	Hoxc13	homeobox C13	0.653124	1.44707	0.998773	1.15941	0.428282	1.21592	0.852807	1.02551	0.583084	0.969207	0.453434	1.62022
15424	NM_175730	Hoxc5	homeobox C5	0.709915	0.343682	0.545285	0.26656	0.149431	0.014325	0.009922	0.37337	0.431656	0.080266	0.00819	0.255115
15437	NM_001290730,NM_001290731,NM_008276	Hoxd8	homeobox D8	1.77354	0.605129	0.423131	2.39668	2.94559	3.23067	0.689288	1.04944	2.72163	1.24969	0.531527	1.61244
15439	NM_001329965,NM_017370	Hp	haptoglobin	27.0801	8.102	7.03129	91.9109	115.549	76.6494	28.8216	12.2683	6.35146	17.4252	11.1929	72.2978
15441	NM_001122896,NM_001122897,NM_001285478,NM_001285479,NM_001285480,NM_001285481,NM_010470	Hp1bp3	heterochromatin protein 1, binding protein 3	38.8777	38.9054	40.4407	37.3804	30.6017	31.5146	43.8052	54.8753	30.9385	35.5861	30.2729	26.8277
15452	NM_013556	Hprt	hypoxanthine guanine phosphoribosyl transferase	65.3609	69.046	62.9838	80.1321	87.0448	65.1438	85.8556	51.9687	88.1534	83.4554	58.3161	73.9722
15460	NM_021877	Hr	hairless	96.7907	98.4719	82.8804	49.9326	39.0541	28.1555	90.3157	65.8334	74.3361	66.8466	39.1337	46.5327
15461	NM_001130443,NM_001130444,NM_008284	Hras	Harvey rat sarcoma virus oncogene	42.3183	36.9558	44.6166	41.122	54.13	51.4294	52.7591	52.0968	40.2097	42.9178	67.8737	41.4739
15463	NM_001310713,NM_001347077,NM_010472	Agfg1	ArfGAP with FG repeats 1	12.8912	18.6847	16.1282	16.2517	15.0903	9.05191	10.3878	11.3641	11.8805	16.2529	8.58678	11.6512
15464	NM_010473	Hrc	histidine rich calcium binding protein	22.3942	1.0919	1.53973	23.516	22.0757	14.47	1.76996	6.18119	16.6834	11.436	5.32199	57.8747
15467	NM_013557	Eif2ak1	eukaryotic translation initiation factor 2 alpha kinase 1	23.4248	21.5493	28.6631	21.0619	26.5226	22.6594	19.3212	34.4194	22.8136	24.7617	40.6029	25.6412
15468	NM_001077638,NM_001302965,NM_133182,NR_126571	Prmt2	protein arginine N-methyltransferase 2	1.82845	1.78877	1.80808	2.23114	3.49663	1.00498	3.3089	1.96891	1.50803	1.6341	1.63612	2.14172
15469	NM_001252476,NM_001252477,NM_019830,NR_045521	Prmt1	protein arginine N-methyltransferase 1	30.3042	32.5564	28.0839	40.5337	24.8744	26.4115	41.9757	33.3913	31.2199	46.7728	20.9057	31.6058
15473	NM_008287	Rida	reactive intermediate imine deaminase A homolog	11.0427	12.477	13.6537	11.8669	8.89291	12.536	9.05945	0.388009	10.673	5.74977	7.14958	8.78418
15481	NM_031165	Hspa8	heat shock protein 8	1042	884.781	956.525	1255.52	1371.41	1298.53	1579.28	1279.35	1010.03	1412.91	1293.31	1089.44
15488	NM_008292	Hsd17b4	hydroxysteroid (17-beta) dehydrogenase 4	54.4596	72.727	65.7376	62.6742	71.6172	60.4389	92.2718	78.7961	88.094	88.6689	108.948	99.6198
15490	NM_010476	Hsd17b7	hydroxysteroid (17-beta) dehydrogenase 7	2.99264	4.75018	3.94917	6.87885	1.17491	2.8705	4.17028	8.64891	6.61185	6.93649	7.87182	7.30827
15497	NM_013821	Hsd3b6	hydroxy-delta-5-steroid dehydrogenase, 3 beta- and steroid delta-isomerase 6	1.61239	2.1265	0.353394	28.98	4.44642	12.4518	28.4576	29.4561	44.0744	36.92	44.4701	55.2061
15499	NM_001331152,NM_001331153,NM_001331154,NM_001331214,NM_008296,NR_138588,NR_138589	Hsf1	heat shock factor 1	17.5393	12.8948	13.1501	16.5294	7.00588	7.71258	8.29667	10.6888	11.6308	11.3834	11.6499	11.1708
15500	NM_008297	Hsf2	heat shock factor 2	11.5378	14.0177	18.2983	10.9501	3.44907	13.8242	9.76541	11.7024	10.0334	6.68699	9.37602	10.1965
15502	NM_001164671,NM_001164672,NM_008298	Dnaja1	DnaJ heat shock protein family (Hsp40) member A1	54.691	63.3058	62.2565	58.4937	82.4525	106.297	67.9928	56.6169	51.7648	60.3113	85.0936	69.611
15505	NM_001347534,NM_013559	Hsph1	heat shock 105kDa/110kDa protein 1	13.1584	14.7712	13.2945	30.5574	29.1055	36.7422	14.3853	9.18977	6.29842	16.2885	17.7879	24.9824
15507	NM_013560	Hspb1	heat shock protein 1	151.972	219.113	194.188	100.91	70.1161	87.9701	164.74	77.0434	134.271	120.73	119.624	170.005
15510	NM_010477	Hspd1	heat shock protein 1 (chaperonin)	123.853	124.792	96.209	213.585	298.214	260.637	105.809	98.9539	99.9322	127.766	191.484	192.443
15511	NM_010478	Hspa1b	heat shock protein 1B	82.906	123.521	130.872	44.0938	36.8971	44.9023	76.1297	74.0553	66.9454	76.3243	106.405	72.3414
15512	NM_001002012,NM_008301	Hspa2	heat shock protein 2	0.188429	5.5537	2.26396	7.04214	4.79114	0.0284	9.56124	0.961374	1.95954	7.09943	1.42992	8.10396
15516	NM_008302	Hsp90ab1	heat shock protein 90 alpha (cytosolic), class B member 1	476.973	489.994	521.88	536.816	676.235	670.466	557.852	550.999	487.431	545.827	574.454	433.48
15519	NM_010480	Hsp90aa1	heat shock protein 90, alpha (cytosolic), class A member 1	73.8563	69.6149	56.8081	137.48	188.191	163.695	74.5562	56.4009	51.545	101.411	103.589	97.1068
15525	NM_008300	Hspa4	heat shock protein 4	110.821	108.282	126.34	156.58	127.491	165.4	109.646	137.283	103.39	115.875	138.722	106.311
15526	NM_010481	Hspa9	heat shock protein 9	252.852	201.581	214.359	327.861	488.738	428.282	266.291	323.094	230.219	343.828	356.312	321.345
15528	NM_008303	Hspe1	heat shock protein 1 (chaperonin 10)	267.103	212.496	183.889	407.285	652.932	747.909	391.437	408.337	267.947	339.256	498.213	356.579
15529	NM_008304	Sdc2	syndecan 2	7.0908	5.76368	6.17563	9.04915	4.73149	11.4231	10.2382	13.4832	7.76623	6.01063	4.4455	6.37181
15530	NM_008305	Hspg2	perlecan (heparan sulfate proteoglycan 2)	16.4209	15.4848	9.56311	16.1512	13.715	10.0845	12.9823	10.9801	15.5494	13.832	5.03262	11.9069
15531	NM_001348100,NM_001348101,NM_001348102,NM_001348103,NM_001348146,NM_008306	Ndst1	N-deacetylase/N-sulfotransferase (heparan glucosaminyl) 1	10.9978	12.4101	9.04736	9.36895	7.02343	5.53793	7.39442	5.36905	9.79141	8.96248	4.6205	7.68459
15547	NM_001080999,NM_001081000,NM_001195205	Trmt2a	TRM2 tRNA methyltransferase 2A	7.60143	8.66158	7.99022	8.50116	10.1111	5.11364	3.28766	6.0083	5.43153	7.93055	11.5171	9.64383
15567	NM_010484	Slc6a4	solute carrier family 6 (neurotransmitter transporter, serotonin), member 4	10.2975	13.5261	15.4027	2.46196	0.275644	4.01283	1.35362	0.341776	3.99367	0.819689	4.76442	1.10712
15568	NM_010485	Elavl1	ELAV (embryonic lethal, abnormal vision)-like 1 (Hu antigen R)	11.2745	13.5774	11.5859	11.6722	6.20313	8.69947	9.33647	7.47533	9.80436	8.79954	9.04236	10.4885
15574	NM_001303532,NM_001303610,NM_008316,NR_130178	Hus1	HUS1 checkpoint clamp component	1.27097	1.68704	1.81275	1.45835	0.607651	0.62464	1.11865	0.589678	1.40705	0.557828	0.175534	1.02127
15586	NM_001331161,NM_008317	Hyal1	hyaluronoglucosaminidase 1	12.3681	15.627	13.9589	14.3703	5.90232	5.017	14.2836	17.9985	18.6331	15.3088	27.6038	23.0711
15587	NM_010489	Hyal2	hyaluronoglucosaminidase 2	2.20564	4.16112	2.36158	3.4854	0.9927	3.50088	1.73912	5.20691	2.63853	3.41623	3.13105	3.54528
15894	NM_010493	Icam1	intercellular adhesion molecule 1	3.26597	4.64119	3.88419	4.76732	5.73167	3.7953	2.29412	0.8839	2.25884	2.92353	3.21801	3.4718
15900	NM_001301811,NM_008320	Irf8	interferon regulatory factor 8	2.36611	2.65692	2.00296	2.1498	2.73079	1.47977	6.41776	1.69139	3.4982	3.02428	0.55536	2.70472
15901	NM_010495	Id1	inhibitor of DNA binding 1	3.7826	6.09835	4.35172	5.05262	5.69908	9.52585	4.43123	0.147477	2.35436	5.28432	2.64958	7.87555
15902	NM_010496	Id2	inhibitor of DNA binding 2	5.57607	8.81762	10.3012	7.34938	4.5617	9.60813	11.2468	5.75142	8.93765	6.55537	4.38253	8.24463
15903	NM_008321	Id3	inhibitor of DNA binding 3	6.85738	6.59109	5.86799	2.92788	3.61059	2.46266	2.15034	3.74621	1.25388	2.49235	0.588504	3.28644
15904	NM_031166	Id4	inhibitor of DNA binding 4	2.6041	4.60135	3.70356	1.07124	1.4222	1.639	2.23378	4.70028	3.03618	2.35025	0.937094	1.87701
15925	NM_031156	Ide	insulin degrading enzyme	95.6678	141.261	191.322	112.649	44.6402	107.277	155.777	162.181	169.79	154.262	186.265	114.043
15926	NM_001111320,NM_010497	Idh1	isocitrate dehydrogenase 1 (NADP+), soluble	33.6468	36.9517	26.479	56.0933	24.8704	34.4892	44.2957	46.2374	58.3358	60.4569	36.3925	40.5826
15929	NM_008323	Idh3g	isocitrate dehydrogenase 3 (NAD+), gamma	103.119	85.0248	79.9531	109.624	65.0897	103.383	79.4152	92.4207	102.101	78.6043	77.3437	123.999
15931	NM_010498	Ids	iduronate 2-sulfatase	10.7848	12.0761	10.3619	7.49191	8.43099	9.39732	8.2046	5.21531	8.61289	10.0313	4.70806	7.30138
15932	NM_008325,NM_172997	Idua	iduronidase, alpha-L-	1.39209	0.984262	0.996883	1.32967	0.158928	0.763307	0.458525	0.037281	1.10458	0.58574	0.881568	1.00153
15936	NM_010499	Ier2	immediate early response 2	21.6561	28.5036	20.0438	17.8145	11.259	10.7226	16.8411	7.29791	12.7612	16.0814	8.76155	11.7135
15937	NM_133662	Ier3	immediate early response 3	6.25571	7.16652	3.4122	6.29862	11.3375	11.8853	13.062	8.63757	4.62102	10.0396	9.60965	8.65894
15939	NM_010500	Ier5	immediate early response 5	3.14852	3.56477	3.4923	2.20038	2.31006	0.928608	2.53345	3.15841	2.87004	4.52111	3.56137	3.41449
15944	NM_008326	Irgm1	immunity-related GTPase family M member 1	6.80655	12.2319	9.18084	29.6245	55.5612	90.584	33.4681	76.9766	54.9569	26.4069	20.6622	18.6322
15945	NM_021274	Cxcl10	chemokine (C-X-C motif) ligand 10	0.446436	1.27669	1.50639	5.65015	10.8901	33.2189	0.235368	9.05336	12.1559	4.01858	1.78677	1.95812
15950	NM_001302649,NM_001302650,NM_001302651	Ifi203	interferon activated gene 203	5.65185	7.78365	7.39777	8.28083	9.23674	14.4812	25.4202	10.5262	7.61141	22.8426	3.53474	3.98584
15951	NM_008329	Ifi204	interferon activated gene 204	28.9909	34.6599	27.09	46.9351	86.5314	65.0078	71.4374	13.4331	36.0377	121.783	27.9622	27.5044
15953	NM_001271676,NM_001271677,NM_008330	Ifi47	interferon gamma inducible protein 47	0.302022	0.225128	2.70412	6.90239	19.2093	4.52541	2.2282	5.83263	8.55293	7.35316	3.39725	3.59347
15957	NM_008331	Ifit1	interferon-induced protein with tetratricopeptide repeats 1	1.80999	4.41503	1.60379	3.59897	10.9591	18.8652	6.2031	31.9353	5.95059	12.4574	5.32623	1.59947
15975	NM_010508	Ifnar1	interferon (alpha and beta) receptor 1	4.40454	4.2623	5.30077	3.83546	1.85374	1.03413	5.0208	4.02303	5.82957	3.67469	2.05945	3.71042
15976	NM_001110498,NM_001347258,NM_010509	Ifnar2	interferon (alpha and beta) receptor 2	17.9553	18.7616	13.8791	31.4479	29.3047	12.1669	35.8329	30.4998	30.4337	26.1662	15.6141	16.4819
15979	NM_010511	Ifngr1	interferon gamma receptor 1	43.6885	53.0582	75.5657	36.9835	38.1971	31.1145	43.1057	37.9682	20.6881	32.2476	39.5376	32.1933
15980	NM_008338	Ifngr2	interferon gamma receptor 2	11.8596	14.5885	12.7241	10.9246	13.8922	11.6727	14.195	8.32046	15.4827	9.04815	8.11159	17.328
15982	NM_013562	Ifrd1	interferon-related developmental regulator 1	33.1428	53.7158	47.4222	48.8658	89.7519	57.102	50.1748	27.5618	28.009	27.1964	52.0208	43.7734
15983	NM_025903	Ifrd2	interferon-related developmental regulator 2	7.9172	9.51511	5.05209	12.964	15.2912	4.46745	7.54129	4.65433	7.15891	7.56025	9.85054	9.71792
16000	NM_001111274,NM_001111275,NM_001111276,NM_001314010,NM_010512	Igf1	insulin-like growth factor 1	0.92453	1.45181	1.45618	2.01459	3.58569	1.71483	2.70638	0.333568	1.52101	2.56829	0.366291	1.55406
16001	NM_010513	Igf1r	insulin-like growth factor I receptor	7.49265	8.66215	9.59207	9.30289	6.76579	5.54186	6.93174	6.22938	6.77004	8.09006	6.27278	7.05399
16002	NM_001122736,NM_001122737,NM_001315488,NM_001315489,NM_010514	Igf2	insulin-like growth factor 2	0.283701	0.219563	0.150847	0.314458	0.303985	0.081658	0.077151	0.034112	0.295539	0.113609	0.033027	1.68838
16004	NM_010515	Igf2r	insulin-like growth factor 2 receptor	13.9767	12.5108	11.2639	16.6082	13.6039	14.6515	11.7492	8.87421	12.6684	10.5439	12.8411	18.6996
16007	NM_010516	Cyr61	cysteine rich protein 61	29.6031	32.6224	39.4895	18.5051	6.19109	26.6864	19.6295	12.5312	12.1471	7.501	4.53156	10.7453
16008	NM_001310659,NM_008342	Igfbp2	insulin-like growth factor binding protein 2	0.888125	0.452895	0.763972	2.33297	1.37875	2.03527	0.263528	5.0114	2.54237	1.58657	0.395439	1.67054
16009	NM_008343	Igfbp3	insulin-like growth factor binding protein 3	4.10062	10.1712	7.06593	5.85607	5.15117	4.88456	7.43838	5.36024	7.58647	4.95496	6.09002	3.60362
16010	NM_010517	Igfbp4	insulin-like growth factor binding protein 4	8.28211	10.5034	6.37871	12.4105	20.0062	5.75227	13.6142	9.65251	8.15699	13.7398	6.01697	12.4819
16011	NM_010518	Igfbp5	insulin-like growth factor binding protein 5	7.47172	4.96143	2.34022	3.78614	2.96117	0.600833	2.14527	1.73873	4.94071	4.55978	0.521304	5.51406
16145	NM_018738	Igtp	interferon gamma induced GTPase	3.63158	3.63424	4.44879	14.7274	20.589	59.6751	8.90439	37.3667	34.4603	11.3918	16.4495	8.34661
16149	NM_001042605,NM_010545	Cd74	CD74 antigen (invariant polypeptide of major histocompatibility complex, class II antigen-associated)	89.1698	116.676	139.478	98.5235	120.316	139.638	342.43	182.467	248.365	82.9502	43.9661	69.7828
16150	NM_001159774,NM_010546	Ikbkb	inhibitor of kappaB kinase beta	17.816	15.395	15.7554	11.2326	17.5307	11.8541	11.6022	7.77579	13.3698	8.28934	20.229	14.1691
16151	NM_001136067,NM_001161421,NM_001161422,NM_001161423,NM_001161424,NM_010547,NM_178590	Ikbkg	inhibitor of kappaB kinase gamma	2.75447	2.32397	2.11721	2.23823	3.41239	1.3585	2.31378	3.39966	2.62584	3.11271	2.6038	2.3187
16154	NM_001324486,NM_008348,NR_136903	Il10ra	interleukin 10 receptor, alpha	0.384699	0.720564	0.93585	0.34338	0.210259	2.37608	0.928421	0.543296	0.41971	0.605426	0.341771	1.02799
16155	NM_008349	Il10rb	interleukin 10 receptor, beta	3.05709	3.77238	5.78239	4.98563	3.16753	6.49889	6.00831	1.04651	5.29597	3.62368	5.22012	4.40276
16157	NM_001163401,NM_001172054,NM_010549	Il11ra1	interleukin 11 receptor, alpha chain 1	143.402	142.35	101.619	130.888	101.377	77.0373	169.095	116.21	137.725	140.07	50.1308	97.0794
16162	NM_001311141,NM_008354	Il12rb2	interleukin 12 receptor, beta 2	1.20738	7.07259	7.1511	0.286372	0.008802	6.51006	0.135776	2.31581	1.38613	0.07318	1.21673	1.44444
16164	NM_133990	Il13ra1	interleukin 13 receptor, alpha 1	11.8178	17.923	17.8523	15.8577	11.6609	18.9124	9.45517	5.37528	10.0748	10.8593	17.2608	13.5975
16169	NM_001271497,NM_001271498,NM_001271499,NM_001271500,NM_001271501,NM_008358,NM_133836,NR_073191,NR_073192	Il15ra	interleukin 15 receptor, alpha chain	9.98023	10.9502	15.8144	12.6201	9.06937	10.8473	6.30582	21.2245	10.0954	10.2112	14.2499	12.0329
16170	NM_010551	Il16	interleukin 16	2.44875	2.45402	2.56988	1.9645	4.18042	3.07839	2.65674	3.20272	1.8859	3.08331	0.143832	1.86349
16172	NM_008359	Il17ra	interleukin 17 receptor A	4.23354	4.13964	3.73581	3.55057	2.55764	2.31178	4.3448	0.187152	4.37359	2.66659	0.744653	2.94892
16173	NM_008360	Il18	interleukin 18	1.67089	18.6847	25.8972	4.35923	2.01152	7.85266	9.10855	20.7616	13.4296	10.2833	7.49977	6.85883
16177	NM_001123382,NM_008362	Il1r1	interleukin 1 receptor, type I	10.9543	12.0443	10.0402	8.89833	12.3317	3.21499	5.06345	10.3087	9.19145	8.24053	9.62683	6.42027
16178	NM_010555	Il1r2	interleukin 1 receptor, type II	35.3686	34.3802	38.4302	7.38743	9.6638	3.92599	11.9912	16.6801	12.6572	12.112	41.0048	6.1397
16179	NM_001177973,NM_001177974,NM_001177975,NM_001177976,NM_008363	Irak1	interleukin-1 receptor-associated kinase 1	10.6759	13.3572	10.8652	9.66754	5.64386	5.98372	7.5758	7.73456	10.2673	9.01739	4.99685	8.68474
16180	NM_001159317,NM_001159318,NM_008364,NM_134103	Il1rap	interleukin 1 receptor accessory protein	10.457	14.4478	15.3673	10.9155	6.01439	8.83426	13.9753	3.90106	13.0237	7.09787	9.8528	11.8234
16181	NM_001039701,NM_001159562,NM_031167	Il1rn	interleukin 1 receptor antagonist	29.5929	48.5224	56.3529	14.3588	16.329	22.843	49.1971	23.3651	27.4733	20.7591	36.3482	18.821
16182	NM_001161842,NM_001161843,NM_008365	Il18r1	interleukin 18 receptor 1	2.6837	3.49548	2.69122	7.98691	5.34914	0.679043	6.16812	4.56338	5.46597	3.14153	3.20315	5.99166
16186	NM_001308535,NM_013563	Il2rg	interleukin 2 receptor, gamma chain	14.0437	15.8542	14.1651	14.0829	9.50609	9.73458	13.5662	5.1333	6.34525	9.07315	6.0522	9.648
16190	NM_001008700	Il4ra	interleukin 4 receptor, alpha	4.54275	5.76047	4.87509	14.1319	13.6944	13.614	10.522	13.7235	5.37903	11.8121	10.3275	14.1712
16194	NM_001310676,NM_010559	Il6ra	interleukin 6 receptor, alpha	7.76756	11.2254	16.8616	3.19901	2.04542	5.19061	3.18966	2.23631	4.355	2.4913	8.29722	4.70607
16195	NM_010560	Il6st	interleukin 6 signal transducer	43.7195	43.1203	43.0116	47.1396	40.5651	35.6126	34.672	34.8987	35.3766	37.4045	31.1026	37.0442
16196	NM_001313888,NM_001313889,NM_001313890,NM_008371	Il7	interleukin 7	0.186432	0.226876	0.109833	0.018724	0.031633	0.109037	0.012051	0.660213	0.251846	0.113933	0.020161	0.150124
16197	NM_008372	Il7r	interleukin 7 receptor	2.09439	2.98426	2.19742	3.2373	4.2178	0.832614	5.12971	0.624286	3.69304	0.75625	2.11427	4.58
16201	NM_001042707,NM_001042708,NM_001042709,NM_001277321,NM_001277322,NM_010561	Ilf3	interleukin enhancer binding factor 3	37.9038	36.1362	35.0579	34.4828	46.625	34.4066	36.885	28.2543	30.8903	31.4015	43.1889	34.7854
16202	NM_001161724,NM_010562	Ilk	integrin linked kinase	35.4159	36.9288	26.3077	24.7628	32.0223	36.88	41.4648	25.8162	29.7562	25.1536	32.7688	30.8462
16206	NM_008377	Lrig1	leucine-rich repeats and immunoglobulin-like domains 1	35.423	35.5838	29.8559	27.5045	26.0924	19.5706	50.393	23.4027	37.2786	38.2211	17.9204	28.5816
16210	NM_008378	Impact	impact, RWD domain protein	10.7495	8.93161	10.6164	9.46293	8.6229	6.50301	8.60595	9.09663	12.616	8.31242	13.4362	10.0863
16211	NM_008379	Kpnb1	karyopherin (importin) beta 1	57.612	66.0412	54.1996	75.5498	91.1064	57.2399	59.4652	55.4238	47.7232	66.7871	64.2825	65.4929
16319	NM_016692	Incenp	inner centromere protein	28.6671	19.1148	18.8438	35.5393	36.6347	36.7586	21.164	20.5366	20.5668	28.2125	29.1312	24.0721
16323	NM_008380	Inhba	inhibin beta-A	0.912892	1.2369	1.27057	2.67586	4.15045	2.84704	9.22064	0.471405	2.36211	1.68921	2.42552	1.5774
16324	NM_008381	Inhbb	inhibin beta-B	2.22857	2.61625	1.86707	3.38849	2.74447	1.69656	3.27733	0.248988	2.28898	2.82144	1.256	2.74694
16328	NM_001129999,NM_001130000,NM_008383,NM_177217	Cep250	centrosomal protein 250	9.82165	8.69447	8.24123	8.52155	10.1433	7.18399	7.91218	4.26441	8.94644	7.9983	8.06976	6.94571
16329	NM_008384	Inpp1	inositol polyphosphate-1-phosphatase	5.23061	5.43503	1.7418	3.25781	5.6034	4.18045	7.42814	9.24344	4.64954	4.03167	4.82368	2.62608
16330	NM_008385,NR_126474	Inpp5b	inositol polyphosphate-5-phosphatase B	8.81996	19.6133	19.3568	8.04097	4.92363	3.95531	11.8013	14.5754	9.71753	9.16187	10.7384	9.26193
16331	NM_001110192,NM_001110193,NM_010566,NR_122078	Inpp5d	inositol polyphosphate-5-phosphatase D	3.83916	5.12965	6.42172	6.78149	5.86841	3.94664	9.40572	3.0578	5.51905	5.69305	1.76283	5.62667
16332	NM_001122739,NM_010567	Inppl1	inositol polyphosphate phosphatase-like 1	9.22474	8.81256	8.57681	7.69601	9.75558	6.28667	12.4455	13.0497	10.5642	9.64029	6.38046	11.9989
16337	NM_001330056,NM_010568	Insr	insulin receptor	5.43862	6.11215	5.40499	6.88485	4.26128	2.40372	5.51153	2.344	6.2373	4.88848	4.16439	6.16567
16341	NM_008388	Eif3e	eukaryotic translation initiation factor 3, subunit E	177.809	202.714	216.488	221.089	174.059	180.783	241.974	199.521	160.172	143.555	166.215	183.916
16348	NM_001281977,NM_001281978,NM_010569	Invs	inversin	1.4619	1.45146	1.28161	1.1816	3.56911	1.3781	1.11236	1.81907	1.80588	1.10517	0.564216	1.07318
16351	NM_008389	Ipp	IAP promoted placental gene	7.42646	6.0136	7.86492	6.85825	8.57716	2.63219	5.08655	7.74472	6.09813	3.49744	3.85884	5.7728
16362	NM_001159393,NM_001159396,NM_008390	Irf1	interferon regulatory factor 1	5.60904	7.67429	10.363	18.8514	28.228	41.8616	17.1311	42.2202	21.2963	17.4139	17.5809	13.3135
16363	NM_008391	Irf2	interferon regulatory factor 2	19.3368	20.0164	28.0376	20.1109	34.1535	35.2966	24.369	21.8039	22.7387	23.0703	25.4012	17.3806
16364	NM_001347508,NM_013674	Irf4	interferon regulatory factor 4	1.63163	1.65281	1.43687	0.631188	2.01958	0.474432	2.5529	0.722679	0.640732	2.15544	0.328848	1.37083
16367	NM_010570	Irs1	insulin receptor substrate 1	3.59848	2.16288	1.58875	5.2335	4.93753	4.57425	5.42856	8.25711	4.34156	6.47441	4.0705	7.36632
16371	NM_010573	Irx1	Iroquois related homeobox 1 (Drosophila)	8.421	6.38531	6.85711	11.6327	9.28931	6.47405	12.5676	19.4368	15.8436	10.2459	6.48671	9.78619
16372	NM_010574	Irx2	Iroquois related homeobox 2 (Drosophila)	27.1059	25.1367	25.3346	26.6799	16.5444	24.5561	47.3971	53.1109	38.3089	33.0399	44.0772	28.4072
16373	NM_001253822,NM_008393	Irx3	Iroquois related homeobox 3	1.53491	10.4756	2.90293	0.851564	2.57684	1.07975	2.39492	6.77093	0.721506	1.40255	0.957962	1.51978
16391	NM_001159417,NM_001159418,NM_008394	Irf9	interferon regulatory factor 9	11.914	19.0122	23.6817	21.7499	23.4461	40.1406	26.1262	45.2583	34.416	29.4352	39.896	15.2093
16396	NM_001243712,NM_008395	Itch	itchy, E3 ubiquitin protein ligase	24.3418	32.3828	34.1984	19.892	25.797	15.998	27.2773	16.2854	26.7528	25.3747	25.5715	22.0446
16398	NM_008396	Itga2	integrin alpha 2	20.4964	15.7075	17.5153	18.0546	13.3967	25.7097	21.0147	11.9397	14.2037	12.3223	12.1004	11.1865
16399	NM_010575	Itga2b	integrin alpha 2b	1.98778	1.51994	0.639297	1.71727	0.616853	0.343365	0.630574	1.92443	0.722534	0.965046	0.747646	2.4283
16400	NM_001306071,NM_001306162,NM_013565	Itga3	integrin alpha 3	50.0887	45.5519	43.9181	34.0076	21.1574	20.4716	16.6182	13.1498	16.3078	21.8829	20.4266	15.5789
16401	NM_010576	Itga4	integrin alpha 4	1.06144	1.0844	1.45115	1.21006	0.070884	0.202996	1.88803	0.489659	1.06298	1.67896	0.102862	1.25202
16402	NM_001314041,NM_010577	Itga5	integrin alpha 5 (fibronectin receptor alpha)	2.48562	1.90704	2.25206	5.22484	4.36525	2.32036	4.43973	4.984	3.73571	3.46714	1.87206	4.89489
16403	NM_001277970,NM_008397	Itga6	integrin alpha 6	83.4701	68.2953	59.9049	84.9619	84.6992	102.172	54.912	64.1583	53.9784	69.4395	90.6984	53.0712
16407	NM_008399,NM_172944	Itgae	integrin alpha E, epithelial-associated	1.83184	3.47768	4.74224	2.64193	0.998894	2.17212	0.967113	4.64454	2.50562	1.50366	1.10247	1.13019
16408	NM_001253872,NM_001253873,NM_001253874,NM_008400	Itgal	integrin alpha L	1.21719	1.18272	1.25522	1.26594	0.283528	0.061761	5.54124	1.56023	1.66097	1.21211	0.264973	1.24191
16409	NM_001082960,NM_008401	Itgam	integrin alpha M	3.73373	4.74067	6.52083	4.64818	8.40299	3.61487	24.6542	4.50856	4.95371	11.5361	2.78756	7.68668
16410	NM_008402	Itgav	integrin alpha V	21.1459	24.096	26.1931	19.6602	9.79919	24.5101	18.8334	25.6256	19.5938	14.9424	16.212	18.5405
16411	NM_021334	Itgax	integrin alpha X	9.18457	6.50366	9.06935	6.81861	1.41731	3.0439	14.8457	3.15553	12.9687	1.67527	4.73012	13.0006
16412	NM_010578	Itgb1	integrin beta 1 (fibronectin receptor beta)	79.8878	68.3475	60.6024	105.735	78.8536	96.0968	95.248	71.5296	71.8664	82.9638	67.7547	66.2762
16414	NM_008404	Itgb2	integrin beta 2	12.4876	8.68854	18.1127	9.94476	8.35745	2.22164	22.1849	13.3146	16.1174	8.66728	5.01825	15.184
16416	NM_016780	Itgb3	integrin beta 3	1.23145	1.31514	1.11104	2.33561	1.59905	0.853634	4.92542	1.64514	1.86187	1.54296	0.885256	1.73291
16418	NM_010579	Eif6	eukaryotic translation initiation factor 6	14.492	23.2645	16.8996	14.4573	21.5995	14.6742	10.575	13.1504	11.0949	14.2915	14.4704	21.3713
16419	NM_001145884,NM_010580	Itgb5	integrin beta 5	21.0966	30.6362	29.5328	22.7939	20.7955	16.9435	31.6836	18.9577	30.4232	23.7355	17.4379	26.2729
16420	NM_001159564,NM_021359	Itgb6	integrin beta 6	7.11405	4.8386	4.98307	7.6382	3.73284	0.946897	5.68604	1.95777	6.06416	6.03314	6.5972	9.84384
16423	NM_010581	Cd47	CD47 antigen (Rh-related antigen, integrin-associated signal transducer)	44.1286	46.7572	50.1577	32.3649	25.4264	20.2288	34.7531	23.7318	31.1881	37.6116	25.9856	22.1004
16430	NM_008408	Stt3a	STT3, subunit of the oligosaccharyltransferase complex, homolog A (S. cerevisiae)	37.552	44.5862	39.521	53.7228	41.2914	36.6312	36.6528	42.647	36.2933	40.4426	48.8245	48.4186
16432	NM_008410	Itm2b	integral membrane protein 2B	412.947	562.178	632.67	339.227	235.303	341.336	473.723	483.892	410.418	329.415	385.643	292.826
16438	NM_010585	Itpr1	inositol 1,4,5-trisphosphate receptor 1	6.58189	4.47789	3.31881	6.74181	6.47022	5.33576	5.53968	4.17744	5.90187	4.42639	2.47434	4.24336
16439	NM_010586,NM_019923	Itpr2	inositol 1,4,5-triphosphate receptor 2	51.8877	59.9729	70.4354	16.9585	22.5829	25.3684	26.1476	37.7368	34.9273	20.7873	44.8904	21.0705
16440	NM_080553	Itpr3	inositol 1,4,5-triphosphate receptor 3	79.7691	92.7166	94.4819	46.8969	28.2562	39.2524	65.781	83.9055	65.0935	47.834	57.026	41.4489
16443	NM_001110275,NM_001110276,NM_010587	Itsn1	intersectin 1 (SH3 domain protein 1A)	12.9741	15.0489	14.5148	6.84753	8.55662	4.23978	7.00281	2.72918	7.93218	9.34181	3.86643	14.1807
16447	NM_008412	Ivl	involucrin	20.3857	62.3133	101.603	27.6502	22.4581	17.4258	33.1767	35.5791	34.1155	22.9785	47.9963	15.8565
16449	NM_013822	Jag1	jagged 1	38.3218	35.8054	37.726	36.9394	29.9991	48.0075	45.6714	32.8471	35.4742	39.048	29.4149	35.3652
16450	NM_010588	Jag2	jagged 2	44.6936	34.7678	31.7577	22.6159	18.5213	19.1566	25.1441	21.0461	24.7708	20.8103	15.3527	16.0657
16451	NM_146145	Jak1	Janus kinase 1	70.8766	85.4614	77.3299	64.5487	66.6079	72.5449	66.4741	61.5497	63.3357	66.2063	60.5537	62.9435
16452	NM_001048177,NM_008413	Jak2	Janus kinase 2	26.3286	21.6399	25.1316	37.5839	31.3846	41.0214	38.5872	47.1253	31.3143	42.9299	34.151	32.5948
16453	NM_001190830,NM_010589	Jak3	Janus kinase 3	2.731	2.62887	2.09113	2.55123	3.3415	1.39572	4.77033	1.51948	2.2199	1.42618	0.686763	1.68672
16456	NM_172647	F11r	F11 receptor	25.0887	32.9647	26.5434	32.0625	46.4787	23.9357	28.3445	28.1767	28.1202	35.6307	41.5009	35.1871
16468	NM_001205043,NM_001205044,NM_021878	Jarid2	jumonji, AT rich interactive domain 2	16.3817	21.5222	24.5234	16.3159	8.26759	15.4342	21.8205	15.4414	20.4122	14.1278	23.9158	17.5556
16469	NM_008415	Jrk	jerky	0.162384	0.514963	0.468103	0.377192	0.803731	0.455577	0.269292	0.097062	0.51141	0.433927	0.629541	0.554894
16475	NM_010590	Ajuba	ajuba LIM protein	12.5278	11.6534	8.37448	7.55265	6.71106	6.56582	8.22738	6.0072	7.45392	9.64728	8.44636	6.5865
16476	NM_010591	Jun	jun proto-oncogene	48.2369	65.3445	74.2324	40.6846	41.5139	60.2632	51.0999	53.1312	42.9574	38.2858	51.301	47.9797
16477	NM_008416	Junb	jun B proto-oncogene	18.0845	26.6651	21.6806	21.7338	13.953	21.6398	17.5644	16.5868	7.86237	15.3424	15.4613	17.1245
16478	NM_001286944,NM_010592	Jund	jun D proto-oncogene	2.0301	4.31882	3.44874	1.24424	1.3313	1.77771	1.88696	0.392332	1.44193	0.932073	0.990663	0.400562
16480	NM_010593	Jup	junction plakoglobin	100.648	152.284	148.82	78.4982	42.4089	48.0341	91.3608	85.8437	97.7899	80.3538	95.9417	80.3158
16485	NM_010595	Kcna1	potassium voltage-gated channel, shaker-related subfamily, member 1	1.68775	0.614934	0.235388	1.33217	1.41572	0.864892	2.09315	0.2635	1.07011	0.794985	0.095594	0.282768
16490	NM_008417	Kcna2	potassium voltage-gated channel, shaker-related subfamily, member 2	1.40218	0.589988	0.647155	1.18118	1.08885	0.599879	0.719529	0.660007	0.948317	1.67455	0.262245	0.226826
16510	NM_001038607,NM_010600	Kcnh1	potassium voltage-gated channel, subfamily H (eag-related), member 1	1.34201	0.834796	0.344695	2.38448	4.95132	3.52799	1.12305	0.025478	1.35266	2.78848	1.21422	1.4587
16516	NM_001039056,NM_001039057,NM_001271687,NM_001271689,NM_001271690,NM_001271691,NM_001271692,NM_001271693,NM_001271694,NM_001271695,NM_019664,NR_073406	Kcnj15	potassium inwardly-rectifying channel, subfamily J, member 15	9.68601	8.24546	9.56574	13.1585	0.008711	6.78689	14.6372	9.32681	11.3544	11.4788	0.255063	9.15212
16517	NM_001252207,NM_001252208,NM_001252209,NM_001252210,NM_010604	Kcnj16	potassium inwardly-rectifying channel, subfamily J, member 16	0.987027	4.38197	0.140183	0.097701	0.837154	0.052115	0.809888	0.917348	0.1216	0.001748	1.77638	0.168761
16518	NM_008425	Kcnj2	potassium inwardly-rectifying channel, subfamily J, member 2	30.2432	23.8723	30.6058	10.8134	7.14438	7.07367	10.2603	25.7964	16.0803	8.75304	14.5602	18.0547
16526	NM_001159850,NM_001281847,NM_001281848,NM_010607	Kcnk2	potassium channel, subfamily K, member 2	2.11577	1.20293	1.25949	0.423361	0.535397	0.662767	0.762067	0.369454	0.538709	1.06607	1.55427	0.443608
16530	NM_010609	Kcnk7	potassium channel, subfamily K, member 7	4.91718	9.18305	7.83944	3.41877	0.614944	1.68386	1.60273	2.97555	4.60355	4.15408	3.59015	4.05142
16531	NM_001253358,NM_001253359,NM_001253360,NM_001253361,NM_001253362,NM_001253363,NM_001253364,NM_001253365,NM_001253366,NM_001253367,NM_001253368,NM_001253369,NM_001253370,NM_001253371,NM_001253372,NM_001253373,NM_001253374,NM_001253375,NM_001253376,NM_001253377,NM_001253378,NM_010610	Kcnma1	potassium large conductance calcium-activated channel, subfamily M, alpha member 1	1.19835	0.536958	0.483543	2.20557	0.223564	0.12398	0.253542	1.49933	0.215284	1.34938	0.006557	3.03197
16542	NM_010612	Kdr	kinase insert domain protein receptor	6.27231	7.18393	1.54009	6.06981	8.55107	4.92495	0.307953	0.0657	5.85349	2.07926	0.323693	2.40804
16543	NM_175088	Mdfic	MyoD family inhibitor domain containing	1.7532	2.87396	1.76541	1.7792	1.5547	2.88308	1.09726	0.045182	2.05087	1.87413	1.43883	1.62032
16549	NM_010613	Khsrp	KH-type splicing regulatory protein	33.9008	36.1339	33.2093	32.4954	22.9814	22.7986	33.3154	31.2393	33.1693	30.7898	21.3268	27.4433
16551	NM_010615	Kif11	kinesin family member 11	21.6787	14.8224	11.5056	29.3238	25.0166	29.7305	10.8171	7.11409	11.7013	23.7061	24.7808	23.6997
16553	NM_010617	Kif13a	kinesin family member 13A	35.3372	32.796	35.7674	26.3578	20.1433	17.5835	34.5777	34.8712	29.975	23.1668	18.881	22.135
16554	NM_001081177	Kif13b	kinesin family member 13B	19.7369	27.3506	29.298	16.3555	10.4309	13.268	23.1326	24.2772	25.0491	22.0844	27.2119	22.201
16558	NM_001081133	Kif16b	kinesin family member 16B	23.9343	30.7413	32.5218	17.4706	14.6998	16.8444	22.4881	20.8013	25.1293	19.7647	23.6599	17.9821
16560	NM_001110315,NM_001294149,NM_001294150,NM_008440	Kif1a	kinesin family member 1A	1.48289	1.42954	0.514585	1.84212	1.04864	2.40375	0.721758	0.25256	1.50015	3.39092	0.375922	1.54836
16561	NM_001290995,NM_008441,NM_207682	Kif1b	kinesin family member 1B	43.1927	41.3111	42.8744	43.6431	43.7063	33.1015	34.9155	41.3497	45.1787	37.0131	35.23	63.5871
16562	NM_153103	Kif1c	kinesin family member 1C	40.3569	52.7282	46.8341	36.069	43.8072	25.8726	33.207	37.3836	42.9282	47.6588	26.5476	39.732
16563	NM_001145779,NM_008442	Kif2a	kinesin family member 2A	22.4692	25.2769	21.0277	20.8615	17.2023	12.6853	19.3118	18.5697	16.6126	16.7257	17.8981	19.4449
16564	NM_001109040,NM_001109041,NM_001109042,NM_016705	Kif21a	kinesin family member 21A	27.5151	44.557	48.455	17.1551	15.1164	25.1222	20.2706	24.0346	23.2291	14.8613	25.4166	17.3738
16565	NM_001039472	Kif21b	kinesin family member 21B	2.95291	3.33623	3.66823	2.90057	3.58388	3.50692	5.65569	4.64728	3.30973	2.80403	1.40547	2.88571
16568	NM_001290805,NM_001290806,NM_008443	Kif3a	kinesin family member 3A	6.6089	6.95824	8.63231	7.49108	10.9864	12.4173	9.92216	7.72269	8.91653	9.26824	9.29467	8.72574
16569	NM_008444	Kif3b	kinesin family member 3B	5.47221	6.33474	5.44835	4.43703	2.73419	3.72171	6.00744	1.95746	5.64709	5.61247	3.93973	3.6168
16570	NM_008445	Kif3c	kinesin family member 3C	1.74107	1.36803	1.3893	0.943244	2.06544	0.703528	1.86376	0.94014	1.35779	1.54048	1.84428	1.41607
16571	NM_008446	Kif4	kinesin family member 4	11.9535	8.83492	8.14849	15.3544	11.0683	21.2644	5.18211	7.55656	8.11628	12.4095	14.7336	12.5229
16573	NM_008448	Kif5b	kinesin family member 5B	61.4688	67.8943	75.5587	68.7679	56.418	66.0662	56.7038	71.2953	64.8647	61.0143	78.83	64.3283
16574	NM_008449	Kif5c	kinesin family member 5C	0.768646	1.61133	1.53955	2.34029	1.75385	2.33732	2.50812	1.44574	1.40954	2.28419	0.869934	2.01511
16579	NM_001305643,NM_010629	Kifap3	kinesin-associated protein 3	14.5113	14.8639	17.2357	13.2343	18.1416	20.4975	13.0862	12.3781	15.9953	17.5969	15.3765	16.5751
16580	NM_053173	Kifc5b	kinesin family member C5B	7.45498	5.43813	3.72461	5.20154	6.79072	4.4754	5.30743	3.49476	3.9876	6.5704	7.38017	7.20638
16581	NM_010630	Kifc2	kinesin family member C2	2.56437	2.58038	1.78253	1.25853	1.32263	0.840121	3.19512	1.40097	4.40591	2.42514	3.74998	2.48598
16582	NM_001145831,NM_001145832,NM_010631	Kifc3	kinesin family member C3	2.62209	7.23992	5.61005	3.88893	3.23398	2.25271	3.66717	4.20905	4.16756	5.62374	4.42126	5.05884
16588	NM_025280	Kin	Kin17 DNA and RNA binding protein	15.7335	13.5645	15.0502	14.6008	18.3572	27.219	17.8834	17.0438	16.2755	14.3731	28.3413	16.7633
16589	NM_010633	Uhmk1	U2AF homology motif (UHM) kinase 1	13.6526	15.3316	11.3388	10.9767	16.8842	20.2614	14.8514	18.0194	15.0293	14.0227	14.1233	15.2951
16590	NM_001122733,NM_021099	Kit	kit oncogene	1.50311	2.60346	1.93647	3.35569	5.28863	0.620967	5.63432	2.15782	1.9855	3.66171	0.91758	1.15123
16592	NM_001272097,NM_001272098,NM_010634	Fabp5	fatty acid binding protein 5, epidermal	322.953	443.361	520.016	1071.91	2004.99	1979.61	1109.24	1319.88	1059.55	1883.08	3148.73	1421.83
16593	NM_001025358,NM_001025359,NM_001025360,NM_001025361,NM_001025362,NM_001025363,NM_001081959,NM_008450	Klc1	kinesin light chain 1	76.4049	75.0056	68.7834	65.5316	70.2632	51.7213	50.8389	72.3264	78.0622	57.1422	97.2742	62.2837
16594	NM_008451,NR_045528	Klc2	kinesin light chain 2	6.34985	3.79348	3.71659	4.20623	4.23141	0.289254	6.4946	2.19846	5.89231	5.29705	4.0805	6.18781
16597	NM_010636	Klf12	Kruppel-like factor 12	0.238776	0.927876	1.21292	1.3808	0.860104	3.27229	0.877583	2.16228	1.11047	0.940686	2.58934	2.21243
16599	NM_008453	Klf3	Kruppel-like factor 3 (basic)	49.906	96.0611	91.2201	29.8569	17.5314	22.1594	32.6479	41.5071	42.607	21.69	40.1981	26.968
16600	NM_010637	Klf4	Kruppel-like factor 4 (gut)	27.1099	56.3036	51.1207	16.8571	11.6505	15.5791	12.1575	21.7265	14.7692	14.0388	13.8577	18.2839
16601	NM_010638	Klf9	Kruppel-like factor 9	3.59548	3.81305	3.64013	3.89221	1.27981	1.81113	3.76088	2.95997	4.23551	5.17219	1.91799	3.48933
16646	NM_008465	Kpna1	karyopherin (importin) alpha 1	8.57404	10.7686	10.236	13.9119	6.40734	9.48044	9.14771	4.41729	7.77769	8.70706	12.5385	12.6216
16647	NM_010655	Kpna2	karyopherin (importin) alpha 2	83.5611	79.7217	67.984	128.16	131.199	121.719	62.1885	60.6055	61.4155	87.5431	118.735	101.791
16648	NM_008466	Kpna3	karyopherin (importin) alpha 3	28.0742	29.8207	28.1931	39.754	29.5673	45.9424	28.644	38.2088	31.8673	29.4415	22.6378	35.0702
16649	NM_008467	Kpna4	karyopherin (importin) alpha 4	27.0859	32.2359	36.7794	30.6175	33.9524	24.3848	21.3834	33.151	26.6329	22.3141	33.7155	31.3673
16650	NM_008468	Kpna6	karyopherin (importin) alpha 6	8.07673	7.62052	7.4446	8.59253	8.65788	5.69651	7.74089	13.6062	7.29359	8.80963	4.50967	7.24167
16651	NM_001310837,NM_010656	Sspn	sarcospan	0.268026	0.110978	0.10706	0.304911	0.149202	0.068736	0.107471	0.018749	0.531788	0.055463	0.035531	0.595026
16653	NM_021284	Kras	Kirsten rat sarcoma viral oncogene homolog	7.59661	7.78175	9.53345	12.3579	6.15991	9.97989	10.8243	4.81119	8.72022	11.548	11.1854	9.1785
16656	NM_010657	Hivep3	human immunodeficiency virus type I enhancer binding protein 3	6.8378	7.58547	8.7514	4.83544	2.2738	2.02534	3.59904	5.39083	5.08788	3.87866	3.36102	3.28004
16658	NM_010658	Mafb	v-maf musculoaponeurotic fibrosarcoma oncogene family, protein B (avian)	6.89711	10.217	7.67148	9.08819	3.91197	5.67039	7.78881	6.63128	7.88338	9.01502	7.86943	8.83521
16661	NM_010660	Krt10	keratin 10	1059.18	1752.17	2229.03	168.854	64.6897	326.061	902.062	1686.64	1101.64	309.149	1541.43	214.175
16664	NM_001313956,NM_001313957,NM_016958	Krt14	keratin 14	1774.63	1218.38	1138.13	1605.9	1584.49	2187.25	1889.1	1646.68	1322.05	2550.48	3242.04	1643.9
16665	NM_008469	Krt15	keratin 15	297.623	304.685	222.264	113.109	159.967	152.575	270.223	307.317	169.915	170.614	150.287	98.1169
16666	NM_001313958,NM_008470	Krt16	keratin 16	117.218	79.1613	70.9117	600.453	413.411	1090.28	823.708	532.985	372.819	1425.87	2059.02	853.138
16667	NM_010663	Krt17	keratin 17	369.294	472.912	418.097	624.947	491.319	540.775	709.622	528.71	592.557	789.823	518.353	621.76
16678	NM_008473	Krt1	keratin 1	1402.41	1814.23	2525	506.726	172.866	690.647	1754.01	2936.56	1590.41	1085.77	2519.03	591.706
16687	NM_008476	Krt6a	keratin 6A	239.557	94.9817	101.413	1299.95	1322.12	2279.03	841.764	525.209	599.921	2328.25	2342.85	1378.59
16688	NM_010669	Krt6b	keratin 6B	86.8331	30.1111	37.5052	790.878	597.74	1234.91	577.709	384.285	414.4	1946.84	1702.66	880.783
16706	NM_001348207,NM_013571	Ksr1	kinase suppressor of ras 1	8.17358	5.56526	8.08932	6.74815	3.04157	2.70646	3.48213	3.1852	6.1199	6.00218	2.71917	6.99557
16709	NM_001293635,NM_001293636,NM_001347519,NM_001347520,NM_001347521,NM_001347522,NM_001347523,NM_001347524,NM_001347525,NM_001347526,NM_001347527,NM_001347528,NM_008477	Ktn1	kinectin 1	133.352	127.569	149.774	116.312	97.5921	141.166	113.995	91.418	115.319	93.5001	135.301	118.6
16728	NM_008478	L1cam	L1 cell adhesion molecule	7.47294	9.84806	9.56042	5.57671	4.51023	3.57531	4.36356	7.36027	5.87602	4.08226	10.8872	7.61081
16763	NM_133664	Lad1	ladinin	54.7526	82.0507	81.9714	60.6481	32.3642	43.587	42.3139	47.2053	41.0168	40.9995	50.6777	46.7078
16764	NM_001290814	Aff3	AF4/FMR2 family, member 3	10.4255	11.1458	11.2171	3.60338	3.84645	4.50541	6.04979	6.41594	6.4013	4.28466	4.70337	3.56894
16765	NM_019641	Stmn1	stathmin 1	158.203	146.786	117.129	111.936	99.9664	96.4886	110.911	138.405	115.357	102.528	102.843	94.0456
16773	NM_008481	Lama2	laminin, alpha 2	3.36595	5.87991	3.53002	9.07337	6.61949	3.17936	3.10781	1.08053	4.51046	4.09766	0.6	4.38034
16774	NM_001347461,NM_010680	Lama3	laminin, alpha 3	64.9357	77.9328	81.6712	64.4609	42.2689	58.6429	72.9048	59.0588	67.4899	44.934	62.3629	51.1323
16775	NM_010681	Lama4	laminin, alpha 4	10.1941	9.24364	6.79108	15.3912	9.54233	12.0896	12.5994	8.08967	16.7802	9.52558	8.84397	10.7924
16776	NM_001081171	Lama5	laminin, alpha 5	9.77922	9.38141	6.06463	8.43179	7.05636	4.42105	7.68995	5.42211	8.06277	9.42464	4.78863	7.3064
16777	NM_008482	Lamb1	laminin B1	14.9737	15.0326	12.4427	24.0662	25.2507	19.3666	25.9194	14.1952	19.4154	21.2948	16.8115	22.4504
16779	NM_008483	Lamb2	laminin, beta 2	10.4402	10.2919	7.12898	8.76714	7.96135	5.77206	7.40793	6.02144	8.97186	9.68561	4.5308	8.78374
16780	NM_001277928,NM_008484	Lamb3	laminin, beta 3	25.1163	23.4136	20.8577	13.2824	6.82932	13.2282	14.3393	16.4197	13.3937	11.1163	15.57	10.1938
16782	NM_008485	Lamc2	laminin, gamma 2	30.4712	29.5443	31.2068	30.3985	23.7431	30.3543	30.7745	32.0834	23.0172	26.0026	27.1054	20.3862
16783	NM_001317353,NM_010684	Lamp1	lysosomal-associated membrane protein 1	68.7653	87.637	90.9874	71.9779	37.4141	45.4995	64.429	72.0519	64.3955	71.7021	44.089	67.3788
16784	NM_001017959,NM_001290485,NM_010685	Lamp2	lysosomal-associated membrane protein 2	128.841	108.484	122.046	85.0024	31.4214	60.932	74.0942	69.4824	73.0035	68.1129	72.8591	77.7511
16785	NM_011029	Rpsa	ribosomal protein SA	602.514	726.218	546.837	562.808	479.511	392.772	582.392	525.225	497.023	653.658	361.25	472.494
16790	NM_008486	Anpep	alanyl (membrane) aminopeptidase	21.1624	22.0449	24.7453	39.1721	29.6751	16.5257	58.0691	37.1876	49.5912	43.1843	23.984	31.7613
16792	NM_010686	Laptm5	lysosomal-associated protein transmembrane 5	7.16321	11.5741	9.79127	6.41877	5.65719	6.77512	16.3177	10.8377	9.30606	7.84152	1.87783	8.28689
16795	NM_001317391,NM_010687	Large	like-glycosyltransferase	3.86388	3.37444	3.19529	3.40835	1.30082	0.782512	4.00334	0.675979	3.35652	4.60742	2.12651	4.08323
16796	NM_010688	Lasp1	LIM and SH3 protein 1	23.0121	25.1429	22.6123	29.6622	33.7394	22.2541	35.7153	20.2386	31.6218	35.3289	22.1476	22.354
16798	NM_010690	Lats1	large tumor suppressor	23.356	26.4389	25.3439	25.2422	16.1867	20.8506	21.5688	20.559	22.3512	17.4556	20.9465	20.1185
16800	NM_001198911,NM_001198912,NM_001198913,NM_008487	Arhgef2	rho/rac guanine nucleotide exchange factor (GEF) 2	7.15124	7.07021	6.06037	7.58392	14.5675	5.75292	10.8198	8.37214	8.27098	11.1304	6.41203	8.2254
16801	NM_001130150,NM_001130151,NM_001130152,NM_001130153,NM_008488	Arhgef1	Rho guanine nucleotide exchange factor (GEF) 1	28.9383	29.8684	23.1819	23.3728	19.7873	16.2001	24.2115	28.4543	19.7531	20.4636	17.7834	21.6065
16819	NM_008491	Lcn2	lipocalin 2	4.90129	8.9154	6.67304	54.2969	58.8908	73.2431	23.9203	4.09106	17.6899	46.2546	37.8914	76.884
16825	NM_001113408,NM_010697	Ldb1	LIM domain binding 1	50.2713	59.6921	59.7273	40.8307	25.661	19.8713	50.0384	52.1997	51.4115	35.4086	36.6638	33.5451
16826	NM_001077398,NM_001286348,NM_001347349,NM_010698	Ldb2	LIM domain binding 2	4.69834	2.68907	2.97053	7.39243	4.28833	0.054909	3.86825	1.72139	2.77948	7.79224	0.480637	2.74008
16828	NM_001136069,NM_010699,NR_102727	Ldha	lactate dehydrogenase A	213.021	141.408	116.839	255.765	221.061	219.621	190.476	145.371	189.963	279.487	224.154	281.954
16832	NM_001302765,NM_001316322,NM_008492	Ldhb	lactate dehydrogenase B	24.6305	13.0711	12.2249	37.2893	29.0951	13.2408	41.1399	45.8288	39.9282	43.0436	30.2798	49.2222
16834	NM_013581	Cog1	component of oligomeric golgi complex 1	11.16	13.4194	11.6679	11.0551	8.8095	5.47468	11.4885	5.19872	11.5519	9.81865	7.27831	11.2676
16835	NM_001252658,NM_001252659,NM_010700	Ldlr	low density lipoprotein receptor	10.9707	14.9598	12.3007	15.2207	8.59828	11.4865	10.4492	14.1258	10.1648	12.5906	15.1494	14.9603
16848	NM_008494	Lfng	LFNG O-fucosylpeptide 3-beta-N-acetylglucosaminyltransferase	12.0035	7.03024	7.31735	7.39846	4.71843	4.01416	9.14777	3.85821	9.61873	9.24084	2.83498	5.42911
16852	NM_008495	Lgals1	lectin, galactose binding, soluble 1	66.2542	85.0572	61.9188	118.242	210.485	108.656	149.932	56.3418	95.2646	210.77	52.809	97.7691
16854	NM_001145953,NM_010705	Lgals3	lectin, galactose binding, soluble 3	184.81	238.74	260.045	143.333	150.223	129.477	250.746	201.824	172.489	179.221	210.856	154.398
16855	NM_010706	Lgals4	lectin, galactose binding, soluble 4	10.3243	6.14508	7.69752	7.4738	7.04515	5.10152	5.27395	19.9193	7.98187	6.66158	7.31008	6.42346
16858	NM_008496	Lgals7	lectin, galactose binding, soluble 7	2045.12	1931.73	2041.57	1940.25	1429.17	2106.83	3112.75	2813.96	2320.27	2879.67	2411.78	1303.42
16859	NM_001159301,NM_010708	Lgals9	lectin, galactose binding, soluble 9	42.7043	44.6718	39.084	60.5697	34.4494	30.2575	64.9229	39.8563	58.0912	57.7903	21.4876	22.7694
16865	NM_001136070,NM_010709	Eif2d	eukaryotic translation initiation factor 2D	16.8504	21.3926	13.4755	15.755	7.30455	7.59925	13.9014	9.47188	10.4889	14.8643	10.426	14.8261
16870	NM_001290646,NM_010710	Lhx2	LIM homeobox protein 2	5.16173	4.61335	2.3835	7.40109	4.1467	4.89188	10.2392	5.13001	6.40802	5.1123	2.79907	4.37207
16880	NM_001113386,NM_013584	Lifr	leukemia inhibitory factor receptor	24.5076	22.3876	20.2412	25.6892	8.86542	20.8562	36.6133	14.5139	23.4408	32.412	10.0662	15.1946
16881	NM_001083188,NM_001199310,NM_010715	Lig1	ligase I, DNA, ATP-dependent	32.3282	24.0124	22.1457	40.6071	40.2032	48.6996	25.1185	34.8015	29.4196	34.1624	40.5699	28.4649
16882	NM_001291245,NM_001291246,NM_001291247,NM_010716	Lig3	ligase III, DNA, ATP-dependent	14.2399	16.5734	15.9708	11.2723	12.5727	12.9558	12.9155	10.9513	12.1187	12.1016	14.9163	11.365
16885	NM_001305875,NM_010717,NR_131247	Limk1	LIM-domain containing, protein kinase	2.24822	3.82382	1.82747	2.39138	2.38209	4.78892	4.24508	2.31351	3.13614	2.34458	1.97111	2.1794
16886	NM_001034030,NM_010718,NM_173053	Limk2	LIM motif-containing protein kinase 2	24.6535	28.5662	25.7603	18.7913	14.4052	19.7618	20.991	25.7147	22.6492	25.3913	22.1514	24.786
16889	NM_001111100,NM_021460	Lipa	lysosomal acid lipase A	5.59707	6.4153	5.43277	5.56206	2.30095	8.43291	7.06398	1.98712	4.39896	2.99863	1.35781	7.15994
16897	NM_001159404,NM_001159405,NM_008502	Llgl1	lethal giant larvae homolog 1 (Drosophila)	6.50904	9.16938	6.54794	5.26397	4.24769	0.940064	4.09809	6.05312	5.54695	5.15889	4.00482	5.48492
16898	NM_008503	Rps2	ribosomal protein S2	555.458	682.745	473.196	541.28	708.42	412.789	628.775	463.347	425.77	635.005	414.064	557.057
16905	NM_001002011,NM_001111102,NM_019390	Lmna	lamin A	235.273	242.081	211.645	156.013	126.518	156.471	140.991	135.234	151.476	169.582	127.568	126.098
16906	NM_010721	Lmnb1	lamin B1	19.707	17.9808	13.7259	23.9698	29.3801	32.8083	17.2763	20.1378	13.0959	15.8215	21.4594	22.3847
16907	NM_001347140,NM_010722	Lmnb2	lamin B2	2.63867	2.5502	2.42647	1.87499	4.55146	1.13282	1.31717	1.616	1.63523	1.19794	1.85207	2.73296
16911	NM_001161769,NM_001161770,NM_010723	Lmo4	LIM domain only 4	20.3183	27.8872	22.7006	20.0095	15.3203	32.1048	25.982	22.7996	32.8207	34.1638	24.3964	26.6508
16912	NM_013585	Psmb9	proteasome (prosome, macropain) subunit, beta type 9 (large multifunctional peptidase 2)	33.1655	37.4051	37.079	40.9194	110.261	109.786	80.6083	103.332	86.6795	29.5228	63.4193	28.1099
16913	NM_010724	Psmb8	proteasome (prosome, macropain) subunit, beta type 8 (large multifunctional peptidase 7)	27.1336	31.9666	21.7793	54.5952	72.697	95.5671	68.3229	77.3474	61.9442	55.6889	47.8604	42.2705
16918	NM_001303121,NM_008506	Mycl	v-myc avian myelocytomatosis viral oncogene lung carcinoma derived	2.20268	2.78164	2.51609	0.435002	0.248031	0.032487	0.1915	0.696231	2.01884	0.923912	0.00441	0.910694
16922	NM_010726	Phyh	phytanoyl-CoA hydroxylase	45.6045	37.1315	28.8615	57.7315	73.9753	86.4395	47.4918	49.2408	39.2768	60.2976	38.7157	59.2079
16923	NM_001306126,NM_001306127,NM_001306128,NM_008507	Sh2b3	SH2B adaptor protein 3	2.1334	2.06185	1.22189	0.942451	1.26099	0.846274	0.629802	0.971145	2.05038	0.298724	0.79203	1.62061
16924	NM_001159577,NM_001159578,NM_001159579,NM_001159580,NM_010727	Lnx1	ligand of numb-protein X 1	1.40773	1.47902	2.62045	0.109988	1.00845	0.567608	1.30123	0.676695	0.447703	1.24158	0.923963	0.275955
16939	NM_008508	Lor	loricrin	13.7158	28.917	29.2985	1.68587	0.350266	0.758888	10.2696	4.54644	12.8167	4.12077	3.45372	2.75429
16948	NM_001286181,NM_001286182,NM_010728	Lox	lysyl oxidase	0.363778	0.776171	0.401621	1.73966	1.64931	0.737138	0.688513	0.385494	0.999813	2.10028	0.038786	1.69403
16950	NM_013586	Loxl3	lysyl oxidase-like 3	0.151478	0.191213	0.206289	0.8745	1.60232	0.754738	0.0576	0.277188	0.166813	0.41474	0.027875	0.412339
16952	NM_010730	Anxa1	annexin A1	527.798	623.349	664.9	410.619	584.264	729.223	600.919	542.182	422.451	574.783	1016.22	501.717
16956	NM_008509	Lpl	lipoprotein lipase	20.4347	11.0768	13.5302	35.9874	19.0426	20.7197	38.1061	29.542	26.3364	23.7964	10.9511	46.5971
16969	NM_010731	Zbtb7a	zinc finger and BTB domain containing 7a	4.12766	6.65135	5.78014	3.25647	3.11646	2.13803	3.01106	3.1402	3.46878	3.96921	3.53733	3.8459
16971	NM_008512	Lrp1	low density lipoprotein receptor-related protein 1	18.0266	22.6244	21.0012	15.946	12.1909	9.31663	22.7521	10.8749	19.8568	17.7219	13.8648	20.5736
16973	NM_008513	Lrp5	low density lipoprotein receptor-related protein 5	33.2921	38.8838	35.3756	30.4524	24.1716	18.4234	25.7677	31.3341	31.1862	29.8948	22.2083	27.1219
16974	NM_008514	Lrp6	low density lipoprotein receptor-related protein 6	27.9498	31.1153	28.6843	29.71	25.9141	18.9989	32.378	25.2835	26.9069	29.335	19.4891	25.5574
16976	NM_013587	Lrpap1	low density lipoprotein receptor-related protein associated protein 1	8.02787	7.08397	6.78589	8.09749	5.57854	6.39574	6.57466	5.8038	6.8617	7.22954	6.21218	8.41388
16978	NM_001111311,NM_001111312,NM_001310732,NM_008515	Lrrfip1	leucine rich repeat (in FLII) interacting protein 1	32.3848	26.1723	34.092	40.9055	38.9153	41.8252	41.9768	41.8323	34.3724	32.8681	29.6627	42.8894
16985	NM_001136071,NM_001271508,NM_001271509,NM_001271510,NM_001271523,NM_019391	Lsp1	lymphocyte specific 1	21.2213	26.7297	27.565	16.4101	22.5855	10.0224	49.5053	44.7538	23.8602	15.025	6.31995	18.145
16987	NM_146006	Lss	lanosterol synthase	2.93869	5.09548	4.1726	7.77045	2.76596	3.83231	7.49737	7.32119	9.7408	11.7128	10.0619	11.2334
16993	NM_001313897,NM_008517	Lta4h	leukotriene A4 hydrolase	23.5302	29.5013	29.6719	21.4251	13.3354	14.2127	28.1521	16.266	23.7076	26.2659	28.0859	23.3669
16995	NM_008519	Ltb4r1	leukotriene B4 receptor 1	5.21337	6.70283	6.70075	4.60229	3.10709	6.80313	4.13942	1.18115	1.94168	2.82541	5.35174	4.60994
16998	NM_008520	Ltbp3	latent transforming growth factor beta binding protein 3	8.5192	9.44375	7.31876	7.97666	7.43485	3.55267	10.0808	6.24682	7.52517	8.6628	5.4595	8.90402
17000	NM_010736	Ltbr	lymphotoxin B receptor	7.94732	9.61341	5.54894	7.56866	6.81458	6.06635	4.92883	2.14094	5.07549	8.6191	6.84471	7.0292
17022	NM_008524	Lum	lumican	5.47321	8.87992	7.53392	12.2543	8.39618	1.78654	9.07787	17.3346	8.45464	17.8876	1.91148	7.07673
17025	NM_001276446,NM_008525	Alad	aminolevulinate, delta-, dehydratase	22.1234	16.169	14.9974	9.76698	8.51177	8.00215	11.1747	13.8308	11.9158	11.0904	10.0477	22.52
17035	NM_016753	Lxn	latexin	17.6956	17.2298	13.9639	20.5978	12.1891	22.2533	18.6941	11.333	21.0385	20.8325	20.3281	19.9288
17060	NM_008528	Blnk	B cell linker	16.2901	35.9455	38.2821	10.3574	9.16948	4.96721	19.4351	14.2001	18.2816	10.6214	7.68359	15.7915
17064	NM_010740	Cd93	CD93 antigen	2.17471	2.06808	1.26468	2.56683	4.27327	1.70119	1.09751	1.32996	2.83735	1.67318	0.881684	2.48111
17067	NM_001252055,NM_001252056,NM_001252057,NM_001252058,NM_010741	Ly6c1	lymphocyte antigen 6 complex, locus C1	51.0016	65.076	83.8144	94.8052	125.912	64.2734	78.4572	84.3438	45.875	43.0437	60.0016	34.2981
17068	NM_010742	Ly6d	lymphocyte antigen 6 complex, locus D	353.44	529.374	635.778	251.606	90.5079	182.583	243.618	294.022	400.581	231.409	395.122	255.468
17069	NM_001164036,NM_001164037,NM_001164038,NM_001164039,NM_001164040,NM_008529	Ly6e	lymphocyte antigen 6 complex, locus E	29.1569	32.198	20.9508	43.2515	26.7037	59.4117	29.2021	51.689	37.77	17.3747	24.7877	30.1814
17075	NM_008532	Epcam	epithelial cell adhesion molecule	95.826	125.871	145.114	100.66	95.7155	110.022	125.238	145.552	116.4	111.581	106.351	85.0832
17076	NM_013825	Ly75	lymphocyte antigen 75	0.462433	1.87185	2.68716	2.82817	1.7822	8.28573	2.64994	3.15848	4.99945	3.4123	2.58433	3.20284
17079	NM_008533	Cd180	CD180 antigen	1.38967	1.09062	1.41702	1.29838	4.03865	4.20079	1.40584	4.55183	3.14746	1.90901	0.480479	1.62451
17087	NM_001159711,NM_016923	Ly96	lymphocyte antigen 96	63.7774	60.1537	105.115	56.6059	34.4851	50.9592	102.634	61.8891	58.0609	43.957	24.6788	15.3091
17089	NM_025281	Lyar	Ly1 antibody reactive clone	33.4955	28.8498	31.9132	66.106	77.6348	84.2054	28.0145	28.572	35.3035	43.0435	42.4429	38.3169
17096	NM_001111096,NM_010747	Lyn	LYN proto-oncogene, Src family tyrosine kinase	3.56802	4.6813	3.2719	4.5372	8.34197	3.83156	8.1315	3.23088	4.92171	7.73121	0.998355	4.76047
17101	NM_010748	Lyst	lysosomal trafficking regulator	15.2628	23.5244	24.458	16.6696	11.4537	14.6104	22.0583	26.0444	26.3223	20.4136	21.7296	19.9386
17105	NM_017372	Lyz2	lysozyme 2	132.681	115.733	173.633	98.8214	84.779	70.9559	216.196	48.7151	127.692	90.6562	22.9102	164.273
17112	NM_008536	Tm4sf1	transmembrane 4 superfamily member 1	5.3939	4.38618	3.05721	8.63062	3.24537	7.90645	6.53631	3.07449	6.45147	4.53796	3.79608	7.65818
17113	NM_010749	M6pr	mannose-6-phosphate receptor, cation dependent	26.028	24.0637	31.7761	29.9338	21.1946	27.3013	26.7054	24.4383	30.3075	26.9942	23.7205	26.1128
17118	NM_008538	Marcks	myristoylated alanine rich protein kinase C substrate	2.58777	3.21934	2.43832	3.24093	4.8724	4.92773	4.45172	3.27421	4.00962	3.76688	4.9831	5.94477
17119	NM_010751	Mxd1	MAX dimerization protein 1	0.782463	2.65274	4.05796	0.704034	0.99294	1.56128	4.40917	2.47369	2.09872	2.29157	2.33679	2.88356
17120	NM_010752	Mad1l1	MAD1 mitotic arrest deficient 1-like 1	18.3468	14.9927	11.8588	14.8468	13.5273	17.8982	11.6373	11.346	12.1111	12.1453	18.4814	16.0148
17122	NM_010753	Mxd4	Max dimerization protein 4	10.2424	12.6583	10.9859	7.07898	9.49564	2.45028	10.8571	7.72531	9.40276	10.0939	8.65226	8.92767
17125	NM_008539	Smad1	SMAD family member 1	25.5927	27.1531	27.167	30.0245	18.0145	27.4258	32.9654	29.576	32.545	24.2722	18.8336	20.7011
17126	NM_001252481,NM_001311070,NM_010754	Smad2	SMAD family member 2	6.65891	7.52308	5.7697	6.98224	6.20832	7.54924	7.48691	7.74564	5.9465	6.88242	7.21275	6.78056
17127	NM_016769	Smad3	SMAD family member 3	4.26552	5.31766	3.68607	5.09807	1.96157	1.59105	4.88923	1.91907	5.28883	5.51101	2.8011	4.33779
17128	NM_008540	Smad4	SMAD family member 4	29.5893	27.2098	24.4442	25.4884	31.4295	19.1015	29.7465	13.9469	24.5939	19.3511	20.1952	23.8758
17129	NM_001164041,NM_001164042,NM_008541	Smad5	SMAD family member 5	18.8598	20.0207	17.1593	12.8395	9.18824	12.8872	15.4928	10.3821	12.2377	14.3922	6.57433	11.6401
17131	NM_001042660	Smad7	SMAD family member 7	0.721428	0.756344	1.38272	1.044	0.276184	0.09029	0.822435	0.654812	0.56879	0.658722	0.711768	0.799474
17132	NM_001025577	Maf	avian musculoaponeurotic fibrosarcoma oncogene homolog	14.7012	16.0401	18.3831	10.6716	8.21563	6.76333	15.05	12.853	9.70102	13.599	4.99768	4.46722
17134	NM_010756	Mafg	v-maf musculoaponeurotic fibrosarcoma oncogene family, protein G (avian)	3.05801	3.6912	3.57708	2.49337	2.17011	5.26483	3.41736	3.03953	4.45681	3.14625	5.03174	3.80626
17135	NM_010757	Mafk	v-maf musculoaponeurotic fibrosarcoma oncogene family, protein K (avian)	0.935155	2.12581	1.67361	0.969313	0.820063	0.747139	0.757681	0.755904	1.2443	0.36311	1.39562	1.21075
17149	NM_001282737	Magoh	mago homolog, exon junction complex core component	179.202	179.454	159.502	197.364	126.738	218.332	147.725	127.737	147.22	127.169	202.228	172.864
17151	NM_010761	Ccndbp1	cyclin D-type binding-protein 1	15.1514	16.9902	18.3712	14.169	22.5762	12.3227	15.7109	18.0525	16.2245	18.5179	13.1756	16.3548
17155	NM_008548	Man1a	mannosidase 1, alpha	5.05517	5.65473	5.71543	6.93355	8.56254	4.94686	7.93449	3.32153	3.73594	8.43642	2.7224	4.97029
17156	NM_010763	Man1a2	mannosidase, alpha, class 1A, member 2	15.7004	16.4303	19.8276	13.4917	16.8488	21.4781	14.6263	18.0142	15.0297	14.7272	17.6951	12.9651
17158	NM_008549	Man2a1	mannosidase 2, alpha 1	16.6574	18.228	16.5307	21.5266	16.2422	17.7769	21.5304	16.1597	19.6759	21.561	15.965	19.57
17159	NM_010764	Man2b1	mannosidase 2, alpha B1	10.9405	11.7386	13.2821	9.97067	10.8304	5.837	20.3993	5.21999	12.1777	10.5556	11.7007	16.7054
17160	NM_008550	Man2b2	mannosidase 2, alpha B2	9.40251	8.0509	10.6458	6.5865	4.90038	7.21017	8.00753	11.7143	8.18255	7.18692	4.73484	5.81212
17161	NM_173740	Maoa	monoamine oxidase A	20.0958	27.3709	27.3236	22.5472	20.2717	19.3423	26.3977	15.6945	19.7755	22.4333	27.4978	22.8581
17164	NM_008551	Mapkapk2	MAP kinase-activated protein kinase 2	12.5137	16.7736	13.2692	16.7566	19.1838	10.2454	17.3643	4.66271	13.1553	16.7588	10.9101	21.65
17165	NM_010765	Mapkapk5	MAP kinase-activated protein kinase 5	32.751	30.2502	35.5747	27.8968	31.5838	38.8629	35.1538	54.683	36.5202	39.5954	41.1234	33.3657
17168	NM_001284359,NM_001284360,NM_181569,NR_104306	Nprl3	nitrogen permease regulator-like 3	6.37855	5.70044	5.85426	6.83225	2.99676	0.008892	3.20737	2.95689	4.1719	5.68907	2.54463	3.55684
17169	NM_021516,NM_022801	Mark3	MAP/microtubule affinity regulating kinase 3	49.4463	45.1986	47.6872	41.9087	31.4144	31.0369	43.6456	27.3164	44.6219	35.3212	63.2972	45.3765
17178	NM_008557	Fxyd3	FXYD domain-containing ion transport regulator 3	198.051	240.837	201.206	143.082	144.28	211.385	158.021	112.053	180.173	140.378	289.634	212.44
17181	NM_016762	Matn2	matrilin 2	24.45	18.5929	20.7314	29.1885	26.5631	28.5805	25.56	21.3414	22.2373	31.3795	18.384	16.0539
17184	NM_010771	Matr3	matrin 3	62.6165	52.1745	48.6179	61.2253	65.2206	65.9607	59.943	55.3159	53.4743	63.7288	71.8122	53.2154
17187	NM_001146176,NM_008558	Max	Max protein	5.13123	7.60378	8.68373	8.51078	9.77694	8.49698	8.81239	11.4919	10.8072	7.05927	5.54646	7.06544
17188	NM_010772	Maz	MYC-associated zinc finger protein (purine-binding transcription factor)	6.13284	6.67256	4.59482	4.30804	4.02638	2.54739	4.9948	3.22703	4.55548	3.26671	2.60011	4.80319
17189	NM_001164047,NM_001164048,NM_013593	Mb	myoglobin	128.581	7.82676	9.74782	144.613	106.063	119.954	5.39173	128.602	220.303	169.787	8.30696	226.952
17190	NM_013594	Mbd1	methyl-CpG binding domain protein 1	12.6774	12.8548	10.4991	11.1955	11.8327	7.9328	15.488	5.61085	14.9447	13.9361	16.4504	14.315
17191	NM_001311071,NM_010773	Mbd2	methyl-CpG binding domain protein 2	72.5216	75.3562	95.1364	100.739	81.0664	95.4435	64.6393	100.276	80.8577	65.3183	97.8446	63.2666
17192	NM_001306143,NM_013595	Mbd3	methyl-CpG binding domain protein 3	25.9902	29.0063	30.4915	28.8876	27.5925	23.9964	22.0962	27.0644	21.2948	34.5127	22.6078	29.8865
17196	NM_001025245,NM_001025251,NM_001025254,NM_001025255,NM_001025256,NM_001025258,NM_001025259,NM_010777	Mbp	myelin basic protein	9.70165	10.0513	6.83045	6.87809	10.5085	4.5808	15.412	9.08148	5.30178	19.6228	6.00696	4.29007
17199	NM_008559	Mc1r	melanocortin 1 receptor	0.039612	0.101761	0.105178	0.173765	1.76783	0.536072	0.002672	0.05648	0.065115	0.035429	0.265972	0.103201
17207	NM_001159485,NM_001159486,NM_178076	Mcf2l	mcf.2 transforming sequence-like	6.47682	11.8711	10.9443	2.01667	2.89013	2.27487	4.84265	2.24163	4.57385	2.49863	3.93873	2.41141
17210	NM_008562	Mcl1	myeloid cell leukemia sequence 1	21.7731	26.4237	27.245	19.2356	18.2645	27.54	31.282	12.4289	18.8199	21.7625	22.6916	19.759
17215	NM_008563	Mcm3	minichromosome maintenance complex component 3	21.87	19.2314	11.3738	30.1593	38.0523	33.2097	16.3923	4.27261	17.2878	23.103	18.129	24.6398
17216	NM_008564	Mcm2	minichromosome maintenance complex component 2	14.247	9.5133	5.11966	13.6628	12.4168	8.70143	5.85221	3.86042	8.40855	9.90205	10.3759	12.4329
17217	NM_008565	Mcm4	minichromosome maintenance complex component 4	30.9918	27.5616	20.006	45.2666	32.4242	38.4662	18.5498	36.9253	29.0219	26.6079	33.8241	34.7506
17218	NM_001302540,NM_008566	Mcm5	minichromosome maintenance complex component 5	25.0919	17.1242	12.6582	30.8427	25.6437	24.3797	13.9656	24.9124	20.4822	22.724	20.4207	23.4307
17219	NM_001313695,NM_008567	Mcm6	minichromosome maintenance complex component 6	31.0293	24.7506	16.1947	27.2876	37.0192	19.3631	24.2957	10.9947	20.5144	26.8301	25.4361	21.794
17220	NM_008568	Mcm7	minichromosome maintenance complex component 7	37.4696	32.5877	19.5484	39.5505	41.8659	22.5271	32.095	19.6848	26.5244	37.416	28.898	38.0312
17221	NM_010778,NR_132621	Cd46	CD46 antigen, complement regulatory protein	1.42155	1.25313	0.68124	1.29866	0.214622	2.60224	0.208016	0.805535	1.03184	0.68673	0.927609	1.37097
17222	NM_008569	Anapc1	anaphase promoting complex subunit 1	29.0002	29.7687	21.6218	26.0693	20.6007	22.3478	21.9742	17.4598	23.6698	25.6924	20.2529	22.8701
17227	NM_010779	Mcpt4	mast cell protease 4	2.70235	3.72965	2.13712	12.2734	26.8434	18.8427	8.64368	22.3264	7.26142	10.4386	2.6758	4.82712
17228	NM_010780	Cma1	chymase 1, mast cell	0.437599	2.19005	0.654733	4.46853	9.8051	9.5898	0.882768	3.56351	2.73703	4.09702	3.05588	0.989932
17237	NM_001252437,NM_029657	Mgrn1	mahogunin, ring finger 1	7.36893	8.6996	7.26491	6.79122	5.62337	2.19273	10.3834	5.88138	9.69863	8.33758	7.24942	6.62575
17245	NM_001162904,NM_001162905,NM_010785,NM_148922	Mdm1	transformed mouse 3T3 cell double minute 1	3.5142	2.413	2.36098	3.5923	0.970238	2.05269	0.827808	1.77466	1.68051	2.29482	1.73769	2.00794
17246	NM_001288586,NM_010786	Mdm2	transformed mouse 3T3 cell double minute 2	8.14042	29.6099	28.6362	27.8249	4.39206	8.90022	31.9958	7.58269	7.98324	8.09143	9.78265	8.72242
17248	NM_001302801,NM_001302802,NM_001302803,NM_001302804,NM_008575,NR_126506	Mdm4	transformed mouse 3T3 cell double minute 4	14.7162	26.3807	14.0907	10.7868	23.8784	35.1639	32.1966	33.4049	15.6755	28.8161	46.8094	13.6872
17250	NM_008576	Abcc1	ATP-binding cassette, sub-family C (CFTR/MRP), member 1	26.7693	35.0962	32.2077	17.0202	10.7743	12.6545	18.9271	17.986	24.9595	14.63	16.1509	19.5176
17252	NM_021557	Rdh11	retinol dehydrogenase 11	14.4987	17.8376	14.0322	19.2355	7.97088	8.25046	15.5107	35.817	31.8126	32.0632	46.8385	33.3906
17254	NM_001161413,NM_008577	Slc3a2	solute carrier family 3 (activators of dibasic and neutral amino acid transport), member 2	58.2405	49.7261	50.9899	44.2818	34.6065	29.8926	66.939	46.603	37.6554	75.5159	23.521	58.6686
17256	NM_001277309,NM_001277310,NM_001277311,NM_001277312,NM_010787,NR_102392	Mea1	male enhanced antigen 1	12.3724	15.234	16.0757	15.417	19.2119	18.9458	16.0745	12.743	14.2733	14.6968	16.4017	15.3052
17257	NM_001081979,NM_010788	Mecp2	methyl CpG binding protein 2	1.65788	1.78888	2.65814	1.76557	3.24881	1.28729	2.47914	2.62218	2.22462	2.09461	0.882964	1.96279
17258	NM_001033713,NM_001291191,NM_001291192,NM_001291195,NM_001291196	Mef2a	myocyte enhancer factor 2A	23.018	28.4577	25.7807	17.3709	9.99456	12.3763	14.3946	17.0831	18.139	12.0855	12.573	12.3392
17260	NM_001170537,NM_001347564,NM_001347566,NM_001347567,NM_001347568,NM_001347569,NM_001347571,NM_001347572,NM_001347573,NM_001347574,NM_001347575,NM_001347576,NM_001347577,NM_001347578,NM_001347579,NM_001347580,NM_001347581,NM_025282	Mef2c	myocyte enhancer factor 2C	5.61458	1.36671	1.35715	6.86459	5.83943	3.50639	2.13281	0.637496	6.99442	5.88925	0.592798	13.4966
17261	NM_001310587,NM_001310593,NM_133665	Mef2d	myocyte enhancer factor 2D	8.55975	7.96313	6.47175	7.94869	3.72415	3.827	6.6692	4.76554	7.26403	6.43334	3.89369	8.22351
17263	NR_003633,NR_027651,NR_027652	Meg3	maternally expressed 3	0.338844	0.257548	0.063933	0.286997	0.360191	0.057462	2.00387	0.00466	0.827697	1.04221	0.052481	1.70705
17268	NM_001193271,NM_010789	Meis1	Meis homeobox 1	11.8564	11.099	9.54645	13.5415	9.77206	20.0931	13.6991	24.9737	13.5374	14.7719	16.0233	16.1231
17274	NM_023126	Rab8a	RAB8A, member RAS oncogene family	85.246	84.976	101.512	104.631	127.63	125.896	137.213	115.879	95.0693	109.989	102.663	73.8116
17279	NM_010790	Melk	maternal embryonic leucine zipper kinase	9.03993	5.98664	4.338	14.9019	9.79177	16.0028	6.89151	7.20031	5.69337	8.48392	14.1656	10.4024
17281	NM_001110253,NM_148925	Fyco1	FYVE and coiled-coil domain containing 1	23.6169	21.3045	22.2883	20.9039	14.1528	15.1454	20.9188	16.7412	23.6482	20.6012	19.1766	27.5624
17283	NM_001168488,NM_001168489,NM_001168490,NM_008583	Men1	multiple endocrine neoplasia 1	6.29174	7.22785	4.54806	5.55452	4.28989	1.61395	5.71233	2.50719	5.50704	4.5021	6.20117	4.7759
17286	NM_008584	Meox2	mesenchyme homeobox 2	1.98408	1.6012	0.526892	2.31701	4.43971	1.74599	0.389701	0.952565	0.662551	1.01377	0.465323	1.65011
17289	NM_008587	Mertk	c-mer proto-oncogene tyrosine kinase	6.83751	7.68711	6.1918	7.60186	5.63947	4.64229	11.296	3.21083	7.81214	11.8958	3.2629	6.92868
17295	NM_008591	Met	met proto-oncogene	14.3702	15.999	14.7529	14.8067	10.121	12.3084	12.7977	9.28895	9.59925	10.1975	10.6501	9.30519
17300	NM_008592	Foxc1	forkhead box C1	23.6879	24.7754	24.2737	27.4066	13.1401	16.4354	40.8231	35.9886	40.7659	30.3889	19.2963	19.1501
17304	NM_001045489,NM_008594	Mfge8	milk fat globule-EGF factor 8 protein	8.04842	11.2379	6.83693	11.0397	11.1829	6.00032	19.9906	10.4679	11.8933	14.0541	8.51726	14.1711
17308	NM_001110148,NM_001110149,NM_001110150,NM_010794	Mgat1	mannoside acetylglucosaminyltransferase 1	5.02714	5.14967	3.06845	5.53816	7.16251	0.92198	0.526997	0.655123	2.93335	2.19685	3.85785	6.23039
17309	NM_010795	Mgat3	mannoside acetylglucosaminyltransferase 3	1.39189	0.464355	0.198318	0.585882	1.11837	1.1488	0.579813	1.01514	0.694781	0.846982	0.43031	0.366787
17311	NM_001347156,NM_013598	Kitl	kit ligand	3.31519	2.75138	1.14735	3.58404	2.55476	2.87633	3.82225	1.83013	1.27711	1.90378	0.901804	1.79513
17318	NM_001290504,NM_001290505,NM_001290506,NM_001290512,NM_010797	Mid1	midline 1	19.1631	13.7665	9.97522	8.94189	15.777	4.71963	5.92968	1.93735	7.34365	14.3535	26.9103	13.7546
17319	NM_010798	Mif	macrophage migration inhibitory factor	404.574	551.38	352.22	291.607	169.107	227.646	281.141	201.525	276.976	274.561	159.862	286.674
17329	NM_008599	Cxcl9	chemokine (C-X-C motif) ligand 9	3.54984	2.22161	2.72122	46.5412	101.413	291.531	21.6626	129.45	93.5044	12.2336	34.5739	17.7735
17330	NM_010799	Minpp1	multiple inositol polyphosphate histidine phosphatase 1	3.44676	5.59488	6.74718	1.64065	1.44618	1.38893	3.06918	5.49142	2.87659	3.78639	3.45716	4.63281
17342	NM_001113198,NM_001178049,NM_008601	Mitf	microphthalmia-associated transcription factor	3.62681	4.64329	3.5425	4.59277	3.2486	2.33278	4.65092	4.88254	4.90606	4.41782	1.8975	3.14286
17344	NM_001164167,NM_001164168,NM_001164169,NM_001164170,NM_008602	Pias2	protein inhibitor of activated STAT 2	17.5921	18.3971	16.6702	23.8505	18.921	16.4661	19.9382	17.6314	26.3149	24.7299	19.1643	18.8882
17345	NM_001081117	Mki67	antigen identified by monoclonal antibody Ki 67	276.918	185.635	190.722	310.183	264.441	398.279	191.283	173.313	185.693	220.51	340.703	240.64
17346	NM_001285487,NM_001285488,NM_021461	Mknk1	MAP kinase-interacting serine/threonine kinase 1	7.36891	6.896	7.11352	5.92704	6.60672	8.32921	7.29357	3.51519	10.201	7.3404	7.04119	6.44155
17347	NM_021462	Mknk2	MAP kinase-interacting serine/threonine kinase 2	25.3473	28.5709	22.7257	27.7129	31.4286	25.058	27.4039	20.9826	35.8023	36.0748	30.299	45.1149
17350	NM_001324522,NM_026810	Mlh1	mutL homolog 1	25.4019	25.2108	22.4611	20.1871	22.0086	14.4258	13.4046	35.4282	16.9932	26.2883	20.9636	17.192
17354	NM_001252560,NM_001252561,NM_010804,NR_045538,NR_045539	Mllt10	myeloid/lymphoid or mixed-lineage leukemia; translocated to, 10	29.2566	34.3368	34.0833	26.7061	20.3514	26.111	29.3339	23.1287	30.0174	27.5647	31.8768	21.8582
17355	NM_001080798,NM_133919	Aff1	AF4/FMR2 family, member 1	23.9377	29.3169	29.3013	18.6428	8.72069	9.53852	19.4045	17.9183	20.291	14.6391	15.0461	14.3329
17356	NM_010806	Mllt4	myeloid/lymphoid or mixed-lineage leukemia; translocated to, 4	88.5572	108.753	128.079	74.5195	67.7999	80.5668	109.906	105.904	90.6684	96.3967	90.2828	64.5196
17357	NM_010807	Marcksl1	MARCKS-like 1	6.50598	9.27091	5.08023	7.85141	7.81839	7.42909	11.3006	7.96828	8.57031	7.56318	5.15159	7.02031
17364	NM_001039104,NM_018752	Trpm1	transient receptor potential cation channel, subfamily M, member 1	0.389754	0.747372	0.589551	0.862084	1.11233	0.371049	0.163422	0.483614	1.23019	0.95529	0.640868	0.682459
17381	NM_001320076,NM_001320077,NM_008605	Mmp12	matrix metallopeptidase 12	52.4361	33.9619	65.8154	47.1181	44.1353	48.4454	297.049	29.175	70.5575	37.6905	32.0608	64.1159
17385	NM_001306184,NM_008606	Mmp11	matrix metallopeptidase 11	0.952262	1.13574	1.54367	0.905897	2.02337	0.19279	0.933824	0.503376	2.7916	1.25265	0.270217	1.99964
17386	NM_008607	Mmp13	matrix metallopeptidase 13	0.905821	1.60959	3.81039	3.15121	3.60753	3.19604	133.526	4.59999	2.68388	25.4927	6.58838	6.25124
17387	NM_008608	Mmp14	matrix metallopeptidase 14 (membrane-inserted)	13.3399	12.5728	13.9502	14.7377	12.0296	9.39271	17.3897	18.0578	15.8967	11.2709	8.93336	8.79413
17388	NM_008609	Mmp15	matrix metallopeptidase 15	2.95408	2.15816	1.36422	1.90495	1.2353	1.06985	1.3163	2.77816	1.81037	1.40413	1.23978	2.4797
17390	NM_008610	Mmp2	matrix metallopeptidase 2	11.3099	10.9081	12.2946	11.9146	13.7155	9.29514	12.8429	7.74659	6.96961	12.6615	1.35806	7.25295
17395	NM_013599	Mmp9	matrix metallopeptidase 9	2.33601	3.64664	7.27282	5.69468	4.90604	3.29405	6.45765	1.6049	4.91193	1.41719	3.00532	5.93344
17420	NM_008612	Mnat1	menage a trois 1	9.41436	9.65312	4.20336	6.38585	9.22445	14.4684	4.79939	1.69334	7.4387	6.36858	8.72142	8.2462
17423	NM_010811	Ndst2	N-deacetylase/N-sulfotransferase (heparan glucosaminyl) 2	8.54662	7.50234	5.84056	6.61176	3.38067	1.68744	6.43225	6.55431	6.59981	6.23007	8.12558	7.97916
17425	NM_199068	Foxk1	forkhead box K1	8.26988	11.051	8.08898	5.89112	2.39517	4.28519	6.01346	4.78532	8.27591	5.21679	3.94083	5.71298
17428	NM_010813	Mnt	max binding protein	2.48285	3.88935	3.01249	2.50175	0.817727	0.159336	5.68012	0.416751	2.09775	1.78613	2.72046	2.20069
17434	NM_001113374,NM_001113375,NM_013826	Mocs2	molybdenum cofactor synthesis 2	5.32615	8.6357	6.62581	8.9472	8.19162	8.35955	6.34058	0.123456	11.1298	9.37198	11.9266	16.2112
17436	NM_001198933,NM_008615	Me1	malic enzyme 1, NADP(+)-dependent, cytosolic	17.27	38.3081	36.0491	42.6748	14.2476	16.9056	21.8292	63.4193	45.7095	45.1246	32.3264	44.8549
17444	NM_001289442,NM_010815	Grap2	GRB2-related adaptor protein 2	0.314231	0.672406	0.78989	0.329705	0.678179	0.010071	0.24491	0.422589	1.32027	0.034826	0.145691	0.161563
17448	NM_008617	Mdh2	malate dehydrogenase 2, NAD (mitochondrial)	107.645	102.842	84.626	124.117	92.6436	81.9484	94.8674	107.789	102.178	96.3596	101.38	150.227
17449	NM_001316675,NM_008618	Mdh1	malate dehydrogenase 1, NAD (soluble)	45.4691	45.0628	30.1351	48.0177	60.0118	42.1776	45.166	27.6458	42.2507	35.4887	49.729	70.5019
17454	NM_001163440,NM_001163441,NM_008619	Mov10	Moloney leukemia virus 10	0.824564	1.11563	0.900707	1.4931	0.135029	2.07221	0.700339	1.26672	1.58294	1.9545	0.676548	1.9265
17463	NM_010817	Psmd7	proteasome (prosome, macropain) 26S subunit, non-ATPase, 7	41.8098	45.485	48.6594	58.3665	46.8227	47.209	40.834	43.1345	43.1012	49.0394	57.4638	45.82
17470	NM_010818	Cd200	CD200 antigen	5.7411	5.93197	5.08062	10.5657	11.5684	7.98197	10.5459	7.375	10.9886	10.4355	8.72335	10.1674
17472	NM_001256005,NM_008620	Gbp4	guanylate binding protein 4	13.5083	8.51142	7.85232	27.279	63.5182	122.692	13.8504	36.1373	58.7619	10.3376	8.01689	11.6369
17475	NM_001305284,NM_001305286,NM_010820	Mpdz	multiple PDZ domain protein	13.211	7.00926	5.59551	12.1371	15.7691	12.9937	7.88886	4.18501	12.1024	14.1682	6.34668	16.4291
17476	NM_010821	Mpeg1	macrophage expressed gene 1	10.4258	7.07031	11.7418	6.74891	12.1447	7.28174	15.412	5.85491	15.9774	7.91026	2.62332	13.3341
17524	NM_008621	Mpp1	membrane protein, palmitoylated	22.7309	23.8505	18.9333	25.7185	24.9692	28.1915	23.1861	13.8128	27.1192	36.8865	43.0799	32.225
17527	NM_001294322,NM_001294324,NM_001310527,NM_001310528,NM_008622	Mpv17	MpV17 mitochondrial inner membrane protein	7.77614	2.46791	4.71943	6.18255	4.28916	7.50609	5.2349	5.32693	6.2466	5.14604	2.45141	4.34706
17528	NM_001315499,NM_001315500,NM_008623	Mpz	myelin protein zero	8.73615	3.04174	0.99856	5.88877	4.80553	4.19493	10.4644	2.09949	5.40177	14.711	1.44293	4.68591
17533	NM_008625	Mrc1	mannose receptor, C type 1	8.22226	15.7946	13.9427	20.8871	29.5283	19.5714	53.8038	14.6596	6.67627	59.5026	5.41235	20.622
17534	NM_008626	Mrc2	mannose receptor, C type 2	3.78719	3.07151	3.35669	2.65982	2.2468	1.34736	1.61679	2.83336	1.78469	3.37664	1.85529	2.42215
17535	NM_001310728,NM_018736	Mre11a	MRE11A homolog A, double strand break repair nuclease	6.43868	6.40876	4.46226	5.21545	2.12763	3.73055	2.13851	1.29207	3.08186	5.94781	7.21783	5.97792
17536	NM_001136072,NM_001159567,NM_001159568,NM_001159569,NM_001159570,NM_001346036,NM_001346038,NM_001346041,NM_001346044,NM_001346045,NM_001346047,NM_001346053,NM_001346055,NM_001346056,NM_010825	Meis2	Meis homeobox 2	4.32929	3.37334	5.48463	1.41719	0.933566	0.98136	1.83485	3.03592	1.16682	0.98478	4.65838	3.01547
17684	NM_010828	Cited2	Cbp/p300-interacting transactivator, with Glu/Asp-rich carboxy-terminal domain, 2	9.36569	13.6171	15.572	10.8141	6.1045	7.96805	13.5065	12.8654	12.7553	10.0931	7.12071	9.59465
17685	NM_008628	Msh2	mutS homolog 2	17.1731	16.7779	14.6423	14.5642	10.1806	16.4504	11.9249	3.24191	13.3779	14.6153	15.0476	14.3992
17686	NM_001311120,NM_010829	Msh3	mutS homolog 3	20.7425	20.5455	20.7965	17.9761	9.9311	15.8753	17.5551	15.3105	21.685	14.3652	14.8437	15.6045
17688	NM_010830	Msh6	mutS homolog 6	27.0594	24.7372	26.6349	29.4577	45.031	43.8365	28.1351	32.3986	25.2499	26.1372	32.4975	25.5212
17691	NM_010831	Sik1	salt inducible kinase 1	14.6635	20.0398	17.8553	7.67274	4.81699	7.67839	8.46298	9.00668	9.80797	10.5398	6.93831	6.15667
17692	NM_010832	Msl3	male-specific lethal 3 homolog (Drosophila)	22.8242	22.7087	24.1797	22.0533	24.1998	21.4164	22.4728	17.8666	20.4338	20.1939	20.8786	20.3232
17698	NM_010833	Msn	moesin	71.4127	66.9467	58.9658	104.756	106.138	99.0519	96.9726	62.0705	75.5128	99.8531	64.2672	78.0609
17702	NM_013601	Msx2	msh homeobox 2	1.9608	1.70098	0.612704	0.991419	0.862684	0.685103	1.1537	1.68796	0.963329	1.79354	1.80072	0.924123
17713	NM_024478	Grpel1	GrpE-like 1, mitochondrial	6.78285	7.06726	4.77921	9.64913	15.8001	6.21729	8.48315	9.61459	7.34659	9.04792	8.68273	10.4785
17714	NM_021296	Grpel2	GrpE-like 2, mitochondrial	7.45004	10.714	11.4811	5.855	5.3614	4.18919	11.1063	4.0467	6.62192	7.33551	8.00121	7.95603
17748	NM_013602	Mt1	metallothionein 1	340.306	375.946	269.019	621.623	486.539	470.616	364.494	346.24	235.842	488.387	182.932	333.507
17749	NM_001039368,NM_023127	Polr2k	polymerase (RNA) II (DNA directed) polypeptide K	33.8285	37.3703	35.701	44.3444	51.8593	101.718	35.3874	31.7875	36.3571	41.2907	63.3334	49.3201
17750	NM_008630	Mt2	metallothionein 2	184.78	250.137	185.413	320.922	127.012	121.811	108.385	193.663	132.94	202.061	76.288	113.528
17751	NM_013603	Mt3	metallothionein 3	7.12046	2.10526	2.06085	3.3634	10.7655	8.19313	1.97319	9.05048	9.81806	3.33898	1.42697	8.53065
17754	NM_001173506,NM_032393	Map1a	microtubule-associated protein 1 A	0.365525	1.24772	0.248502	0.521165	2.08772	0.337501	0.206945	0.724485	0.59149	0.205012	0.138124	1.8856
17755	NM_008634	Map1b	microtubule-associated protein 1B	9.85332	8.60604	7.12478	18.0896	15.7054	13.443	15.7507	12.3392	14.9207	17.7442	7.79769	10.8752
17756	NM_001039934,NM_001310634,NM_008632	Map2	microtubule-associated protein 2	11.4203	25.5033	32.3257	6.94191	1.82056	3.72698	12.3594	16.8018	15.5982	5.91895	15.4471	10.2124
17758	NM_001205330,NM_001205331,NM_001205332,NM_001311163,NM_001311164,NM_008633	Map4	microtubule-associated protein 4	78.0232	86.1313	93.1401	73.8065	53.4777	54.7662	77.0483	75.4472	78.6093	60.527	45.31	64.4436
17760	NM_001043355,NM_001048167,NM_010837	Map6	microtubule-associated protein 6	4.8052	3.07932	5.01546	6.33573	6.65095	2.65126	6.4964	6.75508	5.04301	3.09114	3.35526	5.08473
17761	NM_001198635,NM_008635	Map7	microtubule-associated protein 7	26.7396	30.5257	30.5653	25.7689	19.9485	21.924	33.6897	36.6852	33.8034	26.5164	35.3051	24.4613
17763	NM_001039373	Mtcp1	mature T cell proliferation 1	1.29381	1.08183	1.67814	1.25075	1.99002	0.286316	0.524356	0.016849	2.30247	2.3654	2.3072	1.51881
17764	NM_008636	Mtf1	metal response element binding transcription factor 1	2.97074	4.27887	3.42268	3.34049	1.99513	4.01944	2.16789	3.75144	2.98035	2.3691	3.53157	3.8063
17765	NM_001253877,NM_001253878,NM_001253879,NM_001253880,NM_013827,NR_045608	Mtf2	metal response element binding transcription factor 2	10.1289	12.2683	9.69739	9.21305	7.35734	7.30989	11.6757	13.4693	9.68017	10.7069	9.7668	9.0598
17769	NM_001161798,NM_010840,NR_027809	Mthfr	5,10-methylenetetrahydrofolate reductase	1.45966	1.05232	1.06344	0.816358	0.610567	0.594287	0.441995	0.934731	1.02755	1.38668	0.435549	0.795693
17772	NM_001164190,NM_001164191,NM_001164192,NM_001164193,NM_019926	Mtm1	X-linked myotubular myopathy gene 1	8.75282	12.4779	8.35168	5.5305	6.35782	6.40629	5.66422	4.50199	6.2985	4.17105	8.99259	6.38888
17775	NM_008640	Laptm4a	lysosomal-associated protein transmembrane 4A	59.2909	71.3125	60.1649	59.5175	71.6565	61.0893	73.7188	55.164	62.0745	59.404	50.9314	60.9074
17776	NM_001042743,NM_008641	Mast2	microtubule associated serine/threonine kinase 2	23.3446	20.6794	16.6527	22.6984	11.9347	14.5685	16.9297	3.80522	20.1434	19.904	12.0808	22.505
17826	NM_023166,NM_181452	Fam89b	family with sequence similarity 89, member B	4.59626	4.60686	3.16371	3.41584	5.57914	1.94369	2.39558	4.5003	4.23697	3.86517	2.44964	3.1741
17827	NM_001161824,NM_013604	Mtx1	metaxin 1	11.9281	13.2895	10.6613	15.0459	10.8667	18.5854	8.63327	6.10498	7.84931	11.085	8.92524	13.8621
17829	NM_013605	Muc1	mucin 1, transmembrane	1.38871	2.29524	0.61734	1.48041	5.16779	2.50447	0.893543	1.79123	0.835974	1.50088	2.26326	1.7241
17841	NM_001045550,NM_001045550_dup1,NM_001045550_dup2,NM_001286096,NM_001286096_dup1,NM_001286096_dup2,NM_008647,NM_008647_dup1,NM_008647_dup2	Mup2	major urinary protein 2	21.6708	14.4105	11.1497	58.2744	101.847	42.0956	31.7426	4.70029	29.4207	16.2204	24.9985	16.6571
17846	NM_144514	Commd1	COMM domain containing 1	12.5864	14.3454	14.9732	11.1013	41.6817	29.3095	6.80719	5.18525	9.43813	12.6361	22.401	19.7325
17847	NM_001190401	Usp34	ubiquitin specific peptidase 34	57.1776	65.3195	63.3285	58.1134	44.05	54.1024	55.0604	61.2078	52.386	53.6697	60.8516	46.991
17850	NM_008650	Mut	methylmalonyl-Coenzyme A mutase	12.7843	11.6511	12.0916	10.5821	14.1439	9.89732	8.26603	9.315	11.177	10.8791	11.7694	13.8403
17855	NM_001306205,NM_023556	Mvk	mevalonate kinase	8.04885	14.3376	15.1597	6.42941	3.43388	5.15781	5.09032	6.81818	9.22579	9.12957	7.22649	11.4876
17857	NM_010846,NR_003520	Mx1	MX dynamin-like GTPase 1	0.543635	1.43698	0.889484	1.87713	4.08855	8.38937	3.23739	13.7747	4.98988	1.73059	2.12606	1.8331
17858	NM_013606,NR_003508	Mx2	MX dynamin-like GTPase 2	0.479011	2.64928	0.922511	2.93091	2.96435	6.27168	0.202959	3.46469	3.78373	2.75327	2.76211	1.7549
17859	NM_001008542,NM_001008543,NM_010847	Mxi1	MAX interactor 1, dimerization protein	3.65306	8.16364	9.05897	5.46023	4.9534	7.15232	10.5523	6.94339	5.48126	6.4181	6.37458	6.03798
17864	NM_001290397,NM_008651	Mybl1	myeloblastosis oncogene-like 1	3.51756	3.20178	2.47049	2.1437	0.681226	0.337257	0.45854	1.2339	1.62057	1.65305	3.42041	1.94689
17865	NM_008652	Mybl2	myeloblastosis oncogene-like 2	3.90896	4.30166	1.487	7.71396	12.8021	1.88699	3.26358	4.36691	2.51091	5.77417	3.3181	5.33172
17869	NM_001177352,NM_001177353,NM_001177354,NM_010849	Myc	myelocytomatosis oncogene	33.6123	49.268	21.575	40.8652	20.8725	21.4993	22.3543	15.3742	18.3783	19.0463	15.126	17.2766
17872	NM_008654	Ppp1r15a	protein phosphatase 1, regulatory (inhibitor) subunit 15A	7.59107	13.9634	11.9927	9.2769	15.4056	13.6053	12.4499	12.3024	6.81007	8.91775	7.69088	9.40194
17874	NM_010851	Myd88	myeloid differentiation primary response gene 88	7.14374	11.3703	9.48552	11.7164	14.5381	6.19685	8.99243	10.3534	7.04538	11.1545	8.81134	8.1065
17876	NM_001162417,NM_001162418,NM_010852	Myef2	myelin basic protein expression factor 2, repressor	11.9951	10.836	5.61263	9.15648	20.1316	4.97809	24.6696	14.3358	5.38007	6.50961	0.530755	6.67924
17879	NM_030679	Myh1	myosin, heavy polypeptide 1, skeletal muscle, adult	315.586	4.21347	14.5646	719.019	451.264	413.053	6.9846	117.814	880.35	570.047	29.7141	888.121
17880	NM_001161775,NM_013607	Myh11	myosin, heavy polypeptide 11, smooth muscle	26.0995	19.942	8.54896	41.4693	43.8686	49.4212	31.3412	44.5584	36.8889	41.5003	12.8145	13.4666
17882	NM_001039545	Myh2	myosin, heavy polypeptide 2, skeletal muscle, adult	164.472	4.88621	8.61997	181.343	251.061	112.093	3.02791	160.688	340.691	220.476	15.4672	476.127
17884	NM_010855	Myh4	myosin, heavy polypeptide 4, skeletal muscle	1534.86	26.077	132.399	1072.36	1372.04	961.847	23.0015	199.708	250.391	250.503	241.041	2123.89
17885	NM_177369	Myh8	myosin, heavy polypeptide 8, skeletal muscle, perinatal	51.1444	0.772921	3.81519	55.1498	72.4534	39.8453	0.476305	6.8974	52.3139	30.8124	6.2692	71.1812
17886	NM_022410	Myh9	myosin, heavy polypeptide 9, non-muscle	162.3	145.593	145.799	168.449	163.674	177.83	199.003	152.486	157.986	166.231	143.571	146.278
17888	NM_001164171,NM_010856	Myh6	myosin, heavy polypeptide 6, cardiac muscle, alpha	0.081635	0.047422	0.022688	0.015503	1.56723	1.0294	0.056728	17.3316	0.275738	0.000133	0.516307	0.102948
17901	NM_001113387,NM_021285	Myl1	myosin, light polypeptide 1	190.363	13.6109	21.2478	201	295.67	127.28	7.64634	55.7999	165.763	104.677	22.5769	407.907
17904	NM_001317217,NM_001317218,NM_001317219,NM_001317220,NM_010860	Myl6	myosin, light polypeptide 6, alkali, smooth muscle and non-muscle	699.488	731.232	638.57	699.548	1037.97	1189.07	866.858	871.574	728.508	862.195	1008.6	848.276
17907	NM_001347655,NM_016754	Mylpf	myosin light chain, phosphorylatable, fast skeletal muscle	480.255	32.1972	52.3715	500.901	602.918	498.072	11.8559	117.151	392.211	259.348	78.1822	1233.32
17909	NM_019472	Myo10	myosin X	40.7558	46.7873	50.2748	40.7076	31.3031	47.8363	50.4556	47.7303	41.1748	30.7141	34.2931	37.2382
17912	NM_001161817,NM_001290982,NM_010863	Myo1b	myosin IB	12.7947	15.409	13.6225	26.388	14.718	11.9001	25.5825	6.64553	16.2253	21.7076	12.8772	18.7704
17913	NM_001080774,NM_001080775,NM_008659	Myo1c	myosin IC	33.9079	36.1405	32.4527	32.9181	25.6171	25.6315	35.6838	24.5445	28.7546	33.1961	24.3557	26.7948
17916	NM_053214	Myo1f	myosin IF	5.85655	6.77885	8.2675	3.26726	7.22566	2.19026	18.1342	5.93151	6.65911	4.48782	2.47334	8.00168
17918	NM_010864	Myo5a	myosin VA	20.6367	19.4999	18.5954	20.6577	24.5092	25.8178	25.2158	20.75	22.4211	22.4477	19.4805	19.7026
17919	NM_201600	Myo5b	myosin VB	2.23273	8.02082	9.69215	4.61592	2.64409	0.598975	7.04679	10.8405	7.4399	6.08143	7.19129	8.69458
17920	NM_001039546	Myo6	myosin VI	14.7346	21.7748	25.2701	12.702	6.74791	8.8771	22.0565	27.5707	21.755	11.821	20.9354	13.3171
17921	NM_001256081,NM_001256082,NM_001256083,NM_008663	Myo7a	myosin VIIA	1.34923	1.61254	0.651398	1.01342	2.48492	0.876708	0.529218	0.863542	0.811113	0.979047	0.134359	1.13806
17925	NM_001142322,NM_001142323,NM_015742	Myo9b	myosin IXb	18.1851	20.2366	18.9134	17.3615	14.9015	15.2629	19.6358	15.5055	18.4231	17.0627	17.8379	19.626
17929	NM_001083934,NM_010867	Myom1	myomesin 1	63.9731	3.38962	7.28891	70.9478	32.0338	27.8772	9.68639	20.0523	53.2637	34.4586	9.23912	130.834
17930	NM_008664	Myom2	myomesin 2	55.2038	1.15989	3.11197	69.1603	47.1985	31.2334	0.750871	8.30791	38.187	27.8127	4.38265	118.018
17931	NM_027892	Ppp1r12a	protein phosphatase 1, regulatory (inhibitor) subunit 12A	88.3416	114.949	126.918	95.901	85.8384	110.565	103.197	120.428	98.4323	92.6233	108.076	73.0255
17936	NM_008667	Nab1	Ngfi-A binding protein 1	25.6269	23.2504	24.4742	27.9434	35.2154	32.1486	22.2354	27.3578	24.7647	24.2014	36.9721	23.9243
17937	NM_001122895,NM_008668	Nab2	Ngfi-A binding protein 2	5.69381	5.45859	5.08178	3.64123	6.53852	0.949901	2.55975	3.90517	2.88843	8.1169	4.15492	2.87094
17938	NM_001113199,NM_001282976,NM_013608	Naca	nascent polypeptide-associated complex alpha polypeptide	332.608	413.431	363.116	371.014	295.29	285.779	399.144	390.803	312.407	346.111	300.668	319.402
17939	NM_008669	Naga	N-acetyl galactosaminidase, alpha	6.98423	10.1993	8.35683	6.88746	7.6979	5.96385	9.33966	9.31901	6.69529	6.37111	5.85248	7.12042
17948	NM_001126182,NM_010872	Naip2	NLR family, apoptosis inhibitory protein 2	1.87304	0.62529	2.54725	3.99665	6.74364	0.572699	2.12017	0.941364	0.350226	3.80074	0.798845	3.45722
17952	NM_010871	Naip6	NLR family, apoptosis inhibitory protein 6	0.919244	1.473	1.31665	0.869674	1.97747	0.29515	1.12196	1.15924	2.22204	0.743723	0.473074	1.60892
17955	NM_001285489,NM_001285490,NM_008672	Nap1l4	nucleosome assembly protein 1-like 4	25.6313	27.113	22.9797	35.885	28.7559	25.4755	28.359	11.7885	24.1627	25.9366	27.7068	30.7735
17957	NM_019632	Napb	N-ethylmaleimide sensitive fusion protein attachment protein beta	0.8331	1.19626	0.573758	0.728082	0.93813	1.95949	0.363414	0.072751	1.16268	1.45528	1.3864	0.972997
17961	NM_001168577,NM_010874	Nat2	N-acetyltransferase 2 (arylamine N-acetyltransferase)	0.433885	6.07819	3.9593	4.31068	5.17016	6.57352	0.73619	6.96711	0.405388	4.11919	7.84143	5.65507
17965	NM_008675	Nbl1	neuroblastoma, suppression of tumorigenicity 1	3.11866	2.30601	2.26175	2.50503	1.09336	0.452894	2.82415	0.45078	1.72373	2.1431	2.48572	2.01122
17966	NM_001252220,NM_001252222,NM_001252223,NM_008676	Nbr1	neighbor of Brca1 gene 1	29.5319	33.1089	31.6496	28.9422	18.4829	21.6074	34.9192	23.3319	34.7489	32.5515	33.8035	29.0534
17967	NM_001081445,NM_001113204,NM_001311065,NM_010875	Ncam1	neural cell adhesion molecule 1	2.17712	1.56214	1.67284	2.72734	4.08576	0.259733	1.87746	0.054474	3.8944	2.65383	0.482468	2.62059
17969	NM_001286037,NM_010876,NR_104383	Ncf1	neutrophil cytosolic factor 1	6.52571	5.42241	7.23701	4.32873	8.8955	4.29919	10.898	2.3258	7.51118	12.166	2.17163	5.87959
17970	NM_010877	Ncf2	neutrophil cytosolic factor 2	3.42196	5.15346	5.50352	5.0876	6.27699	3.2483	9.79712	0.974372	4.22342	6.67419	1.53953	6.35866
17972	NM_008677	Ncf4	neutrophil cytosolic factor 4	5.01692	6.44194	5.43176	5.93696	8.23765	3.61119	11.4879	1.47429	8.14049	3.91893	0.222894	6.00039
17973	NM_001324530,NM_010878	Nck1	non-catalytic region of tyrosine kinase adaptor protein 1	14.7816	19.548	20.2611	15.9234	11.4082	7.05782	10.9886	12.1818	18.4002	16.6708	16.3238	12.4053
17974	NM_010879	Nck2	non-catalytic region of tyrosine kinase adaptor protein 2	7.71729	6.80009	5.78615	5.81888	4.89245	3.50811	10.4274	1.24417	7.80018	7.51614	5.00148	6.20528
17975	NM_010880	Ncl	nucleolin	130.841	101.013	125.196	194.059	288.305	283.128	152.305	140.31	124.807	168.694	190.637	117.842
17977	NM_010881	Ncoa1	nuclear receptor coactivator 1	11.5646	15.5979	15.7029	12.3107	9.61555	11.5641	15.1036	17.7217	14.4799	16.7014	13.9791	13.5129
17978	NM_001302702,NM_008678	Ncoa2	nuclear receptor coactivator 2	12.2257	18.2295	19.1884	9.6037	6.66189	8.76329	12.8817	10.3728	16.0441	12.2292	11.0513	11.2491
17979	NM_008679	Ncoa3	nuclear receptor coactivator 3	21.1017	22.9007	23.9407	13.9604	11.785	10.9692	20.0252	17.2661	17.7408	17.0018	14.6883	15.4279
17984	NM_010882	Ndn	necdin	7.17272	6.39489	4.51152	4.40242	18.746	1.4559	7.19618	0.266894	2.70836	6.09346	1.08017	3.1253
17988	NM_008681	Ndrg1	N-myc downstream regulated gene 1	20.7556	22.7427	22.0425	20.8088	12.1888	12.1096	26.2228	22.2511	16.342	25.7405	7.68637	9.06046
17991	NM_010885	Ndufa2	NADH dehydrogenase (ubiquinone) 1 alpha subcomplex, 2	21.6618	19.7664	12.1819	23.0188	21.7677	14.2336	15.7391	43.8609	7.93438	23.5173	12.7814	28.0905
17992	NM_010886	Ndufa4	NADH dehydrogenase (ubiquinone) 1 alpha subcomplex, 4	199.968	242.969	276.833	268.879	253.061	334.572	258.676	155.16	193.49	302.827	211.602	294.673
17993	NM_010887	Ndufs4	NADH dehydrogenase (ubiquinone) Fe-S protein 4	17.3366	12.8005	15.51	18.1352	19.4108	30.3863	15.6843	9.71761	17.504	19.5427	16.0111	24.3109
17995	NM_133666	Ndufv1	NADH dehydrogenase (ubiquinone) flavoprotein 1	41.687	27.1524	22.8344	35.6184	63.0598	37.1485	36.6211	36.0656	36.6444	48.4571	48.5736	55.5238
17996	NM_010889	Neb	nebulin	261.83	5.24409	16.1406	346.145	158.161	199.86	3.73255	93.5808	244.729	165.677	37.16	583.857
17997	NM_008682	Nedd1	neural precursor cell expressed, developmentally down-regulated gene 1	5.60831	8.97713	4.23786	10.4188	8.96843	3.15032	5.02134	3.65615	6.42701	6.39269	7.59809	6.788
17999	NM_010890	Nedd4	neural precursor cell expressed, developmentally down-regulated 4	138.505	131.667	118.574	151.008	148.247	148.271	159.977	131.908	138.074	165.785	123.901	132.513
18000	NM_001159717,NM_001159718,NM_001159719,NM_010891	Sept2	septin 2	69.2899	65.9118	62.2922	85.5357	108.167	115.717	87.4862	88.0129	75.1541	82.9234	82.7552	67.5859
18002	NM_008683	Nedd8	neural precursor cell expressed, developmentally down-regulated gene 8	118.738	134.194	116.324	137.44	141.753	149.234	145.827	97.6732	132.367	119.652	166.024	143.447
18003	NM_001111324,NM_017464	Nedd9	neural precursor cell expressed, developmentally down-regulated gene 9	37.1963	31.1398	28.9974	49.9321	33.1426	32.5835	77.8055	45.9257	46.6803	46.0351	26.3796	34.3693
18004	NM_001293637,NM_001293638,NM_001293639,NM_175089	Nek1	NIMA (never in mitosis gene a)-related expressed kinase 1	11.8663	12.2174	14.9664	15.2052	14.3083	14.3857	13.8707	11.8689	13.9921	14.4522	20.8762	12.7877
18005	NM_010892	Nek2	NIMA (never in mitosis gene a)-related expressed kinase 2	6.08054	5.44299	3.85803	7.32417	1.50419	3.52458	1.87774	0.456233	3.52607	4.29939	4.64811	5.2241
18007	NM_001042752,NM_008684	Neo1	neogenin	21.4196	31.5387	26.6441	18.4869	13.7984	12.2048	21.8932	27.5527	23.331	13.2703	16.5354	18.2624
18008	NM_016701	Nes	nestin	3.46707	2.03088	1.54322	4.5312	8.78696	4.36707	3.44635	2.88817	4.75799	1.46745	1.03023	3.17603
18015	NM_010897	Nf1	neurofibromatosis 1	18.331	16.8547	17.2649	17.6272	17.1226	11.6669	19.6856	9.27577	14.7931	18.7931	12.5386	12.9168
18016	NM_001252250,NM_001252251,NM_001252252,NM_001252253,NM_010898	Nf2	neurofibromatosis 2	23.6754	21.8304	21.3567	22.6689	26.7664	23.3276	22.1106	22.1059	18.2494	20.8147	28.7053	20.515
18018	NM_001164109,NM_001164110,NM_001164111,NM_001164112,NM_016791,NM_198429	Nfatc1	nuclear factor of activated T cells, cytoplasmic, calcineurin dependent 1	13.8034	9.51431	10.7064	10.7056	6.40382	6.51368	7.44852	7.86653	9.27073	8.88621	4.98626	7.02785
18019	NM_001037177,NM_001037178,NM_001136073,NM_001291168,NM_001291169,NM_001291170,NM_001291171,NM_001291172,NM_001291173,NM_001291174,NM_001291175,NM_001291176,NM_001291177,NM_001291178,NM_001291179,NM_010899,NR_111897,NR_111898	Nfatc2	nuclear factor of activated T cells, cytoplasmic, calcineurin dependent 2	1.5739	4.42975	4.67159	1.7016	0.630866	0.29614	2.23002	1.19923	2.06805	1.3731	0.875759	2.20599
18020	NM_010900	Nfatc2ip	nuclear factor of activated T cells, cytoplasmic, calcineurin dependent 2 interacting protein	1.94855	0.929013	0.80538	0.58611	1.34378	2.38564	1.14636	2.42049	0.914791	0.887126	1.94376	1.22108
18021	NM_010901	Nfatc3	nuclear factor of activated T cells, cytoplasmic, calcineurin dependent 3	19.4811	21.0582	24.3184	18.4221	15.1017	15.717	14.0537	18.6839	17.4174	15.0062	19.1369	16.3295
18023	NM_001130450,NM_001130451,NM_001130452,NM_001130453,NM_001130454,NM_008686	Nfe2l1	nuclear factor, erythroid derived 2,-like 1	16.4655	46.8696	35.0695	16.4436	22.5258	24.53	24.8673	21.2779	34.6552	22.2744	18.5402	47.7438
18024	NM_010902,NR_132727	Nfe2l2	nuclear factor, erythroid derived 2, like 2	48.0789	62.2436	48.8369	75.1632	49.6118	61.009	53.9156	34.1683	41.3357	48.0001	44.3772	47.7546
18025	NM_010903	Nfe2l3	nuclear factor, erythroid derived 2, like 3	8.15951	16.1526	20.5888	12.2535	4.72739	13.5708	9.10972	20.9684	22.4576	12.4896	20.3333	18.4195
18027	NM_001122952,NM_001122953,NM_010905	Nfia	nuclear factor I/A	8.60458	10.0245	7.52816	8.72511	6.76071	5.04054	9.63674	8.70898	10.3226	8.9034	8.47777	8.85784
18028	NM_001113209,NM_001113210,NM_001286127,NM_001286131,NM_008687	Nfib	nuclear factor I/B	63.5183	55.6	50.0726	66.4968	41.8691	49.211	80.9269	63.1206	63.7318	68.7965	51.9007	53.4408
18029	NM_008688,NM_026756	Nfic	nuclear factor I/C	11.1548	9.47688	2.70097	8.14406	3.15834	5.55283	6.8513	6.66758	9.65781	6.65582	2.66738	5.09027
18030	NM_017373	Nfil3	nuclear factor, interleukin 3, regulated	6.70445	5.63943	8.71526	13.0561	5.84189	6.68246	9.40462	7.65751	6.39597	9.60341	3.39053	10.2175
18032	NM_001081981,NM_001081982,NM_001297601,NM_010906	Nfix	nuclear factor I/X	54.1207	57.6976	50.7539	35.3424	22.8857	23.3478	39.2764	35.2704	43.4957	37.9905	15.1423	28.0767
18033	NM_008689	Nfkb1	nuclear factor of kappa light polypeptide gene enhancer in B cells 1, p105	34.9504	37.8204	33.3664	33.1535	28.9608	44.4095	29.0801	32.7759	28.3777	28.1314	37.3715	34.7608
18034	NM_001177369,NM_001177370,NM_019408	Nfkb2	nuclear factor of kappa light polypeptide gene enhancer in B cells 2, p49/p100	12.254	16.5445	12.2498	12.2589	12.0405	7.29489	14.6704	9.32213	9.0069	10.2167	7.52969	12.8395
18035	NM_010907	Nfkbia	nuclear factor of kappa light polypeptide gene enhancer in B cells inhibitor, alpha	71.5727	113.926	127.605	47.4836	38.3476	35.4035	63.2333	43.5861	40.3296	45.8526	35.3051	37.4913
18036	NM_001306222,NM_010908	Nfkbib	nuclear factor of kappa light polypeptide gene enhancer in B cells inhibitor, beta	18.7032	23.54	24.6788	23.0165	15.3814	12.2354	18.5023	8.70644	18.7263	8.85999	7.96393	14.4171
18037	NM_001304956,NM_008690	Nfkbie	nuclear factor of kappa light polypeptide gene enhancer in B cells inhibitor, epsilon	1.84572	1.81159	3.32753	2.50587	4.25998	3.38746	3.16619	0.056522	1.16142	1.18037	3.01966	1.79221
18041	NM_010911	Nfs1	nitrogen fixation gene 1 (S. cerevisiae)	9.08143	7.66057	7.02977	9.03464	3.52191	3.69999	5.5075	0.080645	7.7939	7.60283	6.87125	9.05111
18044	NM_001110832,NM_001347401,NM_001347402,NM_010913	Nfya	nuclear transcription factor-Y alpha	8.58105	11.8787	11.2327	10.1068	5.01049	5.18632	13.9061	12.972	10.1806	7.25418	9.82758	6.75347
18045	NM_010914	Nfyb	nuclear transcription factor-Y beta	11.9834	9.2073	7.48666	8.33341	7.52783	12.4014	8.72246	10.1813	6.61639	6.76706	12.7139	9.41329
18046	NM_001048168,NM_001277095,NM_008692	Nfyc	nuclear transcription factor-Y gamma	21.4046	17.5138	16.459	16.4505	9.56904	10.6614	10.4121	9.41054	17.4212	14.1774	13.8203	23.3644
18049	NM_001112698,NM_013609	Ngf	nerve growth factor	7.74794	3.89637	3.7886	11.6422	5.04974	3.8437	2.01513	1.14007	1.74784	1.4645	2.44693	2.96373
18053	NM_033217	Ngfr	nerve growth factor receptor (TNFR superfamily, member 16)	2.13021	0.672468	0.481189	2.31668	0.562158	0.550369	1.23215	1.3487	0.818012	1.28842	0.687801	0.967565
18073	NM_010917	Nid1	nidogen 1	4.87829	5.18231	3.20159	9.22612	4.87698	5.90135	8.26047	5.10379	5.48182	8.44066	1.16299	5.58869
18080	NM_001081453,NM_001286079,NM_001286080,NM_008697,NR_104397,NR_104398	Nin	ninein	25.4728	19.0992	21.3428	11.246	8.55456	12.0263	13.3079	6.53295	10.7892	8.00211	6.89382	15.5224
18081	NM_013610	Ninj1	ninjurin 1	12.2401	13.5468	11.9164	15.1898	7.48401	6.27845	20.1181	14.9458	11.4017	13.7771	8.05493	9.97197
18082	NM_008698	Nipsnap1	nipsnap homolog 1 (C. elegans)	4.21042	3.8195	3.02681	2.61254	0.392964	0.617001	3.4078	1.29116	2.65525	2.85904	0.733219	2.57377
18087	NM_010918	Nktr	natural killer tumor recognition sequence	19.62	20.5783	20.6709	18.3705	16.7086	18.9414	23.0207	30.4026	25.9206	16.6473	34.4519	20.7211
18099	NM_008702	Nlk	nemo like kinase	2.56102	2.00303	3.35202	2.72831	1.78814	0.528075	3.37546	1.33357	2.27997	2.09825	3.87088	3.13899
18100	NM_010922	Mrpl40	mitochondrial ribosomal protein L40	9.17133	7.9226	7.26178	8.53605	14.0566	8.04315	7.45556	9.86392	8.79807	8.22622	7.30221	9.48755
18102	NM_008704	Nme1	NME/NM23 nucleoside diphosphate kinase 1	18.537	17.3011	13.8534	21.6095	19.1366	16.7726	16.5953	7.97339	14.8138	26.5885	18.8318	23.4872
18103	NM_001077529,NM_008705	Nme2	NME/NM23 nucleoside diphosphate kinase 2	103.826	115.416	93.0161	141.296	144.143	202.922	96.2029	48.0529	102.001	135.471	124.721	120.7
18104	NM_008706	Nqo1	NAD(P)H dehydrogenase, quinone 1	7.77058	13.3551	6.92186	8.59747	13.3186	2.73966	10.0963	3.40597	8.00514	8.15333	5.8594	9.34756
18105	NM_001163239,NM_001163241,NM_001163242,NM_020282	Nqo2	NAD(P)H dehydrogenase, quinone 2	2.09882	2.43131	1.3512	2.0543	2.08296	0.819122	1.81681	0.024263	0.810318	2.75466	1.26781	2.90407
18107	NM_008707	Nmt1	N-myristoyltransferase 1	43.0203	48.4339	49.0733	59.2972	58.8334	62.5422	55.4513	57.2355	56.7118	54.56	55.5779	51.6071
18108	NM_001290368,NM_001290369,NM_001290370,NM_008708	Nmt2	N-myristoyltransferase 2	10.491	11.3522	12.0546	11.7399	6.00472	11.1886	14.6988	9.94485	10.2987	11.894	8.89285	10.0245
18114	NM_010925	Rrp1	ribosomal RNA processing 1 homolog (S. cerevisiae)	77.8649	77.711	91.7681	91.5963	112.784	99.7243	93.9846	86.522	75.7458	89.6723	113.962	90.3726
18115	NM_001308506,NM_008710	Nnt	nicotinamide nucleotide transhydrogenase	8.43352	7.83526	5.23204	9.04362	11.4153	5.68401	9.65478	5.57323	6.43161	7.47998	2.94338	13.5281
18117	NM_010926	Emc8	ER membrane protein complex subunit 8	1.52176	1.26961	1.06039	2.04752	3.48976	2.83239	1.18608	1.68437	1.32587	2.62503	3.06705	2.01499
18120	NM_026246	Mrpl49	mitochondrial ribosomal protein L49	2.77706	2.69461	1.7552	1.30204	1.70018	2.47622	3.11992	3.68359	1.9033	0.885593	2.21609	2.62169
18128	NM_008714	Notch1	notch 1	33.5233	35.0028	25.5366	21.2322	13.5691	16.3674	28.576	25.5443	24.9792	20.5228	18.3017	21.2595
18129	NM_010928	Notch2	notch 2	18.6041	32.3141	32.6482	16.2331	9.4391	14.4697	20.9302	18.0577	20.9171	17.0988	18.4267	20.5045
18130	NM_008715	Ints6	integrator complex subunit 6	21.6643	23.3942	27.0182	21.2684	15.0677	15.3815	24.0535	28.7425	22.97	23.1875	26.3883	19.1155
18131	NM_008716	Notch3	notch 3	13.5808	22.1026	14.5933	11.3414	6.92664	6.30261	7.72072	9.19234	12.5707	13.5563	7.94397	13.4597
18139	NM_001166371,NM_008717	Zfp638	zinc finger protein 638	24.7772	37.001	39.3569	38.7852	30.4252	35.7173	28.4749	17.2604	24.2215	26.7118	34.6287	28.5212
18140	NM_001111078,NM_001111079,NM_001111080,NM_010931	Uhrf1	ubiquitin-like, containing PHD and RING finger domains, 1	24.4495	19.3072	11.4606	27.7812	33.4338	29.1298	9.49081	16.7385	15.0359	19.2871	17.66	24.1356
18141	NM_016714	Nup50	nucleoporin 50	6.94305	7.53785	7.02801	7.90479	9.50876	8.68891	8.02222	8.08978	8.30912	8.01297	7.75681	8.47135
18145	NM_008720	Npc1	Niemann-Pick type C1	20.6091	29.4305	25.3072	14.9482	8.4793	9.17516	23.6637	17.2026	18.9879	17.6874	17.0807	17.3339
18148	NM_001252260,NM_001252261,NM_008722	Npm1	nucleophosmin 1	718.947	556.506	640.671	1015.63	2165.04	1861.32	1164.78	1342.51	726.459	1269.05	1239.59	657.874
18150	NM_008723	Npm3	nucleoplasmin 3	41.1631	53.5825	35.4068	77.281	54.1928	23.6631	30.3576	70.4623	28.603	41.7658	33.8849	50.384
18163	NM_008729	Ctnnd2	catenin (cadherin associated protein), delta 2	2.55431	3.51765	3.02419	2.26785	0.882178	1.07829	3.43151	4.54619	3.1925	3.48009	1.45174	1.95507
18174	NM_001146161,NM_008732	Slc11a2	solute carrier family 11 (proton-coupled divalent metal ion transporters), member 2	2.5654	8.35145	6.67048	3.10722	5.93479	3.15469	2.24864	0.071461	4.17595	1.32022	3.43353	4.86693
18175	NM_001286552,NM_008733,NM_198059	Nrap	nebulin-related anchoring protein	65.7145	1.42914	4.44806	133.421	91.4345	42.0162	1.58135	27.35	59.8092	65.2103	19.764	204.347
18176	NM_010937	Nras	neuroblastoma ras oncogene	11.8988	13.2003	15.5605	15.5623	13.2999	14.6675	13.2388	12.1184	15.8397	14.6061	13.7967	12.2045
18181	NM_001164226,NM_001164227,NM_001164228,NM_001164229,NM_001164230,NM_010938	Nrf1	nuclear respiratory factor 1	12.546	8.30255	6.72316	10.5912	4.74972	5.98779	8.388	2.43166	5.54286	7.8262	8.74289	8.7891
18186	NM_008737	Nrp1	neuropilin 1	7.35219	6.9144	7.35096	8.11877	14.1552	8.72919	6.52993	6.66088	8.3455	8.97161	1.60517	6.92629
18187	NM_001077403,NM_001077404,NM_001077405,NM_001077406,NM_001077407,NM_010939	Nrp2	neuropilin 2	4.32771	5.53168	4.41725	7.18839	5.45343	3.92904	4.25455	3.68775	3.68162	5.94536	4.06333	6.3633
18193	NM_008739	Nsd1	nuclear receptor-binding SET-domain protein 1	44.1555	41.6222	42.4027	37.7326	33.863	37.1743	44.9008	46.4771	40.0981	37.5873	38.1403	30.2573
18194	NM_010941	Nsdhl	NAD(P) dependent steroid dehydrogenase-like	12.7513	21.8648	15.6289	23.7335	11.5184	13.4475	25.0484	24.2056	29.0441	27.3909	31.3572	33.4318
18195	NM_008740	Nsf	N-ethylmaleimide sensitive fusion protein	26.2817	26.4636	29.5572	22.7002	20.2061	38.8056	22.5161	25.5834	20.6149	20.568	35.1927	21.5241
18201	NM_010945	Nsmaf	neutral sphingomyelinase (N-SMase) activation associated factor	13.9284	23.0244	22.1174	14.2743	12.761	17.8623	16.2437	9.17947	19.1248	14.4178	10.4794	16.841
18203	NM_001346106,NM_001346107,NM_001346108,NM_001346109,NM_001346110,NM_001346111,NM_010946,NR_144374	Ntan1	N-terminal Asn amidase	10.3974	15.6373	11.0586	12.2274	22.8859	17.4298	16.3401	18.4858	10.0672	17.7403	7.54245	18.8224
18208	NM_008744	Ntn1	netrin 1	0.367898	0.437248	0.42553	0.517462	0.181901	0.242729	0.00472	0.757669	0.781861	0.607073	0.211881	0.391082
18213	NM_008746,NM_182809	Ntrk3	neurotrophic tyrosine kinase, receptor, type 3	0.833798	0.698948	0.664789	1.1343	0.987224	1.28818	1.28276	0.014378	1.34591	1.69825	0.602378	0.942407
18214	NM_022563	Ddr2	discoidin domain receptor family, member 2	4.07913	5.24299	2.50512	9.65686	7.80379	3.95668	5.47618	4.82184	5.00151	12.4608	6.47382	7.08932
18218	NM_008748	Dusp8	dual specificity phosphatase 8	0.39355	1.18518	0.681653	0.541798	0.194427	0.293355	0.07471	0.060879	0.191421	0.332908	0.739681	0.921714
18220	NM_001163662,NM_008749	Nucb1	nucleobindin 1	39.7759	40.3907	48.9038	35.7501	44.8738	47.633	38.237	51.7054	32.1152	38.2558	37.092	34.3312
18221	NM_010948	Nudc	nudC nuclear distribution protein	51.0106	48.3652	56.1776	65.8059	63.5756	93.2001	43.2102	62.0185	41.2656	56.4336	57.7459	54.3917
18222	NM_001136075,NM_001272055,NM_001272056,NM_010949,NR_073563,NR_073564	Numb	numb homolog (Drosophila)	10.9976	10.7164	15.2437	9.89157	9.55647	10.9469	10.705	14.9186	13.6822	14.2542	12.6583	11.8985
18223	NM_010950	Numbl	numb-like	2.83468	4.2698	2.403	3.02413	3.81434	3.6143	3.57343	0.140521	2.20685	1.73856	3.37448	2.05719
18226	NM_053074	Nup62	nucleoporin 62	11.4208	12.7273	11.2759	13.7535	8.83104	4.88148	12.506	8.92062	7.90385	10.9533	5.03774	9.84554
18227	NM_001139509,NM_013613	Nr4a2	nuclear receptor subfamily 4, group A, member 2	0.276992	0.205511	0.194006	0.43294	0.360615	0.127059	2.04346	0.257754	0.038445	1.00226	0.065846	0.560513
18230	NM_008750	Nxn	nucleoredoxin	9.25192	9.23649	7.98326	6.36008	4.45433	6.61589	5.49683	10.3731	8.95723	6.09753	4.05443	7.5138
18242	NM_016978	Oat	ornithine aminotransferase	36.5575	33.6604	28.9821	31.9516	33.3024	51.7408	31.6646	21.737	29.6426	32.8764	58.6494	47.8642
18245	NM_001301034,NM_008753	Oaz1	ornithine decarboxylase antizyme 1	2.29331	2.25281	1.23433	1.48932	8.20712	2.92427	0.156025	31.0466	1.62039	1.01549	0.25111	1.04354
18247	NM_001301307,NM_010952	Oaz2	ornithine decarboxylase antizyme 2	4.22056	4.7835	2.83396	6.37	9.43517	2.15274	2.54413	5.26524	4.29273	2.82771	2.53409	6.8518
18263	NM_013614	Odc1	ornithine decarboxylase, structural 1	24.4658	16.4314	12.4946	47.3577	55.9887	33.8623	21.0958	15.5904	14.9008	30.397	10.3415	25.1646
18286	NM_001113213,NM_001113214,NM_001177659,NM_001177661,NM_013615	Odf2	outer dense fiber of sperm tails 2	33.4856	31.1411	40.1092	33.1645	40.3291	59.9067	43.2337	37.1663	34.1361	49.2534	47.6981	33.4706
18293	NM_001252282,NM_001252283,NM_001252287,NM_001252288,NM_010956	Ogdh	oxoglutarate (alpha-ketoglutarate) dehydrogenase (lipoamide)	50.3168	57.7024	45.5343	46.1193	33.9433	36.0237	42.9186	43.5068	48.0041	45.333	37.5088	57.3208
18301	NM_001111073,NM_001287213,NM_001287217,NM_008761	Fxyd5	FXYD domain-containing ion transport regulator 5	45.507	60.5468	57.5793	75.0142	81.3185	83.4097	106.533	31.9758	76.949	63.6652	29.8974	54.3542
18391	NM_001286538,NM_001286539,NM_001286540,NM_001286541,NM_001286542,NM_001286551,NM_001286605,NM_011014	Sigmar1	sigma non-opioid intracellular receptor 1	31.1559	35.296	34.6527	34.3041	21.9202	23.3613	29.1476	43.0756	26.9803	25.8287	22.5938	20.6618
18393	NM_001025378,NM_001271526,NM_008765	Orc2	origin recognition complex, subunit 2	11.0167	8.13915	7.98546	8.86554	7.03387	12.5143	8.26319	8.43602	5.93745	6.94472	7.73489	10.1411
18405	NM_008768	Orm1	orosomucoid 1	53.7734	334.282	479.317	38.8331	12.1157	51.9913	53.8249	43.0802	54.8648	25.7184	58.9762	33.084
18408	NM_181325	Slc25a15	solute carrier family 25 (mitochondrial carrier ornithine transporter), member 15	2.68799	2.02421	2.25494	1.98592	1.15712	2.04034	2.40524	1.44653	2.1174	2.54595	1.23904	2.15546
18412	NM_001290769,NM_011018	Sqstm1	sequestosome 1	39.3072	44.1569	45.5993	47.7135	31.4276	25.9233	45.4608	52.4209	54.2195	57.2855	24.5013	52.1447
18414	NM_001310469,NM_011019	Osmr	oncostatin M receptor	22.7569	21.7579	14.4367	35.561	13.0712	14.3124	14.5869	11.6987	11.5154	14.475	18.3708	16.3196
18415	NM_011020	Hspa4l	heat shock protein 4 like	26.9596	28.0208	38.0198	34.6396	24.2587	46.3591	35.4179	24.338	36.7379	36.6849	48.1152	40.2146
18426	NM_019935	Ovol1	ovo like zinc finger 1	5.04644	10.6714	9.84027	5.03358	3.2667	5.54138	5.02854	5.30145	3.77681	5.32513	11.5605	6.62988
18432	NM_016776	Mybbp1a	MYB binding protein (P160) 1a	48.3001	41.7621	43.5495	69.091	66.8227	86.6063	41.9093	47.514	43.5648	41.0629	61.5054	55.4364
18438	NM_001310718,NM_001310720,NM_011026	P2rx4	purinergic receptor P2X, ligand-gated ion channel 4	10.543	7.59282	11.8157	11.4599	12.6239	10.5927	22.6842	7.75379	13.4286	13.3569	8.25917	10.9935
18439	NM_001038839,NM_001038845,NM_001038887,NM_001284402,NM_011027	P2rx7	purinergic receptor P2X, ligand-gated ion channel, 7	3.55337	2.70756	3.17735	2.78968	2.98551	0.943002	3.44181	6.72404	5.7673	3.17195	1.7303	2.78691
18441	NM_001282016,NM_008772	P2ry1	purinergic receptor P2Y, G-protein coupled 1	7.17285	9.85455	7.61329	8.91157	4.65646	2.97682	9.25251	0.168516	0.265008	0.625409	4.89815	4.03061
18451	NM_001316370,NM_001316371,NM_011030	P4ha1	procollagen-proline, 2-oxoglutarate 4-dioxygenase (proline 4-hydroxylase), alpha 1 polypeptide	16.6682	12.7417	11.9707	13.1336	11.799	17.6829	14.5434	15.2627	10.4207	10.9693	11.4339	11.1555
18452	NM_001136076,NM_011031	P4ha2	procollagen-proline, 2-oxoglutarate 4-dioxygenase (proline 4-hydroxylase), alpha II polypeptide	5.23849	6.70074	5.49192	3.5476	4.90901	6.78019	3.23178	0.890586	3.82674	5.22416	1.1953	4.48714
18453	NM_011032	P4hb	prolyl 4-hydroxylase, beta polypeptide	82.3369	98.7057	106.616	125.141	118.446	142.453	124.3	109.428	105.224	124.579	139.896	135.191
18457	NM_019788	Bloc1s6	biogenesis of lysosomal organelles complex-1, subunit 6, pallidin	1.51137	2.15009	1.1828	2.67335	0.845916	0.914683	2.51966	0.03954	2.49257	1.1716	1.32768	2.58396
18458	NM_008774	Pabpc1	poly(A) binding protein, cytoplasmic 1	672.164	698.814	682.697	834.427	933.365	851.193	981.463	757.876	719.758	887.942	783.59	613.423
18472	NM_013625,NR_037610	Pafah1b1	platelet-activating factor acetylhydrolase, isoform 1b, subunit 1	26.0224	28.8247	27.1867	21.7644	27.7479	24.9882	27.1406	17.5098	18.4829	23.2152	33.2918	30.3691
18475	NM_008775	Pafah1b2	platelet-activating factor acetylhydrolase, isoform 1b, subunit 2	16.5345	16.4969	14.7082	15.9368	19.2455	15.7177	14.5473	18.9019	15.505	18.6059	14.9053	14.9337
18476	NM_008776	Pafah1b3	platelet-activating factor acetylhydrolase, isoform 1b, subunit 3	4.42963	7.60195	3.72537	4.45451	3.9798	1.23977	4.87894	5.34968	4.45313	3.92856	5.41088	5.63638
18477	NM_011034	Prdx1	peroxiredoxin 1	191.475	201.827	160.178	193.537	228.933	257.345	177.418	118.901	227.911	173.262	256.23	267.942
18479	NM_011035	Pak1	p21 protein (Cdc42/Rac)-activated kinase 1	20.2555	27.0273	23.578	18.5369	31.2389	34.4019	27.2977	20.6678	28.5469	21.5134	18.1681	21.8692
18481	NM_001195046,NM_001195047,NM_001195048,NM_001195049,NM_008778	Pak3	p21 protein (Cdc42/Rac)-activated kinase 3	4.33811	8.75271	12.5726	4.89176	1.57046	2.33996	6.36586	9.32059	6.841	5.84733	6.20728	5.79704
18483	NM_001161747,NM_023128	Palm	paralemmin	2.80808	5.78445	6.5485	5.47828	6.62687	7.02396	7.29526	8.9779	5.1126	5.93477	3.13894	3.06627
18484	NM_013626	Pam	peptidylglycine alpha-amidating monooxygenase	21.149	20.531	17.9586	16.7139	16.9494	18.1074	16.622	13.2868	18.7604	12.8072	16.0078	12.9413
18491	NM_021362	Pappa	pregnancy-associated plasma protein A	3.56937	3.62228	2.16997	4.73857	3.66587	1.25883	3.93907	6.98911	3.15379	4.79141	1.46261	1.88567
18505	NM_001159520,NM_008781	Pax3	paired box 3	0.829072	1.29229	0.839476	2.72935	1.94123	1.20679	1.36965	3.59614	1.93541	0.50268	0.68103	0.792622
18514	NM_001291508,NM_001291509,NM_008783,NM_183355	Pbx1	pre B cell leukemia homeobox 1	9.67174	7.6938	7.86981	11.2251	3.9652	4.19303	9.45093	9.01915	9.88947	6.09585	7.69092	7.26976
18515	NM_017463	Pbx2	pre B cell leukemia homeobox 2	5.83377	6.81415	5.29462	5.03669	5.73071	5.17957	5.7489	3.86617	6.01259	6.1368	3.50628	5.45023
18516	NM_001290576,NM_016768	Pbx3	pre B cell leukemia homeobox 3	3.92863	2.99652	1.57505	5.09437	3.53823	1.63348	2.82506	3.14873	3.66853	4.6263	1.89182	3.32074
18518	NM_008784	Igbp1	immunoglobulin (CD79A) binding protein 1	33.2541	35.0979	35.3131	30.9913	32.6917	33.0434	42.0381	37.3529	36.2436	39.2142	39.3579	36.6761
18519	NM_001190846,NM_020005	Kat2b	K(lysine) acetyltransferase 2B	20.1679	16.496	16.777	19.4817	18.5772	14.7943	16.5014	8.10385	16.2118	21.6068	14.827	20.0052
18521	NM_001103165,NM_001103166,NM_001174073,NM_011042	Pcbp2	poly(rC) binding protein 2	139.338	159.088	146.269	160.326	114.006	80.2702	149.001	128.35	161.549	159.071	97.7391	112.104
18526	NM_001098170,NM_001098171,NM_001098172,NM_011043	Pcdh10	protocadherin 10	0.145278	0.074946	0.00518	0.019422	0.857363	0.005944	0.432187	0.519083	0.125584	0.14226	0.003628	0.022449
18536	NM_023662	Pcm1	pericentriolar material 1	37.2802	38.2549	41.4464	39.9254	31.4544	37.8691	46.0807	40.318	34.1546	32.7516	31.8932	29.511
18537	NM_001347228,NM_008786	Pcmt1	protein-L-isoaspartate (D-aspartate) O-methyltransferase 1	8.89689	10.2948	8.70514	11.1077	1.19535	1.07732	14.2465	5.82267	9.19938	7.19307	2.37965	9.45442
18538	NM_011045	Pcna	proliferating cell nuclear antigen	121.085	102.497	88.1555	135.892	128.875	179.064	118.165	122.005	81.919	121.741	139.468	116.999
18541	NM_001282992,NM_008787	Pcnt	pericentrin (kendrin)	17.8425	13.668	12.0529	13.4359	10.9935	10.121	13.7332	13.8852	12.8273	13.1668	12.801	14.3904
18542	NM_008788	Pcolce	procollagen C-endopeptidase enhancer protein	6.1365	10.2213	4.53313	8.25135	13.3663	3.30253	5.01912	4.27305	5.28803	11.6044	2.24248	4.89519
18550	NM_001081454,NM_011046	Furin	furin (paired basic amino acid cleaving enzyme)	18.8398	24.9954	21.2742	27.0215	17.6299	18.2836	19.638	14.7889	25.4844	23.9953	11.8139	19.3852
18551	NM_008793	Pcsk4	proprotein convertase subtilisin/kexin type 4	0.472658	0.385848	0.068704	0.517281	0.604376	0.063843	0.169913	1.13612	0.646338	0.073018	0.07164	0.164307
18554	NM_001281934,NM_008794,NR_104055	Pcsk7	proprotein convertase subtilisin/kexin type 7	6.17893	7.91501	5.40013	6.7305	4.9338	2.82058	5.37395	3.22953	4.15156	5.83355	5.28934	6.48319
18555	NM_001310456,NM_011049	Cdk16	cyclin-dependent kinase 16	30.1628	30.2632	32.8872	33.7653	31.1883	35.3254	30.8218	30.419	28.6259	28.8285	34.3297	37.0618
18557	NM_008795	Cdk18	cyclin-dependent kinase 18	3.39145	2.28112	1.84496	3.51343	0.934879	0.317991	4.14098	0.339695	3.46358	3.31354	1.02855	3.48048
18559	NM_001316372,NM_008796	Pctp	phosphatidylcholine transfer protein	0.536565	0.69003	0.501169	3.78843	0.470871	3.25101	2.24103	7.56643	2.74607	5.58065	3.65405	5.33692
18563	NM_001162946,NM_008797	Pcx	pyruvate carboxylase	6.61612	2.78887	1.74204	6.59121	5.28131	2.97953	2.77442	3.90536	5.03894	5.94153	5.89275	9.52635
18567	NM_008799	Pdcd2	programmed cell death 2	15.6494	15.9889	18.3961	18.3764	41.5927	28.5003	15.999	17.4058	12.4995	17.7369	17.0519	13.7188
18569	NM_001168491,NM_001168492,NM_011050	Pdcd4	programmed cell death 4	92.9387	122.663	135.536	62.5567	107.115	103.278	78.8998	129.425	77.99	74.3728	126.072	70.2822
18570	NM_011051	Pdcd6	programmed cell death 6	31.4149	30.7118	44.2122	45.7923	41.7564	27.4115	51.7977	38.8939	35.0738	44.0143	47.6577	42.3754
18571	NM_001164677,NM_001164678,NM_011052	Pdcd6ip	programmed cell death 6 interacting protein	29.6609	39.2278	42.3075	32.7966	35.8435	50.1551	33.3379	33.4312	32.6537	31.2653	43.1248	37.9961
18572	NM_011053	Pdcd11	programmed cell death 11	12.0431	12.0656	12.7012	12.4246	11.829	8.94412	6.92976	3.86168	8.18632	7.59293	13.0484	11.4144
18574	NM_001285890,NM_008800	Pde1b	phosphodiesterase 1B, Ca2+-calmodulin dependent	0.180656	1.01223	1.17129	1.03514	1.64569	0.799015	2.98525	0.00855	2.30633	2.00585	0.632045	1.28666
18578	NM_001177980,NM_001177981,NM_001177982,NM_001177983,NM_019840	Pde4b	phosphodiesterase 4B, cAMP specific	11.7048	8.93737	9.52949	14.9982	13.1755	10.1127	17.3967	21.2011	11.517	11.9849	9.98516	12.9389
18582	NM_008801	Pde6d	phosphodiesterase 6D, cGMP-specific, rod, delta	5.99052	5.11891	3.16757	5.78861	10.0486	3.16304	3.12013	8.52222	5.21842	5.8678	8.18405	9.7443
18583	NM_001122759,NM_008802	Pde7a	phosphodiesterase 7A	8.5954	6.14158	5.16362	9.03327	7.2346	11.2	6.9399	9.40852	7.3352	9.3934	7.71585	9.14724
18584	NM_008803	Pde8a	phosphodiesterase 8A	25.282	19.8327	20.5093	21.4139	26.1715	17.815	28.0077	5.16392	23.3757	24.5668	26.3601	19.2001
18590	NM_008808	Pdgfa	platelet derived growth factor, alpha	5.22906	6.84252	6.65707	11.1263	6.36637	11.5063	12.5404	11.0698	7.62922	15.1127	9.03774	7.7702
18591	NM_011057	Pdgfb	platelet derived growth factor, B polypeptide	2.10581	2.57459	2.13118	2.40262	1.04314	1.89117	5.65285	1.91013	3.21404	2.16787	1.21542	1.94415
18595	NM_001083316,NM_001347718,NM_001347719,NM_011058,NR_144636	Pdgfra	platelet derived growth factor receptor, alpha polypeptide	2.27279	5.46035	5.22873	5.83849	5.3038	2.75088	4.09096	0.875207	5.67698	5.12322	0.8873	3.78435
18596	NM_001146268,NM_008809	Pdgfrb	platelet derived growth factor receptor, beta polypeptide	2.47927	3.65172	2.02228	3.53216	5.38519	3.2506	1.26786	5.71548	4.27283	4.72431	0.26284	2.79742
18597	NM_008810	Pdha1	pyruvate dehydrogenase E1 alpha 1	93.5004	74.0054	65.9381	107.808	87.1058	106.423	83.4601	86.7006	89.8763	120.166	87.5501	133.88
18604	NM_133667	Pdk2	pyruvate dehydrogenase kinase, isoenzyme 2	21.8855	7.85255	8.14945	20.0481	11.008	8.09443	12.765	0.724143	18.0186	12.0193	6.88909	37.8555
18605	NM_001308327,NM_001308329,NM_008813	Enpp1	ectonucleotide pyrophosphatase/phosphodiesterase 1	3.2281	3.67666	2.23471	5.31613	3.46131	1.01558	7.0507	3.46467	4.25848	4.79175	1.97238	4.80823
18606	NM_001136077,NM_001285994,NM_001285995,NM_015744	Enpp2	ectonucleotide pyrophosphatase/phosphodiesterase 2	11.2398	15.9525	11.0746	35.7993	25.4417	21.3973	23.8238	8.98931	18.7976	19.0657	3.73459	12.2643
18607	NM_001080773,NM_001286662,NM_011062	Pdpk1	3-phosphoinositide dependent protein kinase 1	11.8623	12.0151	14.8288	13.1013	8.53884	10.7064	11.7716	16.9793	12.4749	10.3936	14.9566	11.323
18611	NM_001329869,NM_001329871,NM_011063	Pea15a	phosphoprotein enriched in astrocytes 15A	4.27604	6.66601	4.88652	3.37782	5.08575	1.82429	7.03221	3.22763	5.00242	6.21086	2.82012	3.88377
18612	NM_001316365,NM_001316366,NM_008815	Etv4	ets variant 4	18.7887	13.0905	11.1085	19.4472	8.60854	17.9269	11.3285	2.57679	12.573	13.1235	4.48063	11.437
18613	NM_001032378,NM_001305157,NM_001305158,NM_008816	Pecam1	platelet/endothelial cell adhesion molecule 1	29.3015	19.2263	8.0006	41.2383	52.6648	29.8674	12.394	13.4054	21.7546	16.7707	6.02368	17.2962
18616	NM_008817	Peg3	paternally expressed 3	2.37979	1.51754	0.889358	5.87651	15.1264	5.53268	1.7794	0.930403	3.65979	3.41659	1.35648	4.6264
18624	NM_008820	Pepd	peptidase D	21.3724	31.9054	26.2744	17.7439	22.993	18.3739	18.0683	14.9009	18.0083	21.5026	14.3255	18.738
18626	NM_001159367,NM_011065	Per1	period circadian clock 1	21.2868	27.7653	25.8664	16.1955	5.34293	9.01364	22.5151	30.1166	23.5677	20.476	14.0478	17.68
18627	NM_011066	Per2	period circadian clock 2	5.01697	4.2034	3.51803	2.4458	1.76268	0.423254	8.4362	5.59509	6.11477	5.6429	5.48639	7.47705
18628	NM_001289877,NM_001289878,NM_011067	Per3	period circadian clock 3	3.36383	1.87268	1.30633	1.27131	0.861365	0.667507	4.73321	5.43485	5.00581	2.92002	3.41502	3.28486
18633	NM_145122,NR_028114	Pex16	peroxisomal biogenesis factor 16	6.83856	6.97698	5.86853	3.72392	11.8649	3.33317	8.84877	10.5566	10.4452	9.02806	11.2939	11.495
18634	NM_001161825,NM_008822	Pex7	peroxisomal biogenesis factor 7	13.6315	13.4057	14.8798	8.78855	7.51768	16.5873	6.43723	3.25959	8.50323	7.67243	12.8658	13.1149
18637	NM_011070	Pfdn2	prefoldin 2	56.883	50.476	63.366	65.8573	67.202	66.5517	46.2253	103.85	67.0408	41.605	64.6788	67.86
18640	NM_001162415,NM_001162416,NM_008825,NR_027859	Pfkfb2	6-phosphofructo-2-kinase/fructose-2,6-biphosphatase 2	13.9532	12.1269	23.7326	8.28347	6.06484	9.82989	7.8984	11.0263	10.8005	12.1377	28.633	16.6095
18641	NM_008826	Pfkl	phosphofructokinase, liver, B-type	11.3716	15.2712	14.934	12.671	16.0015	22.29	10.1193	9.63253	11.5315	18.4295	17.5592	19.1636
18642	NM_001163487,NM_001163488,NM_021514	Pfkm	phosphofructokinase, muscle	98.0263	9.06305	10.9448	74.3426	141.54	55.0234	8.663	21.9568	72.1698	33.346	15.2598	182.249
18643	NM_011072	Pfn1	profilin 1	373.098	401.083	337.779	380.835	482.173	442.324	409.455	411.181	375.317	428.329	281.34	341.685
18645	NM_019410	Pfn2	profilin 2	9.03703	5.12721	3.5706	7.71472	11.1843	5.06781	9.6353	5.65563	7.84103	8.39927	3.44391	10.2524
18647	NM_001310448,NM_011074	Cdk14	cyclin-dependent kinase 14	3.23813	2.53942	3.38499	6.98843	4.82972	7.08867	7.17957	3.53991	6.8158	8.58013	4.19937	6.40673
18648	NM_023418	Pgam1	phosphoglycerate mutase 1	20.2533	27.1428	22.9811	24.5926	21.7989	26.9637	20.619	18.1558	18.425	26.7219	26.6613	29.6201
18655	NM_008828	Pgk1	phosphoglycerate kinase 1	116.492	93.9472	77.1683	156.821	169.243	125.509	141.048	64.9367	102.855	161.49	124.036	209.524
18669	NM_011075	Abcb1b	ATP-binding cassette, sub-family B (MDR/TAP), member 1B	13.6239	11.9962	9.72632	10.0927	8.49117	9.63423	5.89165	6.21854	9.3326	6.96094	8.43437	7.89727
18673	NM_008831	Phb	prohibitin	65.5206	58.2647	60.631	98.8302	114.723	108.088	68.204	50.3671	64.8467	94.5837	80.8135	110.229
18674	NM_133668	Slc25a3	solute carrier family 25 (mitochondrial carrier, phosphate carrier), member 3	68.4889	70.7933	58.8218	74.8146	91.8276	92.237	63.1363	48.0282	67.3648	87.6507	82.9943	104.576
18676	NM_011078	Phf2	PHD finger protein 2	13.2404	12.4974	10.1005	10.729	9.11211	5.97776	12.6301	8.18637	10.3404	9.11533	6.60524	9.67514
18679	NM_008832,NM_173021	Phka1	phosphorylase kinase alpha 1	12.0115	2.37555	2.50068	7.02893	8.52188	5.13126	1.34946	2.45757	6.15802	4.28104	1.16172	14.7521
18685	NM_001163467,NM_001163468,NM_001163469,NM_013629	Phtf1	putative homeodomain transcription factor 1	18.2953	12.8816	14.2183	15.2485	16.7165	23.3556	16.7601	9.30065	15.3447	16.3923	31.2578	15.775
18689	NR_028271	Phxr4	per-hexamer repeat gene 4	3.30017	2.26323	1.26354	2.4681	2.28462	0.139843	2.02992	2.65466	2.23996	1.92031	0.400714	1.22167
18693	NM_001045558,NM_008837	Pick1	protein interacting with C kinase 1	15.8627	18.2212	26.4694	15.2092	9.5486	9.11362	27.4492	9.12369	19.9674	23.2568	24.5772	17.7801
18700	NM_011081	Piga	phosphatidylinositol glycan anchor biosynthesis, class A	3.43648	3.82133	4.95127	4.2507	1.22433	5.26207	3.34952	1.08284	3.21868	2.99427	6.43761	4.18155
18701	NM_008838	Pigf	phosphatidylinositol glycan anchor biosynthesis, class F	17.9098	17.0401	17.9226	15.8933	33.2357	25.3547	3.94247	8.61062	15.0853	13.4885	18.9119	19.4853
18704	NM_011083	Pik3c2a	phosphatidylinositol 3-kinase, C2 domain containing, alpha polypeptide	18.7128	19.8354	19.0971	14.1137	15.0284	14.7421	15.158	10.8834	17.8744	15.8877	17.2141	14.5679
18705	NM_011084,NM_207683	Pik3c2g	phosphatidylinositol 3-kinase, C2 domain containing, gamma polypeptide	1.36026	2.13784	2.44329	0.395917	0.920018	0.158285	0.891163	0.358893	1.27279	0.462881	1.40328	0.523494
18706	NM_008839	Pik3ca	phosphatidylinositol 3-kinase, catalytic, alpha polypeptide	13.8692	12.9776	12.7782	13.7098	9.17672	10.0499	12.6478	11.3433	11.6449	12.0465	12.278	11.4374
18708	NM_001024955,NM_001077495	Pik3r1	phosphatidylinositol 3-kinase, regulatory subunit, polypeptide 1 (p85 alpha)	33.0825	26.6267	25.2613	35.3626	30.8094	26.1383	43.6334	31.0165	35.2665	47.7972	23.0582	28.1477
18709	NM_008841	Pik3r2	phosphatidylinositol 3-kinase, regulatory subunit, polypeptide 2 (p85 beta)	24.899	25.7014	27.8071	17.4067	13.7658	12.5624	26.9661	29.0029	27.0289	21.9239	22.8899	20.9682
18710	NM_181585	Pik3r3	phosphatidylinositol 3 kinase, regulatory subunit, polypeptide 3 (p55)	4.5894	4.63819	5.81006	4.84011	3.42713	4.72365	3.90602	8.07459	3.76327	4.43221	4.04492	3.90755
18711	NM_001310624,NM_011086	Pikfyve	phosphoinositide kinase, FYVE finger containing	10.948	12.5133	9.79773	10.7237	8.18282	8.40801	10.9719	6.42855	8.15445	7.06169	6.43779	9.5964
18712	NM_008842	Pim1	proviral integration site 1	2.51638	10.5003	8.33061	2.92883	1.84249	1.45511	9.15502	4.24643	3.00645	6.26468	2.86242	3.55905
18717	NM_001146687,NM_001293646,NM_001293647,NM_008844	Pip5k1c	phosphatidylinositol-4-phosphate 5-kinase, type 1 gamma	8.89954	6.92687	7.14036	5.25807	2.41593	2.68828	8.45052	3.47377	4.28396	4.78904	4.38905	4.5173
18718	NM_008845	Pip4k2a	phosphatidylinositol-5-phosphate 4-kinase, type II, alpha	7.3889	9.49468	7.15554	9.82621	10.9804	7.17256	12.1533	5.12258	6.30795	11.543	4.86153	6.07772
18720	NM_001293707,NM_008847	Pip5k1a	phosphatidylinositol-4-phosphate 5-kinase, type 1 alpha	4.94725	5.29349	5.22272	3.00458	3.08494	2.5835	4.69278	3.04802	4.96377	4.00412	2.94361	4.54507
18726	NM_011090,NR_028115	Lilra6	leukocyte immunoglobulin-like receptor, subfamily A (with TM domain), member 6	3.14524	4.73691	5.01216	4.13426	6.28427	1.36469	5.50508	0.051615	2.18503	6.89259	3.37584	7.52977
18729	NM_001289428,NM_008848,NM_011093	Pira6	paired-Ig-like receptor A6	19.3135	9.3703	19.5082	16.5899	27.84	13.4202	26.0402	8.09965	14.4065	20.207	11.076	23.1141
18733	NM_011095	Pirb	paired Ig-like receptor B	15.4649	23.2847	27.1437	12.7589	36.7615	5.18268	39.8527	20.2759	18.3183	22.5062	2.94487	27.4996
18738	NM_008850	Pitpna	phosphatidylinositol transfer protein, alpha	49.2421	51.8147	50.223	45.5231	58.2683	57.5145	46.8913	34.9239	39.4957	59.4118	41.2191	36.8996
18739	NM_008851,NR_075078	Pitpnm1	phosphatidylinositol transfer protein, membrane-associated 1	2.67636	2.38132	2.67034	3.1517	2.92635	0.579671	2.65081	1.09042	2.71895	2.00544	1.35005	3.11488
18744	NM_001083110,NM_001290555,NM_001290556,NM_008853	Pja1	praja ring finger 1, E3 ubiquitin protein ligase	10.7729	11.144	10.9946	10.6548	11.7294	10.2833	12.6577	9.71663	3.7561	3.92801	8.36315	3.82761
18746	NM_001253883,NM_011099	Pkm	pyruvate kinase, muscle	332.138	233.995	238.592	369.876	355.402	359.593	293.672	269.972	338.456	410.484	395.92	392.225
18747	NM_001277898,NM_008854	Prkaca	protein kinase, cAMP dependent, catalytic, alpha	16.0882	17.3463	15.876	13.3182	18.0923	11.341	18.6845	4.39529	17.2416	16.7043	8.64384	21.0675
18749	NM_001164198,NM_001164199,NM_001164200,NM_011100	Prkacb	protein kinase, cAMP dependent, catalytic, beta	6.92703	8.08264	5.3235	7.7812	7.77201	7.44877	7.94354	7.61217	9.3416	7.10597	5.31372	6.21765
18750	NM_011101	Prkca	protein kinase C, alpha	4.3663	3.0302	2.53905	3.67393	3.57068	2.54218	3.08153	4.87174	2.64597	3.82643	2.78019	4.64288
18751	NM_001316672,NM_008855	Prkcb	protein kinase C, beta	1.69938	3.1246	7.40985	2.03577	2.03382	1.14349	1.34593	3.13651	2.51771	1.50171	0.897998	4.03105
18753	NM_001310682,NM_011103	Prkcd	protein kinase C, delta	40.0737	45.471	51.8612	29.9723	30.2399	32.6999	46.8147	24.9532	44.0119	39.6652	32.9028	35.6398
18754	NM_011104	Prkce	protein kinase C, epsilon	1.58539	2.95572	2.28094	1.94263	0.886709	0.757144	2.58115	0.414001	2.7752	3.3814	1.13283	2.17979
18755	NM_001313977,NM_008856	Prkch	protein kinase C, eta	14.2779	18.6544	17.4443	11.7602	14.5342	9.80113	14.3071	12.9743	13.6907	12.6111	10.088	14.035
18759	NM_008857	Prkci	protein kinase C, iota	78.9872	80.6256	85.0706	78.0422	83.1191	98.4601	98.6041	67.0109	80.2941	86.3913	93.3764	69.6625
18761	NM_008859	Prkcq	protein kinase C, theta	10.3076	7.88873	8.07196	5.85892	7.9689	3.39639	3.01533	8.14811	6.71245	4.27848	3.67845	11.6327
18763	NM_013630	Pkd1	polycystic kidney disease 1 homolog	8.63731	8.7031	7.12882	6.51977	7.27372	5.25161	7.23408	3.70778	7.68868	8.47274	4.81612	6.29109
18764	NM_008861	Pkd2	polycystic kidney disease 2	5.50431	5.48712	4.08524	7.20366	7.97659	6.2846	4.14307	1.379	5.8082	6.57747	4.54629	4.92814
18768	NM_001039050,NM_001039051,NM_001039052,NM_001039053,NM_001190402,NM_008863	Pkib	protein kinase inhibitor beta, cAMP dependent, testis specific	0.375513	1.93461	1.84716	0.10814	0.44763	0.200819	0.616331	0.406548	0.545526	0.606561	0.188846	0.281133
18769	NM_001039390,NM_001039391,NM_001164053,NM_001164055,NM_001277096,NM_011106	Pkig	protein kinase inhibitor, gamma	5.58685	2.14689	4.07256	3.7759	5.42696	5.69994	2.52229	3.45998	1.29126	2.58322	0.944589	4.31165
18772	NM_001313701,NM_019645	Pkp1	plakophilin 1	126.991	170.736	175.107	103.722	45.0871	78.5515	113.002	139.016	124.806	110.126	116.506	96.601
18777	NM_008866	Lypla1	lysophospholipase 1	27.951	33.77	33.313	30.1149	17.2347	19.1586	33.728	30.5816	25.7202	31.445	23.9918	29.931
18779	NM_008867	Pla2r1	phospholipase A2 receptor 1	1.53979	1.57617	1.25372	2.74566	1.63712	2.29995	3.04094	7.67869	3.5284	6.75906	3.40496	3.64011
18783	NM_001305632,NM_008869	Pla2g4a	phospholipase A2, group IVA (cytosolic, calcium-dependent)	29.762	38.3705	27.6642	22.5266	10.7407	19.3842	26.8262	16.6195	19.9031	26.9222	26.0218	22.6181
18786	NM_172695	Plaa	phospholipase A2, activating protein	22.454	27.7681	22.69	27.7406	34.9198	22.56	23.7517	25.6715	26.5613	25.1339	32.1804	31.2801
18787	NM_008871	Serpine1	serine (or cysteine) peptidase inhibitor, clade E, member 1	9.38603	10.448	8.60687	10.5388	10.0919	9.10827	18.181	9.33053	7.90305	12.9823	8.43848	14.4079
18788	NM_001174170,NM_011111	Serpinb2	serine (or cysteine) peptidase inhibitor, clade B, member 2	130.017	140.904	189.924	53.1616	22.5304	130.065	113.396	66.0159	19.1377	128.79	152.981	57.8738
18789	NM_001347440,NM_011112	Papola	poly (A) polymerase alpha	48.555	55.4655	43.5611	57.248	43.3384	43.3562	33.9051	49.4672	37.2858	51.464	46.6518	45.9348
18791	NM_008872	Plat	plasminogen activator, tissue	9.99582	10.1161	11.8441	9.28324	3.51009	5.92056	7.51078	19.767	10.8623	7.30711	5.54733	8.71556
18792	NM_008873	Plau	plasminogen activator, urokinase	9.48609	8.90488	9.5625	10.8878	15.7666	11.0209	19.7471	13.7367	12.4776	12.8801	14.408	15.7367
18795	NM_001145830,NM_019677	Plcb1	phospholipase C, beta 1	3.2312	2.43453	1.22389	3.33946	2.93496	3.7276	2.07289	1.38009	2.82048	2.1715	0.915592	2.01692
18796	NM_001290790,NM_177568	Plcb2	phospholipase C, beta 2	1.06508	1.60603	2.25028	1.40864	1.79216	2.07129	3.21799	0.521847	2.33152	1.14756	0.52969	1.58548
18797	NM_001290349,NM_008874	Plcb3	phospholipase C, beta 3	33.9323	38.9171	40.0237	28.7446	21.3671	32.167	35.399	35.7758	34.8236	31.8862	43.3547	28.864
18798	NM_013829	Plcb4	phospholipase C, beta 4	19.572	12.0049	10.517	20.2426	10.4594	11.5178	4.4605	12.496	14.2186	11.3225	11.5618	9.68951
18803	NM_021280	Plcg1	phospholipase C, gamma 1	35.6133	38.3269	35.6347	30.2848	22.974	24.6336	37.6708	26.22	38.2292	39.4658	33.6013	27.1878
18805	NM_001164056,NM_008875	Pld1	phospholipase D1	9.57205	17.2506	14.0536	18.2326	20.1237	15.8536	14.5532	10.3301	15.7299	18.6683	15.0417	16.5239
18806	NM_001302475,NM_001302476,NM_008876	Pld2	phospholipase D2	11.4907	14.8296	19.0956	9.85867	6.05588	2.29094	13.0904	11.7744	14.8651	8.89574	10.413	9.33487
18807	NM_001317355,NM_011116	Pld3	phospholipase D family, member 3	16.3391	30.8932	32.802	17.2045	12.7168	11.6889	22.1969	23.2943	22.9511	18.16	17.0898	25.5985
18810	NM_001163540,NM_001163542,NM_001163549,NM_001164203,NM_011117,NM_201385,NM_201386,NM_201387,NM_201388,NM_201389,NM_201390,NM_201391,NM_201392,NM_201393,NM_201394	Plec	plectin	111.641	103.523	76.1109	72.8015	45.3006	39.4351	41.5138	60.9072	65.8382	65.1451	51.9019	74.4484
18813	NM_011119	Pa2g4	proliferation-associated 2G4	172.76	191.697	216.334	249.04	189.313	206.081	153.46	180.362	159.633	180.76	211.635	148.587
18817	NM_011121	Plk1	polo-like kinase 1	14.6349	13.4659	11.1339	33.8065	24.4673	17.5307	13.2801	8.20827	17.2906	21.9523	23.2742	23.282
18823	NM_001290561,NM_001290562,NM_011123	Plp1	proteolipid protein (myelin) 1	3.17266	1.83418	0.670287	2.3364	2.09455	5.6311	6.08246	4.68198	1.58497	2.07434	0.39244	1.60481
18824	NM_019755	Plp2	proteolipid protein 2	100.568	103.887	91.23	90.4986	59.1816	45.2347	79.1249	34.1069	74.8049	71.2893	99.2437	82.5671
18826	NM_001247984,NM_008879	Lcp1	lymphocyte cytosolic protein 1	11.2123	15.0073	15.9396	10.4105	20.2717	23.1656	33.9292	5.58777	16.4684	11.5026	7.02607	17.3342
18830	NM_011125	Pltp	phospholipid transfer protein	11.2391	14.278	12.0449	10.2114	14.4962	10.1471	18.3399	8.40984	14.1725	15.39	4.52074	15.277
18844	NM_008881	Plxna1	plexin A1	24.5101	26.7947	26.2336	22.8755	13.7081	15.7951	23.0456	20.5505	24.8329	25.1389	16.0312	22.5826
18845	NM_008882	Plxna2	plexin A2	10.0496	12.3028	10.4995	7.73357	3.53178	6.12524	7.90782	7.95543	8.77525	5.64722	8.38364	9.62825
18846	NM_008883	Plxna3	plexin A3	6.713	7.80533	7.68499	3.60766	1.08111	2.64733	3.83834	2.83965	5.21608	4.75363	5.15817	3.70872
18854	NM_001311088,NM_008884,NM_178087	Pml	promyelocytic leukemia	4.65289	5.28239	3.57621	5.02354	2.74421	4.47004	6.41418	7.16622	4.02661	5.03006	2.90354	2.64502
18858	NM_001302255,NM_001302257,NM_001302258,NM_001302259,NM_001302260,NM_001302261,NM_008885	Pmp22	peripheral myelin protein 22	11.2814	10.339	3.36127	9.38245	6.77922	1.51437	8.42531	3.05729	6.03172	20.2895	0.626929	8.31713
18861	NM_008886	Pms2	postmeiotic segregation increased 2 (S. cerevisiae)	5.726	4.03932	3.43033	4.80614	4.35523	2.27561	1.30185	1.07193	1.93598	3.56707	6.45122	5.00412
18933	NM_001025570,NM_011127,NM_175686	Prrx1	paired related homeobox 1	2.12613	3.47289	1.68745	3.42101	3.63281	2.20298	4.24472	4.33439	3.48768	2.7098	2.02064	2.66208
18938	NM_008889	Ppp1r14b	protein phosphatase 1, regulatory (inhibitor) subunit 14B	91.3729	97.8112	93.589	79.9372	131.257	81.6881	50.1653	79.5152	58.0461	95.6952	91.7849	106.781
18949	NM_008891	Pnn	pinin	62.2244	54.3393	69.7213	67.3876	63.9806	81.7577	67.5659	65.1352	58.2623	56.8549	91.5108	45.2584
18950	NM_013632	Pnp	purine-nucleoside phosphorylase	35.8388	32.3387	32.8231	35.7435	45.3059	26.5248	57.3809	34.2989	34.8159	54.8584	30.6071	19.7653
18951	NM_213614	Sept5	septin 5	29.3811	56.6404	67.5713	18.105	15.8863	16.4879	18.9903	33.3326	46.8234	18.1987	43.5084	24.454
18968	NM_008892	Pola1	polymerase (DNA directed), alpha 1	30.8117	22.3783	19.5942	31.5849	28.7573	35.1155	22.0775	20.4881	20.0706	27.7933	34.6734	23.5105
18970	NM_011130	Polb	polymerase (DNA directed), beta	69.88	102.605	107.766	70.3862	36.9868	43.0347	56.041	74.6878	70.1248	55.2149	55.4533	63.3092
18971	NM_011131	Pold1	polymerase (DNA directed), delta 1, catalytic subunit	5.78026	5.13236	2.6407	5.43252	6.45481	3.30214	1.24353	1.52778	3.46791	6.45409	3.81475	6.03204
18972	NM_008894	Pold2	polymerase (DNA directed), delta 2, regulatory subunit	4.61596	5.50444	4.4545	6.79336	3.0809	5.92556	4.13458	1.15482	3.48284	7.24048	3.88625	9.08634
18973	NM_011132	Pole	polymerase (DNA directed), epsilon	9.26779	6.87369	4.23686	10.2063	7.06996	9.65558	4.70318	6.33541	5.72393	5.5366	8.7681	8.32414
18974	NM_011133	Pole2	polymerase (DNA directed), epsilon 2 (p59 subunit)	12.1427	12.5911	8.30136	14.347	12.0604	14.2344	17.4808	9.51277	3.88291	11.6554	11.2183	10.6533
18975	NM_017462	Polg	polymerase (DNA directed), gamma	13.2716	11.2607	9.52023	9.42348	11.9254	8.40474	12.2881	7.97027	8.27979	10.4815	13.3756	10.4223
18983	NM_001271542,NM_001271543,NM_011135	Cnot7	CCR4-NOT transcription complex, subunit 7	24.388	21.6287	21.4103	26.1247	18.9487	21.421	24.6259	26.0824	22.6889	13.2845	26.9276	23.9815
18984	NM_008898	Por	P450 (cytochrome) oxidoreductase	15.4868	23.0037	19.6407	19.0426	11.4362	15.3625	24.0373	30.1238	19.5171	26.3531	31.6002	24.8505
18986	NM_011137,NM_198932,NM_198933,NM_198934	Pou2f1	POU domain, class 2, transcription factor 1	3.54649	4.1178	3.4905	4.37718	1.97744	1.69722	3.72837	2.51058	3.19065	2.63661	2.69431	2.82753
18988	NM_011139	Pou2f3	POU domain, class 2, transcription factor 3	47.5575	81.1088	63.4572	12.7033	4.78185	9.29039	19.0056	24.6004	25.7734	13.0325	13.9172	13.5672
18991	NM_011141	Pou3f1	POU domain, class 3, transcription factor 1	13.3867	19.6712	14.1556	7.76515	2.91901	2.77508	6.832	7.17157	8.75231	4.92431	5.29438	5.1501
19009	NM_001304965,NM_010127	Pou6f1	POU domain, class 6, transcription factor 1	2.00951	2.5997	1.70024	0.780098	0.196219	0.094968	1.65116	1.10745	1.52524	0.879716	0.523727	1.07735
19011	NM_001168693,NM_008902	Endou	endonuclease, polyU-specific	6.23579	20.554	23.397	11.2026	3.40775	11.2649	21.3994	10.9808	18.623	29.5875	38.8705	18.9117
19013	NM_001113418,NM_011144	Ppara	peroxisome proliferator activated receptor alpha	0.303309	0.302919	0.520938	0.029376	0.15545	0.027443	0.076215	0.040135	0.4112	0.257324	0.132686	0.30644
19014	NM_001080118,NM_013634,NM_134027	Med1	mediator complex subunit 1	42.4307	39.8724	34.3285	32.779	50.5903	50.7999	44.4397	35.1506	35.9557	33.6421	37.2911	45.7059
19015	NM_011145	Ppard	peroxisome proliferator activator receptor delta	2.99585	5.1622	5.2423	4.49997	4.12616	3.66988	3.11332	4.54068	4.25346	5.06873	3.61508	5.75196
19016	NM_001127330,NM_001308352,NM_001308354,NM_011146	Pparg	peroxisome proliferator activated receptor gamma	3.12906	3.5881	1.14228	14.0216	5.4465	0.487402	16.4891	3.48309	10.7736	20.7947	12.9606	15.6206
19017	NM_008904,NR_027710,NR_132764	Ppargc1a	peroxisome proliferative activated receptor, gamma, coactivator 1 alpha	1.58842	1.10047	0.868528	1.47364	0.759936	0.278928	0.380422	0.198742	1.05165	0.285498	0.010665	1.92509
19024	NM_001163557,NM_008905	Ppfibp2	PTPRF interacting protein, binding protein 2 (liprin beta 2)	16.2387	22.3585	18.1836	10.6116	5.43516	4.06256	8.62521	9.75078	11.839	10.1318	12.76	12.6793
19025	NM_001038492,NM_008906	Ctsa	cathepsin A	25.5009	45.6876	44.0377	29.987	18.56	16.3397	42.6441	35.6279	37.3005	34.2672	24.3114	29.6185
19027	NM_013635,NM_198710	Sypl	synaptophysin-like protein	22.832	25.0025	27.3126	21.1983	26.0347	34.0253	26.2118	16.582	18.2956	21.1817	28.8149	27.5444
19035	NM_011149	Ppib	peptidylprolyl isomerase B	183.006	196.706	224.784	215.64	164.642	193.843	248.504	173.474	194.209	242.361	212.815	195.886
19038	NM_008908	Ppic	peptidylprolyl isomerase C	25.7724	21.0135	28.9701	32.2404	35.7445	0.053595	34.9025	37.9908	48.2809	29.4429	23.6233	28.6801
19039	NM_011150	Lgals3bp	lectin, galactoside-binding, soluble, 3 binding protein	4.59959	4.81015	4.51246	8.60825	13.2816	15.9186	6.67688	11.9543	13.051	7.11122	8.05279	8.44554
19041	NM_008909	Ppl	periplakin	145.607	225.998	278.957	74.7914	55.416	87.4701	131.715	182.711	151.325	109.603	216.385	90.5597
19042	NM_008910	Ppm1a	protein phosphatase 1A, magnesium dependent, alpha isoform	36.0057	37.5543	40.2633	35.5174	20.7387	39.6222	38.4649	48.5869	42.9823	34.1138	41.0505	29.474
19043	NM_001159496,NM_001159497,NM_001159498,NM_011151	Ppm1b	protein phosphatase 1B, magnesium dependent, beta isoform	40.6492	43.5538	38.6248	36.0248	44.0461	45.7541	44.1463	25.7638	32.4484	40.4256	46.4936	47.4861
19044	NM_008911	Ppox	protoporphyrinogen oxidase	9.36056	7.87191	7.83066	4.49135	4.19512	2.38445	6.00393	7.62063	5.46448	4.90072	2.70405	3.65276
19045	NM_031868	Ppp1ca	protein phosphatase 1, catalytic subunit, alpha isoform	119.983	142.122	129.197	141.307	107.897	93.3852	151.431	135.362	146.105	142.141	89.6473	107.798
19046	NM_172707	Ppp1cb	protein phosphatase 1, catalytic subunit, beta isoform	58.1726	68.2078	70.6684	69.7563	54.2258	55.8211	59.6638	68.1455	61.0411	58.9077	61.4135	56.1458
19047	NM_013636	Ppp1cc	protein phosphatase 1, catalytic subunit, gamma isoform	46.6658	51.0511	48.118	64.1376	50.9712	54.3258	67.9062	75.1837	65.1949	67.0582	43.814	44.0403
19052	NM_019411	Ppp2ca	protein phosphatase 2 (formerly 2A), catalytic subunit, alpha isoform	55.7906	75.7673	75.3474	63.833	62.1049	67.2582	54.8321	50.304	51.4146	60.623	71.5042	69.0643
19053	NM_017374	Ppp2cb	protein phosphatase 2 (formerly 2A), catalytic subunit, beta isoform	24.2194	30.1639	30.0281	27.1284	21.4929	32.8992	30.0084	34.462	31.9333	31.8973	22.926	29.0105
19054	NM_001163415,NM_011154,NR_028110,NR_102716	Ppp2r3d	protein phosphatase 2 (formerly 2A), regulatory subunit B'', delta	0.051323	0.108835	0.065606	0.049746	0.17291	0.063844	0.021522	0.046056	0.084187	0.021644	0.07463	0.140786
19055	NM_001293622,NM_008913	Ppp3ca	protein phosphatase 3, catalytic subunit, alpha isoform	28.7916	29.1129	36.138	24.6723	18.6332	30.5173	32.39	32.4453	28.7058	21.4081	22.8366	28.0878
19056	NM_001310426,NM_001310427,NM_008914	Ppp3cb	protein phosphatase 3, catalytic subunit, beta isoform	13.3599	12.8194	9.74654	11.2299	10.4146	4.3986	8.37055	3.21717	11.3385	11.9548	10.4393	12.1552
19057	NM_001304991,NM_001304992,NM_008915	Ppp3cc	protein phosphatase 3, catalytic subunit, gamma isoform	10.5658	10.2022	7.35863	9.6111	8.53949	0.013409	11.7676	11.0594	11.0796	15.0966	0.580777	11.8295
19058	NM_024459	Ppp3r1	protein phosphatase 3, regulatory subunit B, alpha isoform (calcineurin B, type I)	32.8795	28.4591	30.0916	34.5281	58.2901	35.8214	37.9396	56.8503	35.403	40.1349	59.1419	42.3522
19060	NM_011155	Ppp5c	protein phosphatase 5, catalytic subunit	39.3039	29.149	26.2613	32.0101	32.3745	39.0563	24.9843	28.182	26.0011	26.3401	22.872	27.4254
19062	NM_008916	Inpp5k	inositol polyphosphate 5-phosphatase K	28.4537	32.7042	32.5148	24.1817	18.0849	11.9394	28.2414	45.9293	26.4387	26.8376	29.4952	21.3624
19063	NM_008917	Ppt1	palmitoyl-protein thioesterase 1	18.325	22.6912	22.6993	14.2942	19.8292	19.3425	21.6668	7.89048	22.2358	13.4801	12.6483	15.3237
19069	NM_001083331,NM_001276406,NM_172394,NR_075087	Nup88	nucleoporin 88	29.1573	29.8147	29.2034	22.8656	15.5586	16.9187	21.4777	13.8797	23.3365	19.409	27.8608	24.6701
19070	NM_001310585,NM_025283	Mob4	MOB family member 4, phocein	8.95432	13.2663	14.0833	9.03252	4.39807	12.7111	9.51021	6.23032	7.67213	7.67881	9.15821	7.29536
19072	NM_011156	Prep	prolyl endopeptidase	38.6236	44.2715	40.3893	48.8223	34.2612	37.0755	37.8035	30.8061	30.1024	47.5761	49.5396	48.9898
19073	NM_011157	Srgn	serglycin	8.09898	10.8707	13.99	28.8684	26.0147	42.7326	250.079	14.2061	21.1506	95.5115	43.5848	34.9408
19075	NM_008921	Prim1	DNA primase, p49 subunit	41.0391	34.9601	22.1623	44.4922	30.1493	38.0014	11.4951	19.9926	21.6432	23.8111	53.0629	28.7648
19076	NM_008922	Prim2	DNA primase, p58 subunit	15.2423	12.1948	15.3996	17.3431	25.0677	25.0443	11.1216	8.30769	14.0102	22.0272	15.6405	14.1988
19079	NM_031869	Prkab1	protein kinase, AMP-activated, beta 1 non-catalytic subunit	11.3442	10.7661	10.3949	9.91143	5.09678	9.50061	11.712	11.84	8.78667	10.2458	5.33315	8.91968
19084	NM_001313973,NM_001313974,NM_001313975,NM_001313976,NM_021880	Prkar1a	protein kinase, cAMP dependent regulatory, type I, alpha	49.6103	50.3264	52.008	60.875	79.1949	84.6163	71.8384	62.3671	55.5073	61.0556	71.6582	59.106
19087	NM_008924	Prkar2a	protein kinase, cAMP dependent regulatory, type II alpha	40.3294	40.8722	41.3595	49.0034	78.7985	49.8752	32.4159	26.6828	35.6349	49.2036	48.7424	57.8736
19088	NM_011158	Prkar2b	protein kinase, cAMP dependent regulatory, type II beta	1.96831	1.5422	1.04993	3.45991	3.11555	2.297	8.28679	0.770191	1.47758	3.9372	0.682342	4.0689
19089	NM_001293650,NM_001293651,NM_008925	Prkcsh	protein kinase C substrate 80K-H	25.3843	22.2171	21.2168	25.6479	23.1676	26.6973	22.371	27.0576	22.2513	28.6274	33.9138	27.3544
19090	NM_011159	Prkdc	protein kinase, DNA activated, catalytic polypeptide	7.60938	9.8206	7.00455	7.00372	5.75952	3.08272	6.12403	1.95948	6.31143	6.8888	7.93054	7.03542
19091	NM_001013833,NM_011160	Prkg1	protein kinase, cGMP-dependent, type I	3.2742	0.566035	1.3247	4.37147	4.33574	2.257	1.70148	0.327825	3.50454	2.71704	0.336054	4.60837
19092	NM_008926	Prkg2	protein kinase, cGMP-dependent, type II	0.743249	1.09949	1.1831	1.51501	1.85651	0.505498	0.676723	1.78847	1.05651	1.31135	0.410122	1.37148
19106	NM_011163	Eif2ak2	eukaryotic translation initiation factor 2-alpha kinase 2	7.1989	7.67553	7.52935	8.66027	8.8676	14.9356	7.68664	8.05026	10.2732	8.60067	9.54306	7.84003
19108	NM_016979	Prkx	protein kinase, X-linked	10.9471	17.4594	18.7093	12.5119	14.7746	13.0176	14.3072	12.7486	16.3476	13.67	13.0343	13.513
19116	NM_001253781,NM_001253782,NM_011169	Prlr	prolactin receptor	3.14337	4.67422	3.45064	1.99283	1.76144	0.918488	2.12277	2.63855	4.74906	2.82812	3.81829	2.38887
19122	NM_001278256,NM_011170	Prnp	prion protein	8.45241	8.18231	7.55851	8.42806	38.6147	14.2165	8.22668	11.3795	8.62723	49.3845	30.9428	43.957
19124	NM_011171	Procr	protein C receptor, endothelial	1.86213	1.99698	1.91604	2.81791	3.32955	3.37553	4.60527	3.96208	2.91466	4.36157	3.51618	3.2993
19125	NM_011172	Prodh	proline dehydrogenase	3.6923	3.42388	2.75158	2.3371	2.18381	3.73637	1.02664	2.25184	1.91827	2.98936	4.12704	2.97963
19128	NM_011173	Pros1	protein S (alpha)	10.8092	16.2294	17.6702	14.9518	9.4846	9.86513	6.09978	8.40645	9.38914	9.03065	7.69995	8.97406
19134	NM_013830	Prpf4b	pre-mRNA processing factor 4B	75.9676	58.0983	70.5115	62.0569	83.7026	82.7556	60.7641	83.365	65.6142	71.636	102.095	53.8434
19139	NM_021463	Prps1	phosphoribosyl pyrophosphate synthetase 1	17.2714	14.8383	11.1045	26.7266	14.6911	22.3373	15.3105	25.9665	13.1066	19.4824	13.6182	19.7751
19141	NM_011175	Lgmn	legumain	38.0779	25.6887	35.704	86.484	65.2098	98.6211	68.1942	41.7656	31.7957	112.683	31.3115	56.5784
19142	NM_008939	Prss12	protease, serine 12 neurotrypsin (motopsin)	3.53304	4.20996	3.75712	18.4659	17.3533	16.1252	4.80909	12.6708	8.51132	19.9573	15.6724	22.2071
19143	NM_011176	St14	suppression of tumorigenicity 14 (colon carcinoma)	13.8842	24.7245	25.5801	15.8518	14.8637	12.6837	19.1335	9.8224	18.2028	14.8715	17.565	17.8735
19144	NM_001164696,NM_001164697,NM_001164698,NM_011177	Klk6	kallikrein related-peptidase 6	3.91204	7.45531	11.0421	38.9402	32.9841	28.9669	57.7033	23.4331	29.0614	107.529	103.765	57.8
19153	NM_019412,NM_198048	Prx	periaxin	0.314165	0.991972	0.021224	0.465106	1.12297	0.631545	1.41109	1.30789	0.173354	4.57154	0.271327	1.46969
19155	NM_008942	Npepps	aminopeptidase puromycin sensitive	47.8739	62.7638	62.6443	47.8745	33.7677	33.4847	51.3255	41.474	42.8141	54.052	52.5777	44.6443
19156	NM_001146120,NM_001146121,NM_001146122,NM_001146123,NM_001146124,NM_011179	Psap	prosaposin	93.2844	95.1278	78.7492	86.9647	104.426	86.0738	143.399	97.5162	113.793	87.4255	101.153	124.754
19157	NM_001112699,NM_001112700,NM_011180	Cyth1	cytohesin 1	12.3103	14.3443	17.3359	13.0537	11.7581	13.1245	14.4599	12.1996	15.0214	17.1244	17.0985	15.8139
19158	NM_001112701,NM_011181	Cyth2	cytohesin 2	19.6144	22.895	21.7012	16.1328	16.3451	11.3301	26.6684	10.4164	18.8289	12.0538	12.0642	18.6761
19159	NM_001163548,NM_011182	Cyth3	cytohesin 3	15.054	20.2393	19.2998	15.5918	16.0743	7.01825	21.2239	17.9444	23.3628	18.132	18.5738	14.4634
19164	NM_008943	Psen1	presenilin 1	26.5	47.9834	46.6156	22.0843	13.7479	21.9772	25.2913	21.3977	31.3816	20.2336	24.5993	24.2312
19166	NM_008944	Psma2	proteasome (prosome, macropain) subunit, alpha type 2	101.364	123.444	94.684	151.807	79.296	116.192	99.3963	70.0066	114.944	97.6682	114.665	111.634
19167	NM_001310595,NM_001310596,NM_011184	Psma3	proteasome (prosome, macropain) subunit, alpha type 3	56.3679	68.4051	71.4446	75.471	79.6453	97.8822	48.3861	75.5774	69.0814	61.7423	69.8353	75.4187
19170	NM_011185	Psmb1	proteasome (prosome, macropain) subunit, beta type 1	118.534	127.29	131.96	118.54	132.679	168.753	122.474	127.678	150.163	138.596	177.679	153.178
19171	NM_013640	Psmb10	proteasome (prosome, macropain) subunit, beta type 10	4.8736	5.99359	4.36363	9.36987	25.0416	15.3052	6.30521	19.319	10.2461	8.37298	8.45125	9.40413
19172	NM_008945	Psmb4	proteasome (prosome, macropain) subunit, beta type 4	27.5248	29.0926	29.2569	27.1047	21.685	11.5972	29.0449	24.3983	34.4325	29.1365	30.0231	31.9474
19173	NM_011186	Psmb5	proteasome (prosome, macropain) subunit, beta type 5	6.13524	11.2089	6.74951	7.88544	7.8604	4.90288	9.12138	1.76445	9.14564	9.82576	4.70355	12.5585
19175	NM_008946	Psmb6	proteasome (prosome, macropain) subunit, beta type 6	61.6513	70.9058	57.886	71.4942	59.4344	45.0523	49.8525	71.1682	65.0608	66.8067	52.0025	73.1202
19177	NM_011187	Psmb7	proteasome (prosome, macropain) subunit, beta type 7	144.352	156.513	169.32	193.566	124.468	164.039	148.527	187.093	152.553	196.873	152.707	159.312
19179	NM_008947	Psmc1	protease (prosome, macropain) 26S subunit, ATPase 1	98.6604	94.0851	128.076	132.048	186.196	232.701	107.407	163.77	133.171	117.281	184.603	141.961
19181	NM_011188	Psmc2	proteasome (prosome, macropain) 26S subunit, ATPase 2	45.7237	52.9499	48.4852	66.8803	47.5066	57.58	38.6949	35.0412	49.3581	53.1989	41.9701	62.0106
19182	NM_008948	Psmc3	proteasome (prosome, macropain) 26S subunit, ATPase 3	74.7582	80.8609	77.1708	84.8265	74.3743	77.7105	95.1972	80.3766	79.8747	91.6312	83.9324	93.5153
19183	NM_008949	Psmc3ip	proteasome (prosome, macropain) 26S subunit, ATPase 3, interacting protein	3.66223	4.78834	3.91799	9.18811	3.6462	5.41456	6.42478	5.20894	5.10734	5.57176	3.86284	4.23081
19184	NM_008950	Psmc5	protease (prosome, macropain) 26S subunit, ATPase 5	127.293	155.762	173.861	154.971	236.105	241.095	153.179	228.308	167.543	154.398	210.878	183.891
19185	NM_001282017,NM_008951	Psmd4	proteasome (prosome, macropain) 26S subunit, non-ATPase, 4	35.5085	44.399	39.2024	48.7713	36.7478	52.3903	44.1387	36.6661	43.6667	49.3309	40.9949	42.6482
19186	NM_011189	Psme1	proteasome (prosome, macropain) activator subunit 1 (PA28 alpha)	62.5976	83.3194	84.3436	104.527	111.91	164.689	119.272	153.952	113.268	98.1293	111.478	86.4619
19188	NM_001029855,NM_011190	Psme2	proteasome (prosome, macropain) activator subunit 2 (PA28 beta)	157.351	180.479	171.225	247.664	197.715	205.475	264.113	381.234	296.792	261.525	267.242	226.531
19192	NM_011192	Psme3	proteaseome (prosome, macropain) activator subunit 3 (PA28 gamma, Ki)	24.6185	29.5488	29.6401	30.6403	18.9412	21.1195	20.7383	15.5164	20.6723	24.7132	18.9613	22.9523
19200	NM_011193	Pstpip1	proline-serine-threonine phosphatase-interacting protein 1	3.79968	4.08707	4.12948	5.06794	4.87576	1.46449	5.34357	1.4553	8.17882	6.07259	1.60701	5.15311
19201	NM_013831	Pstpip2	proline-serine-threonine phosphatase-interacting protein 2	19.1579	20.9985	25.342	39.7993	23.0873	25.8863	42.2438	32.0934	41.0299	32.6721	38.2968	61.2392
19205	NM_001077363,NM_001283013,NM_008956	Ptbp1	polypyrimidine tract binding protein 1	56.0819	76.3834	56.3139	65.4211	34.1586	37.6179	49.5466	41.0972	50.3405	56.7326	41.0412	51.6724
19206	NM_001328514,NM_008957	Ptch1	patched 1	4.68154	6.77181	3.95389	4.88744	2.25876	2.59441	4.99483	4.21026	4.59129	7.45043	2.22705	4.06207
[truncated: 8,370 more rows]
